# Supplementary material for: Genetic Dissection of Femoral and Tibial Microarchitecture
Source: JBMR Plus. 2019 Nov 11;3(12):e10241. doi: 10.1002/jbm4.10241 (PMC6894729; doi:10.1002/jbm4.10241)
Supplement: Supplementary file 3 — Supplementary Data S2 Supplement_Data_S2_BoneScore_GO. [file JBM4-3-na-s003.xlsx]

## Sheet: Table_Enriched_GO_Bone_Ignorome
GO Bone Analysis by Jing Wang in Bing Zhang group (min P values was 1.1 E-16)
Reference: Lu L, Huang J, Xu F, Xiao Z, Wang J, Zhang B, David NV, Arends D, Gu W, Ackert-Bicknell C, Sabik OL, Farber CR, Quarles LD, Williams RW (2019) Genetic dissection of femoral and tibial microarchitecture. JBMR Plus, doi/10.1002/jbm4.10241
Using Farber femur gene expression data for all strains (not just BXDs). GO analysis of top 1000 covariates for 67 GO bone-associated categories
This analysis was run by Jing Wang and sent to Jinsong Huang and Rob Williams on May 24, 2016
Data cut and transformed by Rob Williams. I took the -log10 of the GO P values. If P = 0 then substituted the value 17 (best possible score associated with lowest P value). Then cut all GO terms with more than 20,000 P values of 1 (34 categories remained)
Rob then sorted by average boniness -log P value. Col15a1 has the best boniness score.
Data used for expression analysis and GO analsyis: GN Identifier = GN410 = UCLA GSE27483 BXD Bone Femur ILM Mouse WG-6 v1.1 (Jan13)
Data = Original data at http://datafiles.genenetwork.org/download/GN410/GN410_MeanDataAnnotated_rev051716.txt.zip
Array = Illumina mouse-6 v1.1 expression beadchip
Ref= Farber CR, Bennett BJ, Orozco L, et al. Mouse genome-wide association and systems genetics identify Asxl2 as a regulator of bone mineral density and osteoclastogenesis. PLoS Genet 2011 Apr;7(4):e1002038. PMID: 21490954 Calabrese G, Bennett BJ, Orozco L, Kang HM et al. Systems genetic analysis of osteoblast-lineage cells. PLoS Genet 2012 Dec;8(12):e1003150. PMID: 23300464.
Fuyi Xu added a column named "Morris_2019_GWAS_Hits". Thi is a list of genes from Morris et al 2019 paper entitled "An atlas of genetic influences on osteoporosis in humans and mice" which published in Nature Genetics (PMID: 30598549)
Ref= Morris JA, Kemp JP, Youlten SE, et al. An atlas of genetic influences on osteoporosis in humans and mice. Nat Genet. 2019 Feb;51(2):258-66
Excel date>symbol errors fixed
Contacts	Robert W. Williams	rwilliams@uthsc.edu
	Lu Lu	llu@uthsc.edu
	Fuyi Xu	fxu10@uthsc.edu
				Equation used to compute Ignorome:	=IF(G22>2.97141, IF(I22=0,"Y","N"),"N")																																												GO Term Gene Hit List ->
				Bone Ignorome members:	1344									Boniness Scores:	1	2	3	4	5	6	7	8	9	10	11	12	13	14	15	16	17	18	19	20	21	22	23	24	25	26	27	28	29	30	31	32	33	34
															GO:0001501	GO:0001503	GO:0001649	GO:0060348	GO:0048705	GO:0030278	GO:0045667	GO:0051216	GO:0045778	GO:0048704	GO:0060349	GO:0030282	GO:0030500	GO:0070167	GO:0060350	GO:0045453	GO:0031214	GO:0001958	GO:0036075	GO:0030501	GO:0046849	GO:0070169	GO:0030279	GO:0032963	GO:0030316	GO:0098751	GO:0045124	GO:0046850	GO:0030199	GO:0061383	GO:0010712	GO:0030574	GO:0032964	GO:0010714
Index_High_Low	Index_Ignorome	Index_Row_GeneNetwork	Gene Symbol	Average Bone Score	Bone Ignorome	N Hits in Bone GO Terms	Gene Description	Chr	Mb_mm9	Average Bone Score	Best Score	mRNA Expression in Farber	Morris 2019 GWAS Hits	GO Terms ->	skeletal system development	ossification	osteoblast differentiation	bone development	skeletal system morphogenesis	regulation of ossification	regulation of osteoblast differentiation	cartilage development	positive regulation of ossification	embryonic skeletal system morphogenesis	bone morphogenesis	bone mineralization	regulation of bone mineralization	regulation of biomineral tissue development	endochondral bone morphogenesis	bone resorption	biomineral tissue development	endochondral ossification	replacement ossification	positive regulation of bone mineralization	bone remodeling	positive regulation of biomineral tissue development	negative regulation of ossification	collagen metabolic process	osteoclast differentiation	bone cell development	regulation of bone resorption	regulation of bone remodeling	collagen fibril organization	trabecula morphogenesis	regulation of collagen metabolic process	collagen catabolic process	collagen biosynthetic process	positive regulation of collagen metabolic process	GO Terms ->
1	1	16095	Col15a1	10.4885	Y	0	procollagen, type XV	4	47.325655	10.4885	17	8.18324	no		17	17	17	17	17	17	17	15.9546	12.8556	10.3399	17	17	15.9546	15.1764	12.035	0.666058	15.9546	10.2019	10.2019	9.78115	2.20631	9.39882	9.96978	10.7928	1.55604	0	1.12045	3.85246	12.219	4.94482	5.03629	4.2863	5.85143	3.25399
2	2	45748	Unc5b	9.86924	Y	0	unc-5 homolog B	10	60.158084	9.86924	17	13.1421	no		17	17	17	17	17	17	14.6993	17	11.034	11.5399	17	17	17	15.4775	9.92457	0.693897	17	8.97158	8.97158	8.60101	1.21669	8.2635	10.1785	8.97423	0.182541	0.316721	0.603985	1.58972	9.80153	3.19941	3.26366	5.50118	4.01337	1.53574
3	1346	39287	Cd276	9.54634	N	11	CD276 antigen	9	58.372372	9.54634	17	9.44524	no		17	17	17	17	17	17	17	17	11.7881	11.2569	17	15.4775	12.3351	11.6847	9.7199	0.318025	14.9546	10.1865	10.1865	7.20103	1.64802	6.90758	7.97862	8.76145	0.698122	0.305559	0.581628	2.22477	9.62253	3.11756	3.18143	4.27826	4.84588	2.31519
4	3	26613	P3h4	9.46787	Y	0	RIKEN cDNA 1110036O03 gene	11	100.270394	9.46787	17	8.77381	no		17	17	17	17	17	17	17	12.623	15.0515	11.3354	11.2709	14.4775	15.9546	15.2556	8.68672	1.67285	13.0732	7.56004	7.56004	9.81194	2.22173	9.42945	8.03334	8.82043	0.708464	0.308643	1.12726	2.24288	10.9398	2.33989	2.39086	5.42658	3.07834	1.50679
5	4	35461	Unc5b	9.45211	Y	0	unc-5 homolog B	10	60.227551	9.45211	17	12.1523	no		17	17	17	17	17	17	14.6122	15.4775	9.98315	11.477	15.6536	17	14.9546	14.1837	9.87911	0.331523	17	8.9381	8.9381	8.56772	1.70096	8.23039	9.11178	7.03592	0.408229	0.314232	0.598999	1.57858	11.0375	2.37301	1.69084	4.34612	3.11912	0.829668
6	5	33803	Srpx	9.4202	Y	0	sushi-repeat-containing protein	X	9.624846	9.4202	17	8.90586	no		17	17	17	17	17	17	14.5744	17	9.96034	9.57279	15.6536	17	13.6898	12.9899	7.70983	0.684143	15.1764	6.3759	6.3759	8.55353	1.6945	8.21628	8.11348	9.9052	1.59542	0.313173	0.596879	2.26944	11.019	2.36674	4.13535	5.46849	4.92326	2.35315
7	6	9040	C1orf198	9.32864	Y	0	RIKEN cDNA 2310022B05 gene	8	127.159727	9.32864	17	14.2371	no		17	17	17	17	17	17	14.5232	17	11.9321	12.3829	17	12.4496	11.3205	10.7176	7.6828	1.68779	13.1546	7.59357	7.59357	8.53001	2.86116	8.19289	7.14463	9.86926	1.11492	0.31142	1.13644	2.25917	10.9884	2.35636	3.22469	6.66237	3.96726	1.51676
8	7	7181	Gxylt2	9.21088	Y	0	glucoside xylosyltransferase 2	6	100.754963	9.21088	17	8.38645	no		17	17	17	17	17	17	17	17	13.9293	9.42482	15.3525	13.3613	11.2186	10.6167	9.73875	1.66175	12.0605	8.83468	8.83468	8.46487	1.65427	8.12811	5.32533	7.82795	1.55604	0.306583	1.12045	1.54429	12.219	2.32765	2.37856	5.40745	3.06327	0.812537
9	8	15627	Fam78b	9.18901	Y	0	RIKEN cDNA C030014K22 gene	1	169.020822	9.18901	17	7.94366	no		17	17	17	17	17	17	13.219	12.3753	12.7145	11.1452	14.1552	17	15.6536	15.0515	7.5241	0.651267	17	6.24805	6.24805	11.0711	1.62129	10.641	6.97774	6.82443	1.06746	0.301179	0.572855	1.52001	9.55173	1.59277	1.63106	4.24378	3.02363	0.800404
10	9	4775	Clec11a	9.16683	Y	0	C-type lectin domain family 11, member a	7	51.559293	9.16683	17	9.52606	no		17	17	17	17	17	17	13.4907	17	8.94357	10.4307	15.4775	17	13.6242	12.9232	10.9422	0.325506	15.1095	7.58096	7.58096	7.25894	1.18644	6.96513	10.0481	6.97364	0.714283	0.310375	0.200802	1.5613	10.9701	3.15295	1.67322	4.31601	3.09099	0.821036
11	10	24524	Dlx6	9.13996	Y	0	distal-less homeobox 6	6	6.817196	9.13996	17	8.3538	yes		17	17	17	17	17	17	14.4775	17	11.8895	10.4141	12.303	17	17	17	5.69775	1.13072	17	4.09884	4.09884	8.50662	3.51666	8.16963	11.0773	5.24218	1.57455	0.309681	1.13069	2.24897	8.47227	1.63148	1.04424	4.31057	1.59422	0.819481
12	1347	19470	Bmp3	9.13974	N	4	bone morphogenetic protein 3	5	99.308894	9.13974	17	11.4316	no		17	17	17	17	17	17	14.8085	17	11.1415	11.6583	17	14.8754	12.6907	12.0375	10.0101	0.706827	14.4494	9.03451	9.03451	6.18557	1.23911	5.93208	7.30633	7.15149	0.423989	0.321415	0.613391	1.61069	11.1624	2.41543	1.7236	5.54429	2.36572	0.308377
13	11	15114	Nkd2	9.12298	Y	0	naked cuticle 2 homolog	13	73.957668	9.12298	17	8.66241	no		17	17	17	14.4494	17	17	14.3983	17	10.8241	9.44794	14.3418	15.6536	13.5584	12.8577	8.66924	1.12236	15.0515	6.31679	6.31679	8.47874	2.82735	8.1419	6.18998	6.05099	2.68198	0	1.12385	3.01089	13.6043	4.00897	1.66056	4.29436	2.2845	0.814842
14	12	33683	Sec31a	9.12055	Y	0	SEC31a (COPII ER-Golgi vesicle transport protein)	5	100.790992	9.12055	17	8.41737	no		17	17	17	17	17	17	10.5881	10.9741	8.90866	12.3084	13.3092	14.4775	14.8085	14.0408	8.68672	1.12653	14.0515	8.86262	8.86262	8.49265	2.83651	8.15574	5.35291	7.86433	1.56835	0.308643	1.12726	3.01841	13.6262	2.33989	2.39086	5.42658	3.07834	1.50679
15	13	17430	Bok	9.0924	Y	0	Bcl-2-related ovarian killer protein	1	95.592253	9.0924	17	10.0407	no		17	17	17	15.2556	17	17	14.3111	11.6587	12.8023	12.198	11.1709	14.3635	13.4833	12.7843	7.57635	1.65075	15.9546	5.13184	5.13184	9.75057	4.17768	9.36841	7.03267	7.79184	1.54385	0	1.11369	2.98851	12.1801	3.11006	2.36635	5.38847	3.04831	0.807956
16	1348	13465	Satb2	9.03686	N	6	antisense in Satb2, 9130024F11Rik transcript, non-coding	1	57.031847	9.03686	17	8.52231	yes		17	17	17	17	17	17	17	14.6536	12.0617	11.5399	17	12.5859	11.4316	10.8277	7.7644	1.71629	13.3092	6.41343	6.41343	7.33483	3.58898	7.04056	8.17604	7.07603	1.61663	0.865221	0.603985	1.58972	12.411	2.38772	1.7022	5.50118	2.33817	0.303756
17	14	1145	Clec11a	8.98265	Y	0	C-type lectin domain family 11, member a	7	51.559904	8.98265	17	11.2396	no		17	17	17	17	17	17	14.5074	17	9.90746	9.51785	15.6536	17	13.6324	12.9317	8.72187	0.326047	17	6.3499	6.3499	8.52063	0.770636	8.18357	9.04469	6.09686	0.175689	0	0.201092	0.970012	9.70558	2.35223	1.0476	4.31873	2.30286	0.821816
18	15	18575	Kdelr3	8.97769	Y	0	KDEL (Lys-Asp-Glu-Leu) endoplasmic reticulum protein retention receptor 3	15	79.357945	8.97769	17	10.1321	yes		17	17	17	17	17	17	14.6993	13.7671	11.0422	9.66014	13.5396	14.7241	12.594	11.9414	7.76989	1.16057	14.3111	7.66161	7.66161	7.3391	1.71834	7.0448	7.23631	8.01269	0.736884	0.317078	0.604702	1.59132	13.7962	2.38984	2.44108	5.50447	3.13984	0.83603
19	16	23527	Prss35	8.97434	Y	0	protease, serine, 35	9	86.651547	8.97434	17	9.85348	no		17	17	17	17	15.9546	17	14.5232	11.8763	10.9121	7.77738	14.4494	15.6536	12.4672	11.8157	8.73365	1.68779	15.1764	7.59357	7.59357	8.53001	3.53455	8.19289	6.2464	6.99054	2.12046	0.31142	1.13644	2.25917	12.3108	2.35636	1.678	4.32418	3.09863	0.823377
20	17	36606	Tmtc2	8.96324	Y	0	transmembrane and tetratricopeptide repeat containing 2	10	104.626064	8.96324	17	8.47598	yes		17	17	17	17	17	17	14.3313	12.5095	8.83951	8.51003	15.3525	14.3864	13.5013	12.8005	6.59033	2.96862	13.946	5.1381	5.1381	7.19693	4.18564	6.90351	9.94158	8.75494	1.5479	0.839188	1.77342	2.99346	9.61704	1.00323	3.17892	5.39478	3.91309	1.49448
21	18	20968	Efs	8.96319	Y	0	embryonal Fyn-associated substrate	14	55.535512	8.96319	17	9.94672	no		17	17	17	15.3525	15.9546	17	15.4775	10.9845	12.9184	12.3177	12.2852	15.6536	14.8085	14.0515	7.64524	0.672654	13.083	7.56421	7.56421	9.81709	1.17984	9.43458	7.10512	7.87042	0.709624	0	0.588496	1.55509	7.30132	1.62834	3.20676	5.42978	3.08087	1.50803
22	1349	34427	Lox	8.95788	N	1	lysyl oxidase	18	52.675878	8.95788	17	16.5766	no		17	17	17	17	17	17	13.5835	13.645	10.9606	10.5059	15.6536	17	13.6993	12.9979	6.70667	1.14623	15.1764	6.37963	6.37963	8.55825	1.69665	8.22098	7.17879	7.02453	1.12471	0.858002	0.597585	1.57542	9.75049	2.36883	1.68762	5.47174	2.31937	0.300611
23	19	28012	Maged1	8.94244	Y	0	melanoma antigen, family D, 1	X	91.780908	8.94244	17	15.2276	no		17	17	17	17	17	17	17	12.7843	13.0366	9.58068	15.6536	11.4848	11.3647	10.7614	9.86619	0.685111	10.4028	8.92859	8.92859	8.55825	1.20146	8.22098	7.17879	7.95032	0.406689	0.313526	0.203429	0.978809	12.3507	2.36883	2.41996	5.47174	3.11398	0.828088
24	1350	30300	Tmem119	8.91729	N	2	transmembrane protein 119	5	114.244061	8.91729	17	9.52369	yes		17	17	17	17	17	17	14.5074	13.5601	10.904	7.77057	15.6536	14.5566	12.4593	11.8079	9.82123	1.13633	13.1444	7.58936	7.58936	7.26729	2.85806	6.97343	7.13897	6.9849	1.1133	0.311071	0.592668	2.25713	12.3043	3.15806	1.6764	5.44906	2.30492	0.298197
25	20	5958	Srpx2	8.91599	Y	0	sushi-repeat-containing protein, X-linked 2	X	130.466223	8.91599	17	12.518	no		17	17	17	17	17	17	14.5566	15.3525	10.9363	13.4155	15.6536	14.5929	12.4908	11.839	9.84688	0.328772	13.1852	6.36845	6.36845	7.28405	1.19643	6.99009	8.10106	7.93176	1.59122	0	0.202549	0.975498	7.34708	2.36258	2.41368	6.67359	2.31316	0.825728
26	21	4020	Pcolce	8.88213	Y	0	procollagen C-endopeptidase enhancer protein	5	138.046969	8.88213	17	11.6921	no		17	17	17	17	17	17	15.6536	17	10.904	8.63301	15.6536	12.4406	11.3131	10.7103	9.82123	0.678369	11.251	8.89547	8.89547	6.077	1.68167	5.82425	5.38536	8.86676	0.716625	0.311071	0.592668	1.56442	10.9823	3.15806	2.40534	6.65864	3.09608	0.822596
27	1351	24104	Loxl2	8.82677	N	3	lysyl oxidase-like 2	14	70.093159	8.82677	17	8.09045	no		17	17	17	17	17	17	15.6536	13.5601	8.9576	10.4473	13.376	13.4833	11.3131	10.7103	6.67237	2.31561	13.1444	6.3536	6.3536	6.077	2.85806	5.82425	8.07632	7.90713	1.58286	0	1.80076	3.03606	13.6758	3.15806	2.40534	5.44906	3.09608	0.822596
28	1352	35837	Col5a1	8.77834	N	3	procollagen, type V, alpha 1	2	27.892888	8.77834	17	15.516	no		17	17	17	17	17	17	14.3525	17	11.7965	10.3236	17	13.3429	11.2042	10.6024	8.64024	0.664187	12.0414	6.29855	6.29855	8.45565	1.6501	8.11895	5.31619	6.02574	1.08931	0.840732	0.197081	0.954867	12.2059	3.12007	1.65273	5.40111	1.57714	0.293109
29	22	3032	Tbx2	8.77701	Y	0	T-box 2	11	85.654397	8.77701	17	8.42471	yes		17	17	17	17	17	17	17	12.4198	10.7062	9.33321	13.1417	15.3525	12.2663	11.6165	6.55232	0.313319	13.8612	5.11313	5.11313	8.40988	1.14907	8.07344	7.92452	10.703	1.53177	0.302517	0.194275	0.94424	4.1214	1.59888	4.99452	6.5668	4.81484	2.29997
30	23	40462	Dpysl3	8.77471	Y	0	dihydropyrimidinase-like 3	18	43.487994	8.77471	17	10.4231	no		17	17	17	17	17	14.6122	13.4703	17	8.92958	10.4141	17	11.3913	9.10702	8.59855	12.101	0.674553	10.3073	7.57257	7.57257	6.06233	1.67318	5.80967	7.11637	10.8611	0.711949	0	0.589883	1.55819	10.958	2.34605	5.06803	5.43619	4.88782	1.51052
31	24	15454	Tmem16a	8.75761	Y	0	transmembrane protein 16A	7	151.774869	8.75761	17	7.56654	no		17	17	17	17	17	17	17	13.2522	10.6984	8.44601	15.2556	12.2105	10.029	9.47553	10.7793	1.10047	11.9376	8.77481	8.77481	7.16025	2.17337	6.86706	8.8806	5.97076	1.52977	0.302182	0.574864	1.52452	12.135	3.09267	1.02006	4.25169	2.25239	0.289452
32	25	31110	Srpx2	8.6923	Y	0	sushi-repeat-containing protein, X-linked 2	X	130.461663	8.6923	17	9.03426	no		17	17	17	17	17	17	13.5013	14.4231	11.915	8.6257	12.3299	14.5396	11.3058	10.7031	8.72187	0.677413	13.1337	6.3499	6.3499	8.52063	1.1881	8.18357	7.13331	7.901	0.715453	0.310723	0.59197	0.970012	7.32413	3.15551	3.21955	5.44584	3.96118	2.34096
33	26	19003	Slc22a17	8.69027	Y	0	solute carrier family 22 (organic cation transporter), member 17	14	55.526073	8.69027	17	7.89986	no		17	17	17	17	17	17	14.135	15.6536	9.64995	5.9381	17	13.1491	12.1831	11.5341	13.0647	0.0905316	12.7852	10.0853	10.0853	7.11994	0.729604	6.82701	8.81637	5.92144	1.05672	0	0.191245	0.932729	7.16729	1.58217	0.51754	4.22543	2.23266	0.795178
34	27	16528	AI505012	8.68685	Y	0	expressed sequence AI505012	15	91.098315	8.68685	17	8.23536	no		17	17	17	15.6536	15.1764	17	17	13.6201	11.9665	8.6697	12.3839	13.5313	12.4987	11.8469	6.69684	1.69533	13.1957	6.37217	6.37217	7.28826	2.25297	6.99427	8.10726	7.01317	0.178076	0.312822	1.80893	3.04877	11.0129	2.36466	1.6844	5.46524	2.31523	0.826514
35	28	36288	Kdelr3	8.68086	Y	0	KDEL (Lys-Asp-Glu-Leu) endoplasmic reticulum protein retention receptor 3	15	79.357777	8.68086	17	9.83047	yes		17	17	17	17	17	17	13.6758	14.6536	11.034	10.5821	15.6536	12.5859	11.4316	10.8277	8.82291	0.693897	11.3994	6.41343	6.41343	6.13642	2.90814	5.88326	7.23052	7.07603	2.15937	0.316721	0.206098	1.58972	12.411	3.19941	1.7022	5.50118	2.33817	0.303756
36	29	9914	Pacsin1	8.67406	Y	0	protein kinase C and casein kinase substrate in neurons 1	17	27.847914	8.67406	17	9.27012	no		17	17	17	14.5929	12.7502	17	15.6536	11.8763	12.9815	7.77738	10.3577	17	17	15.3525	4.81286	1.13774	17	4.11232	4.11232	9.85332	2.2425	9.47063	12.1951	6.10713	0.402103	0.31142	0.593367	1.56599	5.1806	0.525967	3.22469	3.28496	3.09863	2.34443
37	1353	11589	Col6a1	8.65817	N	2	procollagen, type VI, alpha 1	10	76.17156	8.65817	17	13.777	no		17	17	17	17	17	15.2556	15.3525	17	9.75161	10.2666	17	10.2657	7.97449	7.51267	10.8062	0.314879	9.28197	7.49801	7.49801	5.99716	1.63562	5.74496	7.01612	10.7253	0.691319	0	0.577558	2.21281	8.38212	3.10259	5.00491	5.37902	4.82515	2.30503
38	1354	28022	Sp7	8.64204	N	2	trans-acting transcription factor 7	15	102.187193	8.64204	17	14.5714	yes		17	17	17	17	17	17	13.5929	14.5396	10.9687	7.82532	15.6536	11.4934	10.2585	9.7027	11.0115	1.70101	11.3248	8.93334	8.93334	6.10657	2.88296	5.85361	7.18451	6.14327	1.12635	0.8588	0.598292	1.577	12.3573	3.17863	1.05776	4.34336	2.32145	0.300959
39	30	9670	Srgap2	8.6408	Y	0	SLIT-ROBO Rho GTPase activating protein 2	6	112.668079	8.6408	17	10.1834	no		17	17	15.1764	17	17	15.1764	12.3017	15.9546	7.87921	7.60975	15.3525	15.3525	12.2739	12.744	8.5885	0.313838	17	6.26599	6.26599	7.16837	1.63151	6.87513	7.00512	8.70959	0.689068	0.302853	0.576209	1.52754	6.1259	0.509592	4.04443	4.25698	5.80799	2.30165
40	31	46430	Serpinf1	8.63758	Y	0	serine (or cysteine) peptidase inhibitor, clade F, member 1	11	75.226281	8.63758	17	20.4914	no		17	17	15.2556	17	17	14.4361	9.6004	17	7.91726	10.2991	17	14.3748	12.3197	11.6695	10.8331	0.316973	12.9625	7.51444	7.51444	8.44186	1.16029	8.10524	5.30252	6.8846	0.695846	0.30488	0.196234	0.951662	12.1865	2.31753	1.64805	5.39162	2.26836	0.808717
41	32	1978	Leprel2	8.62064	Y	0	leprecan-like 2	6	124.791492	8.62064	17	9.46518	no		17	17	17	17	17	15.3525	15.3525	15.9546	9.8031	11.2656	15.3525	13.3429	10.1022	9.54798	9.72618	0.664187	11.1147	7.52682	7.52682	7.20513	1.16515	6.91166	7.98467	7.81588	1.08931	0.3059	0.58231	1.54123	6.16175	1.0054	3.18395	4.28094	3.91904	2.3169
42	33	6279	Gpx7	8.60791	Y	0	glutathione peroxidase 7	4	108.073475	8.60791	17	8.93066	no		17	17	17	17	17	17	12.4352	10.1503	7.96845	8.56034	12.2496	14.4494	13.5584	12.8577	7.62393	0.668875	13.0429	7.54754	7.54754	6.04045	1.17328	5.78794	7.0827	9.79099	1.09724	0.307611	0.585737	1.54891	9.65557	3.13265	3.19659	5.417	4.86677	2.32544
43	34	35032	Fam78b	8.57088	Y	0	RIKEN cDNA C030014K22 gene	1	169.018643	8.57088	17	7.7236	no		17	17	15.1764	17	17	14.3313	11.3327	10.7688	8.77122	7.58999	13.1234	17	13.4193	12.7198	8.57138	0.312284	15.6536	7.47757	7.47757	9.71014	0.739917	9.32819	5.26182	8.69027	0.165724	0.301847	0.574194	1.52302	7.207	2.29947	3.15394	5.36336	3.88352	1.48232
44	35	3809	Gpx8	8.52371	Y	0	glutathione peroxidase 8	13	113.833441	8.52371	17	11.008	no		17	17	17	17	15.9546	17	13.5216	14.4494	8.96462	10.4557	13.3852	12.4496	11.3205	10.7176	5.71958	3.01929	13.1546	5.19516	5.19516	6.08068	4.25831	5.8279	9.05804	6.99054	1.58495	0.85324	1.80239	3.03859	9.71677	2.35636	1.678	5.45229	2.30697	0.29854
45	1355	38394	Shox2	8.5132	N	11	short stature homeobox 2	3	66.77727	8.5132	17	9.78494	no		17	17	17	17	17	15.1764	15.2556	14.1285	10.7062	11.1794	13.1417	13.2504	10.0356	9.48208	8.58279	0.654928	11.947	7.48573	7.48573	7.16431	1.62946	6.87109	7.92452	7.756	1.07365	0.302517	1.10699	2.20687	4.1214	0.994588	4.04146	5.36961	3.8894	1.48474
46	36	7652	Nlgn2	8.49933	Y	0	neuroligin 2 (inhibitory postsynaptic GABAergic scaffold)	11	69.636712	8.49933	17	8.63671	no		17	17	17	17	17	17	14.2556	14.135	11.7214	9.34079	13.1511	14.3111	11.1397	10.5385	8.5885	0.313838	12.9031	6.26599	6.26599	8.41444	0.74339	8.07797	7.00512	7.76195	0.383585	0	0.194553	0.945295	4.12438	1.60041	4.04443	5.37274	3.89235	1.48595
47	37	10700	Pard6g	8.49694	Y	0	par-6 partitioning defective 6 homolog gamma	18	80.31585	8.49694	17	10.1652	no		17	17	17	15.4775	15.9546	17	12.5028	12.6686	9.89244	9.50224	12.3119	14.5232	12.4358	11.7846	7.6613	0.324965	14.0973	6.34251	6.34251	7.25477	0.768223	6.96099	6.22579	8.84686	1.10846	0.310028	0.590578	1.55975	9.69442	1.63306	3.21443	5.4394	3.95511	1.51177
48	38	9822	Slit2	8.49323	Y	0	slit guidance ligand 2	5	48.696451	8.49323	17	10.5006	no		17	17	17	17	17	17	14.3418	17	9.79572	10.3154	14.2825	11.2908	10.0955	9.54136	8.63447	1.11409	12.032	6.29492	6.29492	6.01872	2.80912	5.76637	9.94862	7.80986	1.54993	0.305559	0.581628	1.5397	6.15774	1.61274	2.37244	5.39794	3.05577	0.810242
49	39	5440	Snord123	8.48949	Y	0	RIKEN cDNA 0610007N19 gene	15	32.170611	8.48949	17	8.45757	no		17	17	17	17	15.6536	17	12.3872	13.3817	9.8031	9.40946	13.2353	13.3429	12.3429	12.8166	8.64024	0.0945086	13.9678	8.82541	8.82541	7.20513	0.425295	6.91166	6.16459	6.90116	0.390145	0.3059	0	0.485678	10.8916	1.61429	1.65273	5.40111	2.27439	0.293109
50	40	21365	Vasn	8.48264	Y	0	vasorin	16	4.650537	8.48264	17	14.6219	yes		17	17	17	17	17	17	14.3748	11.7234	8.86707	9.42482	14.3111	15.6536	12.3582	11.7076	5.65879	1.66175	14.9546	5.15067	5.15067	7.21336	2.81822	6.91983	8.96529	6.91223	1.09248	0.306583	1.12045	2.23078	4.15745	0.516716	3.189	5.40745	3.06327	1.49939
51	41	32165	Efnb1	8.46549	Y	0	ephrin B1	X	96.344148	8.46549	17	11.7335	no		17	17	17	17	17	17	14.4361	15.2556	10.848	11.3354	11.2709	14.4775	12.4047	11.7537	6.63838	0.0960736	14.0515	4.09079	4.09079	7.23814	0.763422	6.94447	7.09951	7.86433	0.396076	0.308643	0.199361	0.963482	8.45711	1.62677	3.20422	5.42658	3.07834	1.50679
52	42	27636	Tmem20	8.45105	Y	0	transmembrane protein 20	19	38.47972	8.45105	17	9.29018	no		17	17	17	17	17	17	14.5396	15.3525	10.9201	8.64766	17	12.4585	8.11217	7.64876	10.9698	0.680287	14.1484	6.36102	6.36102	4.96481	2.24511	4.75114	8.08868	6.11227	1.11655	0.31177	1.1376	2.26122	10.9945	1.64097	1.05097	4.32691	2.30903	0.82416
53	1356	14900	Mmp14	8.44865	N	11	matrix metallopeptidase 14 (membrane-inserted)	14	55.059917	8.44865	17	17.808	yes		17	17	17	17	15.0515	17	13.4804	15.3525	9.89244	9.50224	12.3119	14.5232	11.2912	10.6886	7.6613	1.13212	15.1095	5.18238	5.18238	6.06599	3.52022	5.81331	9.03138	7.88874	1.10846	0.310028	0.590578	1.55975	8.47734	1.63306	1.67163	4.31329	3.08846	0.820258
54	43	34470	Gpx8	8.4179	Y	0	glutathione peroxidase 8	13	113.835779	8.4179	17	11.7473	no		17	17	15.6536	15.6536	15.3525	17	9.87083	13.7424	8.13186	8.74382	13.52	12.5767	12.578	11.9256	8.8169	1.15768	14.2918	7.65303	7.65303	6.13267	1.71398	5.87954	7.22474	8.00015	0.41289	0.316363	0.60327	0.987713	11.0746	3.1968	2.43684	4.36271	4.01027	1.53447
55	44	26334	1700010H22Rik	8.40303	Y	0	RIKEN cDNA 1700010H22 gene	5	98.992052	8.40303	17	7.86704	no		17	17	17	12.6544	17	17	12.3777	13.3703	8.84639	10.3154	12.1966	13.3334	13.509	12.8085	7.59215	0.318025	12.9824	7.52269	7.52269	8.45105	0.752743	8.11437	6.15954	7.80986	0.0436423	0	0.196798	0.953797	9.62253	1.61274	2.37244	5.39794	3.05577	0.810242
56	45	760	Scarf2	8.40198	Y	0	scavenger receptor class F, member 2	16	17.808314	8.40198	17	16.7596	no		17	17	17	17	17	14.5074	13.3794	17	9.8179	9.42482	17	12.3246	9.05078	9.56126	10.867	0.666058	10.2301	5.15067	5.15067	7.21336	2.20631	6.91983	8.96529	7.82795	0.70155	0	0.583678	1.54429	7.26962	1.61739	3.189	5.40745	2.27843	0.812537
57	46	1280	Mmp23	8.38003	Y	0	matrix metallopeptidase 23	4	155.02488	8.38003	17	10.9462	no		17	17	17	17	17	15.3525	12.3872	14.2556	8.85327	11.2656	17	12.3069	10.1022	9.54798	9.72618	0.318553	11.1147	6.29855	6.29855	7.20513	1.6501	6.91166	6.16459	6.90116	0.699263	0.3059	0.197081	1.54123	10.8916	3.12007	1.03205	6.60322	1.57714	0.293109
58	1357	9183	Alpl	8.36523	N	9	alkaline phosphatase, liver/bone/kidney	4	137.297902	8.36523	17	13.8731	yes		17	17	17	17	17	17	11.5869	14.4494	8.0397	7.77738	14.4494	14.5744	12.4672	11.8157	7.6828	0.0976672	14.135	5.19516	5.19516	6.08068	0.773058	5.8279	6.2464	7.91328	0.176481	0.31142	0.201673	0.972201	12.3108	2.35636	2.40742	5.45229	3.09863	0.823377
59	47	22452	B3gnt9	8.35656	Y	0	UDP-GlcNAc:betaGal beta-1,3-N-acetylglucosaminyltransferase 9	8	107.77675	8.35656	17	8.10885	yes		17	17	17	17	17	15.3525	13.3191	14.1987	10.7531	9.37884	13.1972	12.2717	9.01363	9.52152	7.57635	1.10998	12.0035	5.13184	5.13184	6.00792	2.19103	5.75565	4.49598	8.74194	1.08302	0.837648	0.579588	2.21878	12.1801	3.11006	3.1739	5.38847	3.90714	1.49203
60	48	10484	Sema3b	8.32758	Y	0	sema domain, immunoglobulin domain (Ig), short basic domain, secreted, (semaphorin) 3B	9	107.500728	8.32758	17	8.56109	no		17	17	17	17	14.8754	17	13.3386	7.84325	7.92363	5.28979	11.1874	14.3864	14.6993	13.9546	8.6287	1.11272	12.9723	6.29129	6.29129	6.01512	2.19611	5.76279	8.93909	7.80384	1.5479	0.839188	0.580947	1.53817	12.193	2.31955	1.64961	5.39478	2.27037	0.29244
61	49	36914	Bgn	8.32358	Y	0	biglycan	X	70.740906	8.32358	17	15.8711	no		17	17	17	15.1764	13.9908	17	12.3017	12.4308	7.87921	9.34079	11.1297	13.2591	11.1397	10.5385	8.5885	0.655847	12.9031	6.26599	6.26599	7.16837	2.78507	6.87513	7.9305	7.76195	1.53377	0.302853	0.194553	1.52754	10.8379	3.96714	2.35625	5.37274	3.03593	1.48595
62	50	7270	Ikbip	8.29455	Y	0	IKBKB interacting protein	10	90.565074	8.29455	17	9.23604	no		17	17	17	17	15.3525	17	17	15.6536	12.6016	6.68223	11.9714	12.0725	11.0129	10.4129	8.48669	0.304643	10.8757	5.06085	5.06085	8.33329	1.12232	7.99729	4.40414	5.89215	1.04761	0.296882	0.189616	1.50067	10.7323	3.0535	2.32042	2.27167	3.83985	1.46438
63	51	13750	Ccdc80	8.27754	Y	0	coiled-coil domain containing 80	16	45.127494	8.27754	17	11.8977	no		17	17	17	17	17	12.7885	13.368	17	7.94279	12.2438	14.3014	11.3075	7.03689	7.55758	9.73246	0.665122	10.2216	6.30219	6.30219	4.91437	2.20376	4.70109	7.06039	9.76279	1.0909	0	0.582994	1.54276	8.42195	2.32562	5.03279	6.60688	3.92203	1.49816
64	52	31299	Tspan6	8.27348	Y	0	tetraspanin 6	X	130.425965	8.27348	17	9.14958	no		17	17	17	17	15.3525	17	12.6497	15.4775	11.0012	10.5481	13.4907	12.5494	11.4018	10.7982	8.79894	0.333186	11.362	6.39836	6.39836	7.31782	1.20989	7.02366	7.20745	6.16407	1.13293	0.862002	0.204907	0.984361	7.3841	1.03541	1.6957	4.3544	2.32978	0.832045
65	53	19655	Efemp2	8.27177	Y	0	epidermal growth factor-containing fibulin-like extracellular matrix protein 2	19	5.481781	8.27177	17	9.96173	no		17	17	17	17	17	17	12.416	14.2918	10.8083	11.2917	11.229	11.3242	10.1223	9.56792	7.61331	0.320142	11.1417	6.30949	6.30949	7.21748	0.757468	6.92393	4.52448	7.83399	0.702698	0.306925	0.197932	0.958085	13.591	2.32969	2.3806	5.41063	3.06577	0.294117
66	54	25939	Dpysl2	8.26585	Y	0	dihydropyrimidinase-like 2	14	67.421861	8.26585	17	16.377	no		17	17	17	17	17	17	17	17	11.7881	9.40179	13.2254	13.3334	9.03217	8.5245	5.64591	2.27831	12.032	4.06682	4.06682	7.20103	2.19866	6.90758	8.94563	6.02071	1.08774	0.305559	1.77501	2.22477	4.14839	1.61274	2.37244	4.27826	2.27238	0.292774
67	55	5061	Fkbp9	8.2643	Y	0	FK506 binding protein 9	6	56.829108	8.2643	17	14.8418	no		17	17	17	17	15.0515	17	13.4604	14.3748	9.87746	8.59656	12.2941	12.3958	10.1696	9.61471	7.65059	1.12932	11.2052	6.33514	6.33514	6.05867	1.67106	5.80604	7.11074	8.83363	1.57248	0.309334	1.12955	2.24694	6.20203	1.62991	3.20932	5.43298	3.94906	2.33404
68	56	23787	Gm266	8.25998	Y	0	gene model 266, (NCBI)	12	112.723503	8.25998	17	7.60858	no		17	17	14.6993	14.6324	17	14.7241	9.77939	11.0893	8.0593	7.79787	12.3748	14.5929	11.3425	10.7395	6.69193	2.32507	13.1852	6.36845	6.36845	6.09175	3.54534	5.83889	6.26192	9.8908	0.721336	0.312471	1.13991	2.26532	12.3307	2.36258	2.41368	7.96224	3.10629	0.825728
69	57	28894	Col24a1	8.25114	Y	0	procollagen, type XXIV, alpha 1	3	145.214885	8.25114	17	9.90302	no		17	17	17	17	14.0973	17	15.3525	12.5207	10.7767	9.40179	11.1957	14.3983	12.3351	12.8085	5.64591	1.65624	14.9546	5.14124	5.14124	7.20103	2.80912	6.90758	7.97862	4.39812	0.698122	1.54439	1.11706	2.22477	6.15774	1.61274	1.65116	3.24742	2.27238	0.292774
70	58	10230	Vash2	8.2325	Y	0	vasohibin 2	1	192.771653	8.2325	17	8.11563	no		17	17	15.9546	15.0515	17	13.413	12.2264	9.93677	9.67881	10.1861	14.1221	12.1584	11.083	10.4824	9.62052	0.309713	10.0702	7.45726	7.45726	8.37816	2.15838	8.0419	3.69554	7.71452	1.51782	0	0.570855	2.95665	7.18489	3.94356	3.14157	4.2359	3.86887	2.28825
71	59	11659	Cul7	8.23039	Y	0	cullin 7	17	46.801204	8.23039	17	11.2372	no		17	17	17	17	17	17	13.3386	12.5095	9.78834	10.3072	13.2158	12.2893	11.1898	10.5881	7.58688	0.0941217	11.0967	6.29129	6.29129	7.19693	0.751566	6.90351	7.97258	7.80384	0.169485	0	0.196515	0.952729	7.25162	1.61119	3.17892	5.39478	3.05328	0.809479
72	60	12644	Prss35	8.22397	Y	0	protease, serine, 35	11	6.745835	8.22397	17	8.07788	no		17	17	17	17	17	17	12.7797	14.7505	9.13601	9.72447	14.6993	11.6406	10.3769	9.81996	5.82636	1.1722	10.5621	5.27323	5.27323	6.17036	2.93683	5.91697	7.28286	7.12813	1.15465	0.31996	0.610477	1.6042	11.1371	2.40685	1.71697	5.53095	2.35719	0.306945
73	61	1989	Frk	8.2186	Y	0	fyn-related kinase	10	34.329654	8.2186	17	8.09421	no		17	17	14.3748	15.1764	14.8754	15.3525	11.3954	11.648	8.81893	10.2828	11.1626	15.4775	13.476	12.7762	4.73248	1.10862	14.9132	4.05625	4.05625	8.4327	2.1885	8.09613	4.49193	8.73546	1.54183	0	1.76866	2.98604	8.39205	2.3135	2.36432	6.58496	3.04582	0.807196
74	1358	43150	Phex	8.21031	N	3	phosphate regulating gene with homologies to endopeptidases on the X chromosome (hypophosphatemia, vitamin D resistant rickets)	X	153.596966	8.21031	17	16.2438	no		17	17	17	17	14.3748	17	11.6147	15.3525	8.98576	7.79787	12.3748	12.4766	11.3425	10.7395	6.69193	1.69344	12.2242	4.12045	4.12045	7.28405	2.87048	6.99009	12.2198	7.93176	0.404389	0.855616	1.13991	2.26532	6.23871	1.0264	2.41368	5.462	2.31316	0.825728
75	62	33395	Col6a2	8.19876	Y	0	procollagen, type VI, alpha 2	10	76.058944	8.19876	17	9.23026	no		17	17	17	17	17	14.7505	15.6536	17	8.06586	8.6697	17	7.69616	6.18832	5.81265	10.9906	0.0984748	7.01019	8.91909	8.91909	3.93045	0.777928	3.754	7.16737	8.90011	0.178076	0	0.202842	0.9766	13.7116	5.00843	3.23501	4.33512	3.97947	0.826514
76	1359	27617	Cd109	8.17176	N	1	CD109 antigen	9	78.562823	8.17176	17	8.57128	yes		17	17	11.9037	17	14.0303	15.2556	7.87574	17	6.17542	7.62957	11.1544	12.2541	10.0622	9.50834	7.56585	3.71221	13.9054	6.27681	6.27681	6.00074	4.16973	5.74852	7.94849	9.71377	1.53981	2.37581	1.76708	2.2148	9.59517	3.10508	1.64339	6.58132	3.04335	0.806437
77	63	20149	Wisp1	8.16183	Y	0	WNT1 inducible signaling pathway protein 1	15	66.754576	8.16183	17	15.8746	no		17	17	17	17	12.6606	17	15.4775	11.7995	12.9184	7.72989	10.3021	14.4922	12.4125	11.7614	4.78582	1.6747	14.0625	4.09347	4.09347	9.81709	3.50954	9.43458	9.01146	4.43884	1.10364	0.308989	1.1284	2.24491	4.17874	1.01528	1.66687	3.26941	2.29263	0.817931
78	1360	21373	Sh3pxd2b	8.13133	N	2	SH3 and PX domains 2B	11	32.328094	8.13133	17	10.3439	no		17	17	17	15.1764	17	13.533	10.4597	14.1622	8.80526	10.2666	15.3525	12.2454	10.0555	9.50176	8.59995	0.65769	11.0519	8.79313	8.79313	5.99716	1.15386	5.74496	5.28437	7.77388	0.385033	0.303527	0.195112	0.947411	9.58971	2.30948	2.36028	4.26228	3.89826	0.805679
79	64	37426	Ube2e2	8.12804	Y	0	ubiquitin-conjugating enzyme E2E 2	14	19.406126	8.12804	17	9.23945	no		17	17	17	17	14.8085	17	12.3205	10.0331	9.75161	8.47438	13.1693	15.3525	12.2892	11.6391	5.62028	1.64529	14.8754	4.05098	4.05098	7.1765	2.18344	6.88321	7.94249	5.99066	0.691319	0.835346	1.11033	2.21281	8.38212	1.60348	1.0244	5.37902	1.56641	0.290775
80	65	29808	Irx5	8.09044	Y	0	Iroquois related homeobox 5	8	94.884737	8.09044	17	13.0606	no		17	17	17	17	13.1657	17	14.2222	13.2403	9.7151	6.77255	11.1051	10.2271	8.96452	8.45758	8.57138	1.63623	9.24247	8.77024	8.77024	8.40079	2.17087	8.0644	9.87168	6.83531	1.07055	0.301847	1.10477	2.20292	6.11404	0.992444	2.35022	3.22355	3.02854	1.48232
81	1361	13517	Vkorc1	8.07005	N	2	vitamin K epoxide reductase complex, subunit 1 (blood clotting, resistance to warfarin)	7	135.038037	8.07005	17	10.1292	no		17	17	14.8754	13.9212	17	17	10.8077	12.066	7.25268	8.76624	12.5023	12.6043	11.4466	10.8426	6.76118	1.16202	14.3211	5.25022	5.25022	6.14393	3.59632	5.89072	8.18865	6.19549	1.62091	0.317437	0.60542	2.29438	11.0933	4.09489	1.06921	5.50777	1.62918	0.30446
82	66	15962	Pcsk6	8.06739	Y	0	proprotein convertase subtilisin/kexin type 6	7	73.194833	8.06739	17	14.4584	no		17	17	17	17	15.6536	17	14.3864	11.7342	9.82531	9.43252	11.229	11.3242	10.1223	9.56792	6.61428	1.66359	11.1417	5.15383	5.15383	7.21748	2.82125	6.92393	9.97685	6.91778	0.702698	0.306925	1.12158	2.23279	6.17378	1.00868	2.3806	5.41063	2.28045	0.813304
83	67	23235	Insc	8.01419	Y	0	inscuteable homolog	7	121.99364	8.01419	17	9.92549	yes		17	17	14.4775	17	15.6536	15.3525	9.64871	10.1306	6.2239	7.68953	13.2626	15.6536	12.366	11.7153	6.61428	2.28756	15.0003	5.15383	5.15383	7.21748	3.48829	6.92393	8.00286	6.04087	1.09406	0.843057	1.7814	3.00589	7.27413	1.00868	1.03536	4.28898	2.28045	0.813304
84	68	487	Antxr1	8.00887	Y	0	anthrax toxin receptor 1	6	87.084168	8.00887	17	12.0726	no		17	17	13.52	15.1764	17	12.7071	14.2918	17	7.8982	10.2747	12.1528	12.2541	7.98014	8.49397	8.60569	1.10725	11.0609	6.27681	6.27681	6.00074	2.18597	5.74852	7.02163	8.72898	0.692448	0	0.578234	0.948472	7.23371	1.60502	5.00838	4.26494	3.90121	2.30672
85	69	38417	Gng4	7.993	Y	0	guanine nucleotide binding protein (G protein), gamma 4 subunit	13	13.919896	7.993	17	7.46843	no		17	17	15.9546	15.9546	17	17	12.2922	10.7891	8.78481	6.78473	13.1417	11.2164	10.0356	9.48208	8.58279	2.25769	10.1287	6.2624	6.2624	5.98643	3.44286	5.73431	6.99963	5.97573	1.07365	0	2.51761	4.72926	8.36729	2.30347	1.63721	3.22787	3.03346	0.803412
86	70	34921	Ceecam1	7.99286	Y	0	cerebral endothelial cell adhesion molecule 1	2	29.738229	7.99286	17	12.2358	no		17	17	17	17	17	15.4775	12.4544	14.3313	8.90171	10.381	13.2995	12.3689	9.08194	8.57374	7.63457	0.0958764	13.0631	6.32412	6.32412	6.04772	0.762227	5.79517	5.3483	6.06114	0.707307	0.846171	0.199074	0.9624	10.9337	2.33784	1.03979	4.29975	2.28856	0.816384
87	1362	11470	Farp2	7.98996	N	1	FERM, RhoGEF and pleckstrin domain protein 2	1	95.518282	7.98996	17	12.6206	no		17	17	13.5835	17	15.6536	14.4632	10.5108	9.32287	7.04807	8.51719	14.2825	13.3334	11.197	10.5952	6.59511	1.65624	12.9824	6.29492	6.29492	6.01872	2.80912	5.76637	6.15954	8.76145	0.698122	0.83996	1.11706	2.22477	9.62253	1.00432	3.18143	5.39794	3.91606	0.810242
88	71	40859	Arhgef11	7.9747	Y	0	Rho guanine nucleotide exchange factor (GEF) 11	3	87.541761	7.9747	17	11.1998	yes		17	17	17	13.1957	15.3525	17	12.1241	15.6536	10.5674	7.48592	10.9754	14.135	14.4775	13.7345	6.46814	0.0892469	13.6781	3.02136	3.02136	8.32883	1.59308	7.99285	6.02541	5.88729	1.0461	0.296555	0.189346	0.925499	6.05149	1.57166	1.60981	3.18939	2.98961	1.4632
89	72	35947	Adam12	7.9638	Y	0	a disintegrin and metallopeptidase domain 12 (meltrin alpha)	7	141.075684	7.9638	17	7.79045	yes		17	17	17	17	17	15.6536	13.6043	11.1423	14.135	8.69923	12.4201	10.5108	8.15311	7.68924	7.72613	0.331523	10.4203	6.38711	6.38711	7.30512	1.20482	7.01103	2.46498	7.03592	2.1411	0.314232	0	0.501245	12.364	2.37301	1.69084	5.47825	2.32353	0.301306
90	73	14352	Fgd1	7.95788	Y	0	FYVE, RhoGEF and PH domain containing 1	X	147.522586	7.95788	17	7.77856	no		17	17	11.7679	17	17	11.7564	8.62264	14.9132	6.9491	9.27291	17	9.24096	9.98295	9.42992	14.3211	0.0910884	8.35599	11.5235	11.5235	5.95801	0.733024	5.70609	3.69204	6.80276	0.377143	0	0.192066	0.93585	10.7848	2.28755	1.62495	4.23328	3.01385	1.4751
91	74	40428	Rgs3	7.94004	Y	0	regulator of G-protein signaling 3	4	62.363198	7.94004	17	11.5911	no		17	17	17	17	17	17	11.624	11.0999	8.06586	7.80472	14.4922	9.51957	9.16389	8.65482	9.85331	0.683177	10.3853	8.91909	8.91909	4.97438	2.25297	4.76064	6.26711	6.12774	0.722519	0.312822	0.596175	1.57227	11.0129	1.64575	1.05436	4.33512	2.31523	0.826514
92	75	42600	Pgf	7.89703	Y	0	placental growth factor	12	86.507984	7.89703	17	7.81515	no		17	17	17	17	14.0461	17	15.3525	14.1912	9.76627	6.02745	13.1882	13.2956	9.00746	8.50006	7.57109	0.315924	12.9426	5.12871	5.12871	6.00433	1.15707	5.75208	7.02715	6.8736	0.386486	0	0.57891	1.5336	6.14179	1.60656	3.17139	4.26759	3.04582	1.49081
93	76	5442	Pthr1	7.89658	Y	0	parathyroid hormone receptor 1	9	110.624878	7.89658	17	10.8557	no		17	17	17	17	14.2733	13.7643	11.55	11.8323	8.93657	9.50224	13.3471	11.3998	9.11331	8.60477	8.71012	0.324965	11.2235	7.57676	7.57676	6.06599	1.6753	5.81331	4.56153	8.84686	0.1749	0.310028	0.200513	1.55975	8.47734	1.63306	3.21443	5.4394	3.95511	0.820258
94	77	37366	Tead2	7.87544	Y	0	TEA domain family member 2	7	52.488639	7.87544	17	9.00754	no		17	17	13.4348	17	14.7505	14.3111	10.4091	8.47163	8.76444	9.31053	14.1622	14.2733	12.2435	11.5939	8.56569	0.0920246	11.9189	6.25163	6.25163	7.15215	0.415454	6.85901	7.90662	8.68384	0.165352	0	0.193443	0.941082	5.07859	0.991374	3.15146	4.24641	3.88058	2.29493
95	1363	21035	Snai2	7.87472	N	8	snail homolog 2	16	14.708857	7.87472	17	8.95194	no		17	17	17	17	17	15.3525	17	17	11.7714	10.2991	13.2064	8.433	6.07883	6.59846	7.58161	1.11135	7.64826	5.13497	5.13497	4.90191	2.80308	4.68873	7.96655	6.01067	1.08459	0.30488	0.580267	1.53665	8.40199	1.60964	2.36838	4.27292	3.05079	0.808717
96	78	15933	Tle2	7.87099	Y	0	transducin-like enhancer of split 2, homolog of Drosophila E(spl)	10	81.05311	7.87099	17	10.4734	no		17	17	17	15.1764	17	15.3525	13.3082	15.0515	10.7452	10.2828	13.1882	10.2812	9.00746	8.50006	8.61143	0.659539	9.29784	7.50622	7.50622	6.00433	1.15707	5.75208	6.13937	6.00065	1.54183	0	0.195672	0.949534	5.10637	0.999977	3.17139	4.26759	3.04582	0.807196
97	79	831	Rcn3	7.86424	Y	0	reticulocalbin 3, EF-hand calcium binding domain	7	52.33857	7.86424	17	10.3404	no		17	17	17	17	17	14.6122	12.4931	12.657	9.88495	10.4141	12.303	10.4069	9.10702	8.59855	7.65594	0.674553	10.3073	6.33883	6.33883	6.06233	1.67318	5.80967	4.55739	6.08151	0.711949	0.849302	0.589883	1.55819	12.2779	2.34605	1.04424	5.43619	1.59422	0
98	80	9356	6720469N11Rik	7.86357	Y	0	RIKEN cDNA 6720469N11 gene	3	86.882775	7.86357	17	13.2949	no		17	17	17	15.9546	17	17	14.2386	15.0003	8.77801	8.44601	12.1091	14.2918	11.1255	10.5244	3.87112	0.654011	13.8542	3.05729	3.05729	7.16025	2.17337	6.86706	7.91855	5.14229	1.52977	0.302182	1.10588	2.20489	2.40475	0.508309	2.35223	5.36648	1.56032	0.802658
99	81	35401	B3gnt9	7.8584	Y	0	UDP-GlcNAc:betaGal beta-1,3-N-acetylglucosaminyltransferase 9	8	107.776662	7.8584	17	9.73932	yes		17	17	15.3525	17	11.8849	15.4775	12.4641	9.40681	7.98778	7.72314	10.2942	12.3779	10.1561	9.6013	5.68471	2.99662	12.1179	5.16965	5.16965	4.93632	4.22579	4.72287	7.09951	8.82043	2.10006	0.846952	1.12726	2.24288	10.9398	2.33989	2.39086	6.63265	3.07834	0.817157
100	1364	2816	Mmp16	7.85795	N	11	matrix metallopeptidase 16	4	18.043966	7.85795	17	7.88162	yes		17	17	17	17	15.4775	14.1221	10.8705	11.3142	9.13601	7.94362	14.6993	10.6412	9.29259	8.78219	8.87727	0.340504	9.66615	9.01504	9.01504	6.17036	1.23216	5.91697	3.90327	7.12813	0.746639	0.31996	0.208811	0.998996	11.1371	2.40685	1.07733	5.53095	2.35719	0.842465
101	82	16768	Fkbp14	7.84536	Y	0	FK506 binding protein 14	6	54.527936	7.84536	17	9.67044	no		17	17	17	17	17	15.6536	12.6201	12.8075	9.98315	7.83221	13.4618	10.5108	10.2654	9.70953	6.71652	0.331523	9.53268	5.22093	5.22093	6.11028	1.20482	5.8573	3.84331	7.03592	1.60175	0.314232	0.204018	0.981025	12.364	2.37301	1.69084	4.34612	3.11912	0.829668
102	83	16885	Kcnk1	7.83044	Y	0	potassium channel, subfamily K, member 1	8	128.554468	7.83044	17	8.40776	no		17	17	14.4361	15.3525	14.1095	17	10.5193	7.15804	7.93639	7.66947	12.2055	15.4775	14.7241	13.9723	4.75142	1.11546	14.9546	4.06947	4.06947	7.20513	1.6501	6.91166	6.16459	6.02574	0.699263	0.840732	1.77661	2.99843	8.41695	1.0054	1.65273	4.28094	2.27439	0.811006
103	84	9575	Map4k3	7.81155	Y	0	mitogen-activated protein kinase kinase kinase kinase 3	17	80.980277	7.81155	17	10.0959	no		17	17	15.2556	14.3864	14.9132	17	12.3777	11.691	7.93001	7.6628	10.2237	12.2981	11.197	10.5952	5.64591	1.65624	12.032	4.06682	4.06682	6.01872	2.19866	5.76637	7.97862	7.80986	1.54993	0.83996	1.77501	2.99594	8.41196	1.61274	2.37244	5.39794	3.05577	0.810242
104	85	17861	Dlx6os2	7.80653	Y	0	Dlx6 opposite strand transcript 2	6	6.809948	7.80653	17	8.64978	no		17	17	17	11.0124	11.0456	17	14.3525	11.7017	12.838	9.40946	8.37699	14.3983	11.2042	10.6024	5.6502	1.65807	13.9678	5.14438	5.14438	7.20513	1.6501	6.91166	10.9937	6.02574	1.55196	0.840732	0.58231	0.485678	2.42713	1.0054	3.18395	4.28094	2.27439	1.49693
105	1365	8513	Col6a1	7.80629	N	2	procollagen, type VI, alpha 1	10	76.171757	7.80629	17	15.221	no		17	17	17	14.4775	17	11.2168	12.4448	17	7.97488	10.3728	12.2585	8.49451	6.1213	6.64479	8.67506	0.669818	7.71137	6.32046	6.32046	4.93003	2.21657	4.71663	6.19507	9.79806	0.394584	0	1.12498	2.23884	10.9277	1.62363	5.05036	4.29705	4.87027	2.32716
106	86	7888	Glt8d1	7.80395	Y	0	glycosyltransferase 8 domain containing 1	14	31.824973	7.80395	17	11.638	no		17	17	17	15.3525	11.8483	15.3525	13.4093	11.7559	10.8241	7.70295	10.2706	11.3409	10.1358	9.58124	5.67173	0.321207	10.2557	5.16014	5.16014	8.47874	0.759843	8.1419	4.53268	8.8007	0.704998	0.307611	0.198502	0.960239	10.9217	2.33376	3.19659	5.417	3.93401	1.50308
107	1366	12352	Bmp7	7.80124	N	16	bone morphogenetic protein 7	2	172.695409	7.80124	17	7.91582	no		17	17	12.656	14.2733	14.7785	15.1764	7.84782	9.23996	7.87289	8.45309	11.1215	14.3111	12.2663	11.6165	6.55232	0.654928	13.8612	5.11313	5.11313	7.16431	1.62946	6.87109	8.88707	7.756	0.382864	0	0.194275	1.52603	10.832	2.30347	3.15891	4.25433	3.8894	1.48474
108	87	10362	Col8a1	7.79507	Y	0	procollagen, type VIII, alpha 1	16	57.627237	7.79507	17	9.52666	no		17	17	17	17	17	13.4481	14.2064	17	12.7145	6.76041	14.1552	6.63574	4.30607	4.81111	9.63901	1.63263	7.57213	6.24805	6.24805	3.84075	3.42904	3.66512	3.70608	8.67743	1.06746	0	1.10255	2.19898	10.8084	2.29549	3.14898	5.35712	3.87765	1.47991
109	88	8465	Metrnl	7.78751	Y	0	meteorin, glial cell differentiation regulator-like	11	121.578073	7.78751	17	7.60445	no		17	17	17	17	13.2049	17	11.3595	15.9546	8.79162	6.79083	13.1511	10.2502	7.9632	7.50151	10.7927	1.10317	9.26614	8.78396	8.78396	3.85371	1.63151	3.67796	6.11932	5.9807	2.05753	0	0.576209	0.945295	10.8379	2.30547	1.02223	3.23003	3.03593	0.804167
110	89	37401	Loxl4	7.78617	Y	0	lysyl oxidase-like 4	19	42.668502	7.78617	17	8.61285	no		17	17	17	17	15.0515	13.714	12.4641	10.1799	7.98778	9.47116	12.2763	9.43013	9.0882	8.57993	6.63838	0.671707	8.54967	6.32779	6.32779	7.23814	1.66685	6.94447	4.54501	8.82043	1.10203	1.55558	0.587805	1.55354	10.9398	1.62677	3.20422	5.42658	3.94303	0.817157
111	90	12786	Mageh1	7.77581	Y	0	melanoma antigen, family H, 1	X	149.471245	7.77581	17	8.19936	no		17	17	12.0765	14.5074	15.9546	13.7293	8.82535	10.1898	7.10731	7.72989	12.2852	11.3745	11.2693	10.6669	8.69256	1.12792	11.1961	7.56421	7.56421	4.93947	1.66895	4.726	4.54913	9.81933	0.709624	0.847734	0.588496	0.964566	13.6324	3.14278	2.39292	6.63635	3.08087	0.817931
112	91	35411	Kcnk2	7.76961	Y	0	potassium channel, subfamily K, member 2	1	191.031832	7.76961	17	9.56871	no		17	17	17	17	17	15.0515	15.1764	11.4782	10.621	7.53119	13.0418	8.31205	7.89603	7.43514	9.59596	1.08705	7.52426	7.44109	7.44109	5.94742	2.14846	5.69558	6.05974	5.92144	0.675729	0	0.568202	2.18528	8.31332	0.982869	2.33227	4.22543	3.00654	1.47151
113	92	21945	Trib2	7.75427	Y	0	tribbles homolog 2	12	15.798606	7.75427	17	9.84285	yes		17	17	17	15.6536	13.7505	14.135	12.1334	17	9.60691	6.68223	12.987	12.0725	8.8737	8.36777	7.45711	0.304643	12.727	5.06085	5.06085	5.92635	1.12232	5.67466	6.0303	7.6559	1.04761	0	0.189616	0.468875	8.28418	2.26985	2.32042	6.50587	2.99202	0.284242
114	93	29026	Sar1a	7.75089	Y	0	SAR1 gene homolog A	10	61.155671	7.75089	17	15.9839	no		17	17	17	14.3111	17	13.533	10.4597	15.9546	7.89186	9.35598	11.1461	11.2411	11.154	10.5527	6.56653	1.64529	9.28197	4.05098	4.05098	7.1765	1.63562	6.88321	6.12933	7.77388	0.691319	0.303527	1.7655	2.21281	7.22924	1.60348	3.16639	3.23436	3.04087	1.48838
115	94	22850	Pcdha1	7.74593	Y	0	protocadherin alpha 1 (cadherin-related neuronal receptor, monoallelic expression, synapse-associated)	18	37.347065	7.74593	17	7.80278	no		17	17	15.4775	12.8259	10.4774	14.6536	9.73826	9.46334	9.90746	6.13606	10.3418	13.4746	12.4516	11.8001	8.72187	0.326047	12.1757	6.3499	6.3499	8.52063	0.770636	8.18357	5.38071	6.97926	0.715453	0.310723	0.201092	0.970012	13.669	2.35223	2.40327	4.31873	3.09353	0.821816
116	1367	38374	Cadm1	7.74085	N	2	cell adhesion molecule 1 (immunoglobulin superfamily, member 4A)	9	47.660926	7.74085	17	12.2789	yes		17	17	17	13.7371	12.7762	17	14.5396	12.7379	11.9492	9.54918	11.3553	12.4676	11.3352	10.7322	6.68703	0.681249	11.2786	6.36473	6.36473	8.5394	1.19476	8.20223	8.09486	3.7246	0.177276	0	0.594769	1.56912	4.20638	1.02528	1.0521	2.34791	1.60523	0.299228
117	95	4874	Fat3	7.73763	Y	0	FAT tumor suppressor homolog 3	9	15.741472	7.73763	17	7.47552	yes		17	17	15.1764	17	14.8085	13.533	10.4597	10.0331	9.75161	8.47438	10.177	10.2657	8.99516	8.48788	9.68241	1.10589	9.28197	7.49801	7.49801	7.1765	2.79106	6.88321	4.48384	6.86263	1.07832	0.835346	0.195112	1.53057	12.1607	3.10259	1.64184	4.26228	3.04087	0.805679
118	96	19426	Nhsl1	7.72713	Y	0	NHS-like 1	10	18.253051	7.72713	17	7.89098	no		17	17	17	12.6998	14.9546	17	13.3887	14.2918	8.87398	6.07284	12.232	10.3437	9.057	8.54906	7.61331	0.666995	9.36174	6.30949	6.30949	7.21748	1.65636	6.92393	6.1798	6.04087	1.09406	0	0.584363	1.54583	10.9096	2.32969	2.3806	3.25618	3.06577	0.813304
119	1368	32717	Cadm1	7.72199	N	1	cell adhesion molecule 1 (immunoglobulin superfamily, member 4A)	9	47.658764	7.72199	17	9.65471	yes		17	17	17	17	11.1271	17	11.5042	10.9637	8.90171	7.7164	8.42487	12.3689	11.2548	10.6525	5.68038	1.12514	11.1779	5.16648	5.16648	8.48801	1.66474	8.15112	8.99823	6.94003	0.707307	0.308299	0.199074	0.9624	6.18989	1.6252	3.20167	4.29975	3.07582	1.50555
120	97	41423	Calu	7.72127	Y	0	calumenin	6	29.326205	7.72127	17	12.7927	no		17	17	14.3111	17	14.8085	12.6724	11.3595	13.2752	8.79162	7.60975	13.1511	12.2279	7.9632	7.50151	7.55014	0.655847	11.0341	6.26599	6.26599	5.99	1.15066	5.73785	5.27533	9.6929	0.689068	0.302853	0.576209	1.52754	7.22033	2.30547	4.04443	5.37274	3.89235	2.30165
121	98	27303	Cemip	7.6923	Y	0	cell migration inducing protein, hyaluronan binding	7	91.081426	7.6923	17	8.15199	no		17	17	13.7091	14.5074	14.2386	15.4775	10.5968	9.4162	10.856	8.5893	11.2793	13.427	11.2693	10.6669	8.69256	0.0962712	12.1275	7.56421	7.56421	7.24229	0.764619	6.94859	3.78829	6.07131	0.709624	0.308989	0	0.491444	10.9458	1.62834	1.66687	4.30516	2.29263	0.296147
122	1369	12075	Mrc2	7.68961	N	4	mannose receptor, C type 2	11	105.212286	7.68961	17	12.9592	yes		17	17	14.4632	13.5463	14.1417	13.6407	11.4587	14.2733	9.8179	12.253	12.2231	11.3158	10.1156	9.56126	8.65182	0.319612	10.2301	7.53509	7.53509	7.21336	0.756284	6.91983	6.17473	6.03582	0.391618	0	0.197648	0.957011	6.16976	1.00759	2.37856	4.2863	3.06327	0.812537
123	99	18363	Palld	7.68486	Y	0	pallidin actin cytoskeleton organizer	8	63.992076	7.68486	17	16.4793	no		17	17	12.6441	15.9546	17	11.8332	11.3416	11.5839	9.72238	11.1708	12.1091	12.2105	10.029	9.47553	9.65756	0.312801	10.1203	5.11003	5.11003	7.16025	0.741072	6.86706	5.26632	8.6967	0.686825	0.302182	0.574864	1.52452	4.11842	2.30147	4.03849	4.25169	3.88646	1.48353
124	100	30124	Ltbp1	7.67704	Y	0	latent transforming growth factor beta binding protein 1	17	75.790932	7.67704	17	11.2783	no		17	17	17	17	13.2436	17	15.3525	12.4644	12.7846	11.2137	7.45991	11.2494	9.00131	8.49397	5.62454	2.26682	11.0609	5.12559	5.12559	8.42813	2.79406	8.09158	7.94849	4.37797	1.07989	0.836113	1.11145	0.948472	1.68314	0.998896	1.64339	3.23653	1.56794	0.806437
125	101	27258	Pthr1	7.65964	Y	0	parathyroid hormone receptor 1	9	110.630197	7.65964	17	9.11131	no		17	17	14.6536	15.4775	14.3313	14.6758	10.6576	10.2595	7.14924	6.94599	13.3852	10.4467	10.2104	9.65514	8.73365	0.679328	11.2602	7.59357	7.59357	6.08068	1.6838	5.8279	5.39002	6.99054	1.58495	0.31142	0.593367	1.56599	9.71677	2.35636	1.678	4.32418	3.09863	1.51676
126	102	3700	Col22a1	7.6577	Y	0	collagen, type XXII, alpha 1	15	71.628995	7.6577	17	15.019	no		17	17	12.0999	15.3525	17	12.9061	8.84066	8.68207	7.11925	7.74342	13.3376	12.4046	12.428	11.7769	8.70426	0.674553	11.2144	7.57257	7.57257	6.06233	1.18314	5.80967	5.36678	6.96241	1.57455	0.309681	0.589883	1.55819	9.68885	1.63148	2.39705	2.33576	3.95209	1.51052
127	103	24963	Mfap2	7.64932	Y	0	microfibrillar-associated protein 2	4	140.571488	7.64932	17	7.92485	no		17	17	15.3525	14.5396	15.9546	13.7505	10.6141	9.43502	6.26748	9.49446	11.2961	10.4069	11.2839	10.6813	9.79571	0.324425	9.4263	7.57257	7.57257	6.06233	1.67318	5.80967	3.79556	6.96241	2.10768	0.849302	0.589883	1.55819	10.958	2.34605	1.04424	5.43619	2.29672	0.819481
128	104	8168	C030027H14Rik	7.62889	Y	0	RIKEN cDNA C030027H14 gene	10	121.218215	7.62889	17	8.93537	no		17	17	17	13.5566	12.5843	17	14.3864	10.9222	11.8217	9.43252	11.229	12.3334	11.2258	10.6238	6.61428	0.320142	11.1417	6.30949	6.30949	6.03319	0.757468	5.78074	8.00286	5.20552	0.702698	0	0.197932	0.958085	4.16048	0.51737	3.19153	2.32202	3.92801	0.813304
129	105	2730	Slc36a2	7.62075	Y	0	solute carrier family 36 (proton/amino acid symporter), member 2	11	54.981561	7.62075	17	10.1624	no		17	17	15.1764	15.1764	15.6536	12.6955	10.4597	12.4533	7.89186	11.2051	12.144	12.2454	10.0555	9.50176	6.56653	0.65769	11.9752	6.2732	6.2732	7.1765	1.15386	6.88321	3.73083	6.86263	0.691319	0.835346	0	0.481251	9.58971	0.997817	2.36028	3.23436	3.89826	0.805679
130	106	37431	Col24a1	7.61404	Y	0	procollagen, type XXIV, alpha 1	3	145.214884	7.61404	17	9.45264	no		17	17	17	15.3525	13.3211	15.3525	14.3525	10.1012	9.8031	9.40946	10.2315	13.3429	11.2042	11.6924	4.75142	1.65807	12.9927	4.06947	4.06947	7.20513	2.81215	6.91166	7.05483	4.40217	0.699263	0.840732	1.11819	2.22677	5.12387	1.0054	1.65273	3.24961	1.57714	0.293109
131	107	10813	Gnai1	7.61277	Y	0	guanine nucleotide binding protein, alpha inhibiting 1	5	17.777694	7.61277	17	8.45951	no		17	17	12.7392	17	14.0738	12.7419	9.6004	8.55847	7.91726	7.64948	12.1791	13.3151	12.3197	11.6695	7.58161	1.11135	12.013	6.28766	6.28766	7.19283	1.64388	6.89944	6.14944	6.8846	0.387945	0.838418	1.11481	2.22077	7.24713	1.60964	1.64805	5.39162	2.26836	0.292106
132	108	6284	A430106G13Rik	7.60445	Y	0	RIKEN cDNA A430106G13 gene	1	139.866366	7.60445	17	9.66108	no		17	17	13.5967	17	17	12.7768	10.5193	15.9546	7.93639	9.40946	17	10.3202	8.01422	7.55194	9.72618	0.318553	10.2131	8.82541	8.82541	3.87723	1.16515	3.70126	5.31619	6.02574	1.08931	0.3059	0.197081	0.954867	7.26061	1.0054	1.03205	4.28094	3.05827	0.293109
133	1370	31327	Lrp4	7.59091	N	3	low density lipoprotein receptor-related protein 4	2	91.353782	7.59091	17	14.7678	yes		17	17	17	17	13.2697	14.4231	8.72687	13.3345	6.18614	5.27946	13.1972	11.2659	10.0755	9.52152	8.61718	1.10998	12.0035	5.13184	5.13184	6.00792	2.80007	5.75565	7.03267	6.00566	1.54385	0.837648	0.579588	2.21878	9.60609	1.00106	1.64649	3.24088	3.04831	1.49203
134	109	10033	Flvcr2	7.59028	Y	0	feline leukemia virus subgroup C cellular receptor family, member 2	12	87.154328	7.59028	17	7.9679	no		17	17	15.4775	15.4775	17	11.3033	8.86368	13.548	5.46877	8.6257	13.3658	11.4167	9.1259	8.61723	8.72187	0.326047	10.3332	7.58516	7.58516	6.07333	1.1881	5.8206	3.8065	6.97926	0.715453	0.310723	0.59197	1.56286	12.2976	1.63622	1.67481	5.44584	2.30286	0.821816
135	110	34962	Ptprs	7.58516	Y	0	protein tyrosine phosphatase, receptor type, S	17	56.585314	7.58516	17	10.8199	no		17	17	15.9546	15.1764	13.2174	13.52	13.2788	11.6159	10.7218	10.2585	12.1353	11.2329	10.0489	9.49519	7.55537	0.656768	9.27405	7.49391	7.49391	7.17243	1.15226	6.87917	5.27985	5.98568	1.07676	0.834581	0	0.480623	4.12737	0.510234	3.16389	4.25963	3.0384	0.804922
136	111	39924	Ptprk	7.58489	Y	0	protein tyrosine phosphatase, receptor type, K	10	28.316951	7.58489	17	9.27506	no		17	17	15.9546	12.4864	13.1145	15.9546	13.1987	12.3531	7.83518	8.41076	8.26916	12.1671	9.99607	9.44291	4.69123	1.09373	11.8909	4.02744	4.02744	8.38268	2.76424	8.04639	8.84839	7.72043	2.61989	1.52604	1.10034	1.51701	3.20993	0.505122	3.14404	4.23852	3.87179	1.4775
137	112	6079	Fscn1	7.57791	Y	0	fascin homolog 1, actin bundling protein	5	143.734476	7.57791	17	8.94369	no		17	17	15.9546	14.1912	17	14.2556	12.2264	9.17616	9.67881	7.55724	12.0572	9.24812	9.9895	9.43641	7.50854	0.648537	8.36332	5.09148	5.09148	5.96155	2.76128	5.7096	5.23941	7.71452	1.06284	0	0.570855	2.95665	8.33287	3.94356	2.34022	4.2359	3.86887	1.4763
138	113	38537	Sh3md2	7.53096	Y	0	putative scaffolding protein POSH	8	63.874743	7.53096	17	9.59301	no		17	17	15.9546	15.0515	17	11.7564	11.2794	13.1714	7.82267	10.1781	12.0486	11.151	9.98295	9.42992	6.51468	0.64763	10.0619	4.02225	4.02225	7.13199	1.13639	6.83898	5.23494	7.70863	0.377143	0	1.09814	2.19114	5.06136	1.5867	4.01782	4.23328	3.86595	1.4751
139	1371	30576	Ext1	7.52775	N	3	exostoses (multiple) 1	15	52.900265	7.52775	17	11.3271	no		17	17	8.22507	14.3748	17	9.58715	7.09527	13.358	5.38968	10.3072	13.2158	11.2825	8.00284	7.54069	8.6287	1.65441	12.0224	7.51856	7.51856	7.19693	2.8061	6.90351	5.30707	9.74173	1.08616	0.305219	1.77342	2.22277	2.42304	1.61119	5.0223	6.5959	3.91309	2.31349
140	114	2582	Zbtb7c	7.52037	Y	0	zinc finger and BTB domain containing 7C	18	76.308111	7.52037	17	7.91645	yes		17	17	15.1095	17	15.6536	13.4604	12.264	12.3864	8.76444	6.76648	13.1145	9.27686	8.95841	8.45154	8.56569	0.0920246	8.39273	6.25163	6.25163	7.15215	0.738763	6.85901	5.25732	6.82987	0.68459	0	0.193443	0.941082	9.55713	2.29748	2.34821	4.24641	3.02608	0.801154
141	115	36065	Crtap	7.51562	Y	0	cartilage associated protein	9	114.290737	7.51562	17	10.6039	no		17	17	17	17	15.3525	14.8754	11.7175	13.7424	10.029	6.22971	14.5929	7.76149	7.19079	6.77099	8.8169	0.692914	7.88342	8.96678	8.96678	3.95756	1.71398	3.78087	2.48133	6.17975	1.6145	0	0.60327	0.987713	11.0746	3.1968	1.06576	3.31647	3.13464	0.834432
142	116	31686	Fkbp10	7.50628	Y	0	FK506 binding protein 10	11	100.285708	7.50628	17	10.6162	no		17	17	17	17	15.9546	13.8901	10.7102	11.9428	7.18548	9.58068	13.4427	11.4848	8.14138	7.67764	7.71525	0	10.4028	6.37963	6.37963	4.98078	1.20146	4.76699	4.60321	6.13809	1.12471	0.313526	0	0.978809	11.0252	3.17605	1.05663	4.34061	2.31937	0.300611
143	117	37516	Fam129b	7.48505	Y	0	family with sequence similarity 129, member B	2	32.780676	7.48505	17	12.1532	yes		17	17	15.6536	14.1285	14.6122	14.1987	11.244	9.8891	7.79775	10.1462	10.062	10.1505	8.90379	8.39752	6.49599	0.307166	10.0287	5.07612	5.07612	7.11594	1.13011	6.82303	6.93429	10.6144	0.374317	0	0.190972	0.931692	6.07481	2.27966	4.00608	6.52367	3.85432	1.47032
144	118	12296	Pcdh7	7.48034	Y	0	protocadherin 7	5	58.522847	7.48034	17	9.68905	no		17	17	15.1764	12.531	10.9078	17	14.2222	8.48026	11.6965	8.43895	8.29591	14.2918	12.2511	11.6014	3.86786	1.09912	12.8732	4.03787	4.03787	9.71014	1.62537	9.32819	9.87168	3.61731	1.52777	2.36563	1.10477	1.52302	1.67381	0.16689	2.35022	2.29661	1.55881	0.801906
145	119	33976	Rhbdl2	7.46839	Y	0	rhomboid, veinlet-like 2	4	123.488243	7.46839	17	8.1236	no		17	17	15.2556	14.3525	12.5088	17	12.3587	7.835	9.78098	7.64948	8.35661	11.2742	11.1826	10.581	5.63734	1.11135	11.0877	5.13497	5.13497	7.19283	2.80308	6.89944	7.96655	6.8846	0.387945	0.30488	1.11481	2.22077	5.11336	1.60964	2.36838	4.27292	3.05079	1.49326
146	120	6954	Nr4a2	7.46285	Y	0	nuclear receptor subfamily 4, group A, member 2	2	56.960684	7.46285	17	7.98692	no		17	17	17	12.4644	13.8718	15.9546	14.1622	9.1671	10.6441	5.95471	8.25583	13.1764	12.2057	11.5564	5.57379	0.64763	10.9545	5.0884	5.0884	8.37365	1.61317	8.03742	4.43975	5.93617	1.51584	0	0.570191	1.51402	6.09045	0.986047	1.62495	4.23328	2.23855	0.797412
147	121	875	Prickle1	7.45193	Y	0	prickle like 1	15	93.329645	7.45193	17	10.2241	no		17	17	15.2556	17	17	12.7303	10.4852	13.3345	7.03045	9.37884	13.1972	12.2717	10.0755	9.52152	5.63307	1.65075	10.1792	4.05889	4.05889	4.8988	2.19103	4.68565	6.14441	6.8791	1.08302	0.837648	1.11369	2.21878	5.10986	0.512815	2.36635	5.38847	2.26635	0.807956
148	122	26181	4930588G05Rik	7.44372	Y	0	RIKEN cDNA 4930588G05 gene	10	104.961656	7.44372	17	8.09691	no		17	17	14.4494	11.84	14.1221	17	12.3968	10.111	7.94279	7.67614	9.29603	13.3525	13.5248	12.8249	4.75522	2.28293	11.1237	4.07212	4.07212	7.20924	2.81518	6.91575	7.99073	4.40622	0.390881	0.306241	1.7782	3.00091	5.12738	1.0065	1.65429	3.2518	1.57869	0.811771
149	1372	27340	Loxl2	7.41714	N	3	lysyl oxidase-like 2	14	70.095224	7.41714	17	9.8518	no		17	17	12.775	17	15.6536	11.1525	10.5193	8.58475	7.05396	7.66947	10.2315	10.3202	9.03836	8.53063	7.59743	1.65807	9.3377	5.14438	5.14438	6.02233	2.81215	5.76996	6.16459	9.75576	2.07991	0.840732	0.58231	1.54123	9.62802	3.12007	3.18395	5.40111	3.05827	0.811006
150	123	20237	Nav1	7.41293	Y	0	neuron navigator 1	1	137.335465	7.41293	17	12.1135	yes		17	17	13.7091	17	17	12.0564	11.5225	12.6344	9.86998	11.3441	14.3748	10.391	7.07878	6.66036	8.69256	0.0962712	8.55725	6.33147	6.33147	6.05502	0.764619	5.80241	4.54913	6.07131	0.396824	0	0.199648	0.964566	5.15564	3.14278	2.39292	4.30516	3.08087	1.50803
151	124	13601	Gpr133	7.40554	Y	0	G protein-coupled receptor 133	5	129.710102	7.40554	17	8.32706	no		17	17	15.1764	14.3313	14.0461	13.5566	11.3954	10.84	8.81893	9.37121	11.1626	11.2576	10.0688	9.51493	4.73248	0.659539	11.0698	5.12871	5.12871	7.18466	1.15707	6.89132	4.49193	6.00065	0.168347	0.304202	1.11257	2.21679	10.8617	0.999977	2.36432	3.23871	3.04582	1.49081
152	125	1862	Rftn2	7.37109	Y	0	raftlin family member 2	1	55.227135	7.37109	17	8.69185	no		17	17	14.4775	14.4361	13.3613	13.6536	11.4678	11.7342	7.9556	8.54592	10.2549	12.3334	9.057	8.54906	5.6631	1.1196	11.1417	5.15383	5.15383	6.03319	2.20887	5.78074	6.1798	6.91778	2.67598	0.306925	0.584363	0.958085	6.17378	1.00868	3.19153	4.28898	3.92801	2.32202
153	126	26828	Fam171a1	7.35497	Y	0	family with sequence similarity 171, member A1	2	3.144913	7.35497	17	9.12637	no		17	17	14.3748	14.3313	15.6536	12.7186	11.3954	10.0525	8.81893	6.81531	12.1615	11.2576	9.00746	8.50006	4.73248	0.315924	10.1708	4.05625	4.05625	7.18466	1.15707	6.89132	5.29343	9.72075	1.08145	0.304202	0.195672	1.5336	3.23741	2.3135	5.01185	6.58496	4.83204	2.30841
154	127	13628	Edg7	7.3512	Y	0	endothelial differentiation, lysophosphatidic acid G-protein-coupled receptor 7	3	145.948533	7.3512	17	7.73979	no		17	17	17	17	14.8754	13.5566	9.58437	11.648	5.37504	7.6362	13.1882	9.33477	10.0688	9.51493	7.57109	0.659539	8.45201	6.28042	6.28042	6.00433	1.15707	5.75208	6.13937	6.00065	1.08145	0	1.11257	2.21679	9.60063	0.999977	1.02658	4.26759	2.26435	0.291439
155	128	3987	Bicc1	7.3264	Y	0	bicaudal C homolog 1	10	70.387901	7.3264	17	14.1646	yes		17	17	11.9609	17	17	10.3592	10.5108	13.3703	7.04807	10.3154	14.2825	11.2908	9.03217	8.5245	6.59511	2.27831	9.32971	4.06682	4.06682	7.20103	2.80912	6.90758	5.31163	6.02071	1.08774	0.305559	1.11706	1.5397	3.2475	2.32157	3.18143	3.24742	2.27238	1.4957
156	129	38008	Sdc2	7.32071	Y	0	syndecan 2	15	32.964282	7.32071	17	10.9577	no		17	17	15.3525	14.5396	17	12.0791	12.4931	14.3864	7.11925	6.11872	11.2961	9.45237	5.24729	5.77001	8.70426	1.67843	9.4263	4.09884	4.09884	3.90633	2.84572	3.7301	8.05171	9.83355	1.10685	0	0.589883	0.96674	6.20609	1.63148	5.06803	6.64377	3.95209	1.51052
157	130	12159	2610011I18Rik	7.30834	Y	0	RIKEN cDNA 2610011I18 gene	10	121.468759	7.30834	17	7.30921	no		17	17	17	10.08	10.8851	15.1764	12.2546	11.552	9.70056	5.97696	9.1873	12.1844	8.95231	8.44551	8.56	1.63263	10.9898	6.24805	6.24805	7.14811	2.77017	6.855	8.86125	4.346	1.52378	0.301179	1.10255	1.52001	6.10616	1.59277	1.01682	3.21924	2.24644	0.800404
158	131	28525	Ptms	7.30606	Y	0	parathymosin	6	124.864029	7.30606	17	10.173	no		17	17	13.1083	15.6536	17	11.5198	8.46257	11.2811	5.99726	7.40925	13.9054	8.18731	7.79166	7.33203	11.7359	0.0870905	8.19711	6.15642	6.15642	3.77461	2.1021	3.59961	3.61613	10.484	1.02818	0	0.186145	2.14871	7.08482	3.02224	3.95397	6.46006	4.71378	2.25043
159	132	32901	Kcnmb4	7.29106	Y	0	potassium large conductance calcium-activated channel, subfamily M, beta member 4	10	115.855111	7.29106	17	7.68667	no		17	17	13.645	15.3525	17	9.6452	7.94616	14.3014	7.0776	10.3563	12.2408	11.3325	9.06322	8.55522	7.61861	1.12098	9.36977	6.31314	6.31314	8.47411	0.758655	8.1373	3.06303	6.04593	0.703847	0.843833	1.12271	0.959162	6.1778	1.62051	2.38265	3.25838	2.28247	0.814073
160	133	29864	Kiaa1211l	7.28137	Y	0	KIAA1211-like	1	37.668676	7.28137	17	7.98649	no		17	17	14.4231	15.2556	12.534	14.4632	8.74945	10.0914	7.04807	6.05009	10.2237	13.3334	11.197	10.5952	3.90397	1.11409	12.9824	3.07877	3.07877	7.20103	2.19866	6.90758	7.97862	6.89563	0.38941	0	0.581628	1.5397	9.62253	1.61274	2.37244	4.27826	3.05577	0.810242
161	134	292	Timp2	7.27531	Y	0	tissue inhibitor of metalloproteinase 2	11	118.162612	7.27531	17	17.7188	yes		17	17	12.7631	11.8183	17	11.944	8.74945	14.2386	6.20228	8.51719	11.1957	13.3334	10.0955	10.5952	6.59511	1.11409	12.032	3.07877	3.07877	7.20103	2.19866	6.90758	6.15954	6.89563	0.38941	0	1.11706	1.5397	5.12036	1.61274	4.06834	3.24742	3.05577	1.4957
162	135	21465	Plcd1	7.26462	Y	0	phospholipase C, delta 1	9	118.980843	7.26462	17	9.17332	no		17	17	15.3525	13.569	15.6536	12.8236	12.4255	8.61997	8.8809	9.44023	9.31802	13.3794	11.233	10.631	4.76666	0.667935	11.1508	4.08011	4.08011	7.2216	1.65845	6.92803	3.7702	6.04593	1.09565	0.843833	0.198217	0.959162	5.13795	1.00978	3.19406	4.29167	3.06828	1.50185
163	136	37336	Farp1	7.25624	Y	0	FERM, RhoGEF (Arhgef) and pleckstrin domain protein 1 (chondrocyte-derived)	14	121.682657	7.25624	17	9.04836	no		17	17	15.3525	11.0849	15.6536	12.8591	12.4544	9.39743	8.90171	10.381	11.2625	11.3577	10.1493	9.5946	6.63355	0.670761	9.39394	6.32412	6.32412	8.48801	0.762227	8.15112	6.20017	5.2238	0.707307	0	1.12612	1.55199	1.7036	0.519996	2.38881	4.29975	2.28856	1.50555
164	137	5398	Themis	7.23933	Y	0	thymocyte selection associated	10	28.039612	7.23933	17	7.5054	no		17	17	14.5232	13.6043	15.6536	12.0338	10.5795	17	8.90171	11.3266	11.2625	9.42274	7.06827	7.59156	8.68088	1.12514	9.39394	6.32412	6.32412	4.93317	1.66474	4.71975	5.3483	5.2238	1.10043	0	1.12612	1.55199	5.14855	1.01307	1.66371	5.42338	1.58798	0.816384
165	138	44636	Cpe	7.22911	Y	0	carboxypeptidase E	8	67.48716	7.22911	17	14.1279	no		17	17	10.4959	14.4775	14.2064	13.7042	7.96747	8.64651	3.93424	6.09572	11.2625	13.408	12.397	11.746	7.63457	1.12514	13.0631	6.32412	6.32412	3.89571	1.66474	3.71957	8.02723	6.06114	0.707307	2.39811	1.12612	2.24086	8.45207	2.33784	1.03979	5.42338	1.58798	0.295469
166	1373	32401	Col13a1	7.22582	N	1	procollagen, type XIII, alpha 1	10	61.311748	7.22582	17	7.58	no		17	17	17	13.4746	12.4963	12.7303	13.3191	11.6587	9.77362	7.64284	10.2003	10.289	7.99148	7.52946	8.61718	0.316448	9.30579	6.28404	6.28404	6.00792	0.74922	5.75565	7.03267	5.17376	0.694711	0	0.195952	0.950597	9.60609	3.11006	0.528527	5.38847	1.571	0
167	1374	21444	Ddr2	7.2186	N	15	discoidin domain receptor family, member 2	1	171.907979	7.2186	17	7.89454	no		17	17	13.4717	11.7216	17	13.4952	11.3505	13.2644	9.72967	11.1794	11.1215	8.38564	7.95756	8.46968	7.54492	0.0925914	7.59969	6.2624	6.2624	5.98643	0.74223	5.73431	6.11432	6.84622	0.0425661	0	0.194275	1.52603	7.21588	0.994588	2.35423	4.25433	3.03346	1.48474
168	139	36879	Ptgis	7.20318	Y	0	prostaglandin I2 (prostacyclin) synthase (coagulation, essential hypertension, also known as CYP8A1)	2	167.028846	7.20318	17	17.9973	no		17	17	15.3525	17	15.6536	12.7885	10.5279	13.3935	7.05986	6.06145	13.2436	11.3075	8.01993	7.55758	5.65449	0.665122	11.1237	5.14752	5.14752	6.02595	1.65218	5.77355	4.51631	6.90669	0.700405	0	1.11932	2.22877	5.12738	1.0065	1.65429	5.40428	2.27641	0.811771
169	140	15831	Lix1l	7.20293	Y	0	Lix1-like	3	96.427618	7.20293	17	8.09711	no		17	17	12.5615	13.3111	14.6536	12.569	10.3671	9.1671	9.67158	8.39673	11.0561	10.181	9.98295	9.42992	8.53732	1.09105	8.35599	6.23377	6.23377	7.13199	2.15589	6.83898	3.69204	5.93617	1.06131	0.299848	1.74825	3.79364	3.20497	1.5867	3.1391	3.21066	3.01385	2.28658
170	141	3898	Lepre1	7.19113	Y	0	prolyl 3-hydroxylase 1 (leprecan 1)	4	118.920522	7.19113	17	7.9726	no		17	17	15.3525	14.4231	17	11.1739	8.77212	10.9119	6.21848	9.42482	12.2231	10.3359	8.02564	7.56322	8.65182	0	9.35372	6.30584	6.30584	4.91749	1.16839	4.70419	3.763	5.20097	2.08493	0.842281	0	0.957011	15.0003	3.12509	0.532475	4.2863	1.58023	0.293781
171	1375	37628	Col5a2	7.17843	N	2	procollagen, type V, alpha 2	1	45.432086	7.17843	17	9.52838	no		17	17	13.6082	17	14.9546	12.7885	9.63256	10.111	7.05986	5.30535	14.3014	9.37859	7.03689	6.61899	9.73246	0.665122	8.49687	8.83004	8.83004	3.87986	1.65218	3.70387	4.51631	6.03078	0.700405	1.54687	0.197364	0.486315	13.578	1.61584	0.531814	5.40428	1.57869	0.293445
172	142	7070	Efna5	7.15865	Y	0	ephrin A5	17	62.954144	7.15865	17	10.5395	no		17	17	13.4952	14.2918	17	11.0676	12.3111	15.9546	7.00706	8.46727	10.1693	8.39913	6.99025	7.50709	6.56178	2.26225	6.82668	4.04835	4.04835	5.99358	2.18092	5.7414	7.01062	6.85715	0.690193	0.30319	1.10921	0.946353	7.22478	2.30747	4.04741	3.23219	3.0384	2.30334
173	143	32075	Nkd2	7.15652	Y	0	naked cuticle 2 homolog	13	73.957296	7.15652	17	8.21476	no		17	17	14.6324	13.6993	17	12.1245	9.74646	11.8653	7.14322	7.77057	12.3389	9.48214	8.10054	7.63726	7.67741	0.0974664	8.60295	7.58936	7.58936	4.95845	0.771846	4.74483	3.81016	6.9849	0.716625	0	0.201382	0.971105	10.9823	2.35429	1.6764	5.44906	2.30492	0.298197
174	144	12043	2010003D24Rik	7.15415	Y	0	RIKEN cDNA 2010003D24 gene	4	80.560314	7.15415	17	7.49547	no		17	17	17	11.9601	11.1858	15.4775	12.5028	6.56854	9.89244	4.63803	9.37708	10.4148	9.11331	8.60477	8.71012	0.675504	10.3159	7.57676	7.57676	6.06599	1.6753	5.81331	5.37142	5.24679	3.35007	0	0.200513	0.967829	9.69442	2.3481	1.04536	3.27606	2.29876	0.29717
175	1376	34776	Pdgfc	7.10838	N	2	platelet-derived growth factor, C polypeptide	3	81.017606	7.10838	17	7.70716	yes		15.9546	17	17	12.734	9.67757	17	10.5709	11.7668	9.8476	4.6095	9.33273	9.41536	8.04856	7.58588	5.67605	2.99099	11.1689	3.09397	3.09397	4.93003	4.21772	4.71663	5.34369	6.05606	2.095	0.307954	1.78621	2.23884	12.2451	3.13518	1.03868	5.42019	1.58643	0
176	1377	19296	Serpinh1	7.10435	N	12	serine (or cysteine) peptidase inhibitor, clade H, member 1	7	106.494074	7.10435	17	17.4578	no		17	17	17	13.0003	13.7091	13.1221	9.86246	8.10482	8.12522	8.73636	10.4621	9.58757	9.2214	8.71173	6.74127	0	8.71101	6.40588	6.40588	6.12893	0.789012	5.87582	3.14238	6.17452	2.15413	0.863609	0	0.504567	12.3976	2.38351	1.69895	4.35994	2.33397	0.833636
177	1378	2337	Bmp1	7.09965	N	3	bone morphogenetic protein 1	14	70.87493	7.09965	17	10.888	no		17	17	17	15.3525	15.9546	11.2383	9.68925	10.1799	6.25108	9.47116	11.2709	10.3831	8.06006	7.59725	7.6399	0	10.2815	6.32779	6.32779	4.93632	1.1782	4.72287	3.07554	6.06622	1.10203	0.308643	0	0.963482	10.9398	3.14024	1.0409	4.30245	2.29059	0.295808
178	145	23136	Enpp6	7.09768	Y	0	ectonucleotide pyrophosphatase/phosphodiesterase 6	8	48.180137	7.09768	17	13.518	no		17	17	15.3525	15.3525	13.4414	14.5929	11.5225	9.4162	7.99424	7.72989	11.2793	10.391	9.09447	8.58613	5.68905	0.0962712	10.2901	5.17282	5.17282	6.05502	0.764619	5.80241	9.01146	6.07131	0.173725	0	0.199648	0.964566	5.15564	1.01528	2.39292	5.42978	2.29263	0.817931
179	146	34986	D430041D05Rik	7.08235	Y	0	RIKEN cDNA D430041D05 gene	2	103.987272	7.08235	17	7.48199	no		17	17	17	10.1867	17	12.7419	11.4134	13.3461	8.83264	8.50288	10.2081	9.34934	7.99715	7.53507	5.63734	1.65258	8.46692	4.06153	4.06153	7.19283	2.19357	6.89944	4.50003	5.17828	0.695846	0	1.77183	2.99099	7.24713	2.31753	1.64805	2.3118	3.05079	0.808717
180	147	9271	Rbms3	7.07298	Y	0	RNA binding motif, single stranded interacting protein	9	116.486822	7.07298	17	8.67956	yes		17	17	17	14.2556	14.7505	12.6492	12.2828	12.4085	7.86659	8.44601	10.1462	10.2348	8.97063	8.46362	3.87112	0.654011	8.40749	3.05729	3.05729	5.98286	1.62741	5.73076	6.10932	6.84076	0.686825	0.832292	1.10588	2.97129	4.11842	1.59735	3.15642	5.36648	3.031	0.802658
181	148	18457	Aldh1a3	7.05442	Y	0	aldehyde dehydrogenase family 1, subfamily A3	7	73.553986	7.05442	17	7.43327	no		17	17	13.52	14.3211	14.8406	11.0888	10.4682	13.3111	7.8982	7.62957	11.1544	7.53023	5.1754	4.84389	7.56585	1.64711	7.62738	6.27681	6.27681	4.8926	2.18597	4.6795	6.13435	8.72898	1.53981	0.303864	1.76708	1.53208	6.13781	1.60502	4.05337	6.58132	3.04335	1.4896
182	1379	18903	Wnt1	7.05225	N	2	wingless-related MMTV integration site 1 (secreted palmitoylated glycoprotein ligand)	15	98.624024	7.05225	17	7.42119	yes		17	17	17	13.4746	10.2767	15.3525	12.3491	10.0622	8.82578	6.0331	10.2003	10.289	7.99148	7.52946	6.58079	1.10998	9.30579	5.13184	5.13184	6.00792	1.64181	5.75565	7.03267	6.00566	1.54385	0	1.11369	2.21878	5.10986	1.00106	3.1739	2.3101	3.90714	2.3101
183	149	31560	E030017D19Rik	7.03714	Y	0	RIKEN E030017D19Rik	7	74.177758	7.03714	17	7.44992	no		17	17	14.5074	12.734	14.1912	15.3525	12.4448	14.3313	8.89476	9.45567	11.2541	9.41536	7.06302	6.64479	7.62924	1.12375	9.38587	6.32046	6.32046	4.93003	1.66264	4.71663	8.99163	4.42656	0.394584	0	0.586425	0.489513	1.70201	0.519338	2.38675	4.29705	1.58643	1.50432
184	150	27845	Islr	7.03396	Y	0	immunoglobulin superfamily containing leucine-rich repeat	9	58.00429	7.03396	17	10.5397	no		17	17	17	14.2918	17	11.8663	12.3111	13.2881	9.74429	13.1525	12.1353	6.67021	5.16704	4.83566	8.59422	0.314358	5.34652	6.26959	6.26959	3.85631	0.744552	3.68053	3.02592	7.76791	0.690193	0	0.194832	0.946353	6.12987	1.60194	2.35826	5.37588	3.0384	1.48717
185	151	16977	Plat	7.03267	Y	0	plasminogen activator, tissue	8	23.892862	7.03267	17	8.42302	no		17	17	15.1764	9.39437	17	15.3525	12.3396	15.0515	7.90454	10.2828	6.62314	12.263	11.1683	10.5668	2.3905	2.26912	11.994	1.40069	1.40069	8.4327	2.79706	8.09613	7.9545	1.74549	0.386486	1.53947	2.52787	2.21679	1.6847	0.512168	1.02658	2.30841	0.497058	0.807196
186	152	38779	Pla2g5	7.02925	Y	0	phospholipase A2, group V	4	138.355469	7.02925	17	7.68636	no		17	17	15.9546	13.3806	12.3966	11.0255	8.66708	9.98475	5.3411	9.31808	12.1005	12.2018	7.94632	7.48483	8.57138	0.0922131	11.9282	7.47757	7.47757	4.87409	1.14588	4.66114	4.46372	5.9658	0.685707	0	0.19372	1.52302	10.8202	0.992444	1.01898	4.24905	2.2504	0.801906
187	153	10121	Colgaltg2	7.0199	Y	0	collagen beta(1-O)galactosyltransferase 2 (glaucoma associated)	1	154.357346	7.0199	17	7.33311	no		17	17	15.9546	10.8592	17	10.9941	13.2095	12.3642	7.84144	13.0859	11.0806	10.204	6.02296	5.64956	8.55432	1.09507	8.37801	6.24448	6.24448	4.86488	2.16336	4.65201	6.08942	3.60682	1.52179	0	1.75293	2.96152	4.10653	0.505757	3.14651	1.47871	2.24447	0.799654
188	154	17946	Socs2	7.00532	Y	0	suppressor of cytokine signaling 2	10	94.875042	7.00532	17	10.226	no		17	17	11.7566	12.4533	12.3102	13.3887	9.47337	7.01217	6.94335	5.94917	9.15151	10.1734	11.0689	10.4684	7.49821	0.646725	10.0536	6.23022	6.23022	7.12797	2.15341	6.83498	6.06961	7.70274	1.51386	0.826232	1.09704	2.95179	5.05793	0.984986	2.33624	4.23066	3.01141	1.47391
189	1380	29773	Gdf10	6.9941	N	6	growth differentiation factor 10, bone morphogenetic protein 3B (bone inducing, Bergmann glial cell marker)	14	34.748247	6.9941	17	10.3357	no		17	17	17	10.961	14.0461	12.7186	13.3082	12.4757	8.81893	9.37121	8.34306	11.2576	7.98581	7.52386	4.73248	1.64893	9.29784	3.07014	3.07014	6.00433	2.79706	5.75208	5.29343	6.00065	1.08145	0	1.11257	2.21679	5.10637	0.999977	3.17139	3.23871	3.90418	1.49081
190	155	34478	Ptprd	6.98176	Y	0	protein tyrosine phosphatase, receptor type, D	4	75.587439	6.98176	17	15.5489	no		17	17	17	15.3525	15.6536	12.8236	12.4255	11.745	7.0776	9.44023	11.2374	9.40063	7.05255	6.63445	4.76666	1.12098	7.69728	3.08961	3.08961	3.88777	2.21144	3.7117	7.07711	6.92333	1.56013	0.843833	1.12271	2.2348	4.16352	2.33172	3.19406	5.41381	2.28247	0.814073
191	156	8166	Emp1	6.97818	Y	0	epithelial membrane protein 1	6	135.3328	6.97818	17	15.6153	yes		17	17	14.3313	12.5756	15.6536	12.6839	11.3685	17	7.88553	6.01055	8.3228	11.2329	6.99025	7.50709	4.72117	1.64347	11.043	1.3971	1.3971	5.99358	2.18092	5.7414	4.47981	6.85715	0.384308	0.30319	1.10921	0.946353	5.09592	3.9701	5.00144	3.23219	3.8953	2.30334
192	157	1057	Csnk1g3	6.96665	Y	0	casein kinase 1, gamma 3	18	54.11503	6.96665	17	11.0253	yes		17	17	17	17	11.6915	13.52	12.3111	17	7.88553	6.79694	14.2142	6.67021	6.05545	5.6816	9.67619	0.314358	6.07051	7.49391	7.49391	2.91047	0.744552	2.77021	4.47981	5.98568	0.384308	0.834581	0.194832	0.480623	8.37717	0.996739	1.02331	4.25963	2.25836	0.290444
193	158	31148	Ankrd6	6.96664	Y	0	ankyrin repeat domain 6	4	32.892984	6.96664	17	7.48891	no		17	17	12.4567	11.5421	14.5396	11.6588	7.73079	10.6184	9.60691	7.49237	9.09471	13.0949	11.0129	10.4129	3.81943	1.0791	11.7891	3.02346	3.02346	11	1.59508	10.5703	2.33154	3.56528	0.669166	0	1.73432	2.17363	9.48199	2.26985	1.00295	1.46438	2.22095	0.790739
194	159	40346	D6Wsu176e	6.96597	Y	0	DNA segment, Chr 6, Wayne State University 176, expressed	6	22.256622	6.96597	17	14.8028	no		17	17	12.8113	11.8617	17	9.63549	10.5451	17	5.41422	9.43252	11.229	9.39327	5.21326	5.73252	5.6631	1.66359	8.51191	3.08744	3.08744	4.92062	2.82125	4.7073	6.1798	7.83399	0.392358	0	1.12158	1.54583	6.17378	2.32969	6.06407	2.32202	4.85979	4.28898
195	160	43240	Cacna2d3	6.95627	Y	0	calcium channel, voltage-dependent, alpha2/delta subunit 3	14	29.718463	6.95627	17	7.48373	no		17	17	11.1659	12.6433	13.2956	10.3491	7.09527	10.8708	7.04219	6.83376	12.1879	10.3046	9.02598	8.51838	10.8399	0.0941217	9.32173	6.29129	6.29129	7.19693	1.16191	6.90351	3.0444	6.89011	0.388677	0.305219	0	0.952729	12.193	1.00323	1.64961	3.24524	3.91309	1.49448
196	161	17150	Slit3	6.95604	Y	0	slit 3	11	35.516736	6.95604	17	8.36884	no		17	17	12.6324	10.0992	17	13.4717	11.3327	10.7688	6.98379	11.1623	10.1385	12.2018	10.0224	9.46899	3.86786	0.653095	11.9282	4.03787	4.03787	5.9793	1.62537	5.72723	8.87414	4.35396	1.07055	0.301847	1.10477	1.52302	1.0465	0.16689	3.15394	3.22355	2.2504	2.29661
197	162	18312	Lgals1	6.95332	Y	0	lectin, galactose binding, soluble 1	15	78.760456	6.95332	17	17.3463	no		17	17	8.32436	12.7682	15.9546	9.69394	5.63399	10.1898	5.44387	7.72989	9.35486	9.43754	10.1628	9.608	8.69256	0.323348	8.55725	7.56421	7.56421	7.24229	0.192222	6.94859	3.78829	7.87042	1.10364	0.847734	0.588496	0.491444	13.6324	3.14278	2.39292	3.26941	3.08087	0.817931
198	163	19805	Bglap1	6.94762	Y	0	bone gamma carboxyglutamate protein 1 (osteocalcin)	3	88.188293	6.94762	17	25.0697	no		17	17	11.8809	13.4283	15.6536	11.8663	9.56042	9.2583	7.00706	7.61635	11.1379	11.2329	11.1469	10.5456	5.61603	0.656768	10.1455	3.0637	3.0637	5.99358	1.63356	5.7414	4.47981	5.98568	0.384308	0.30319	1.10921	2.21083	10.8439	2.30747	1.02331	4.25963	2.25836	0.804922
199	164	15817	1110048P06Rik	6.89282	Y	0	RIKEN cDNA 1110048P06 gene	1	62.864885	6.89282	17	9.32346	no		17	17	17	13.5463	14.1417	13.6407	10.5365	9.35074	8.86707	8.53873	8.39063	7.58069	7.0421	6.62413	5.65879	2.28524	8.50439	4.07478	4.07478	4.91749	2.81822	4.70419	3.763	6.91223	2.08493	0.842281	0.197648	0.486952	12.219	2.32765	1.03426	6.61055	1.58023	0
200	165	39627	6820437F20Rik	6.88601	Y	0	RIKEN 6820437F20Rik	10	104.943048	6.88601	17	8.81666	no		17	17	17	10.3148	10.4324	15.4775	15.4775	6.55374	9.87746	6.90828	8.44552	11.3829	10.1696	9.61471	4.78967	0.323886	9.4182	4.09616	4.09616	6.05867	0.765818	5.80604	6.21552	6.07641	0.710785	0.309334	0.199936	0.965652	6.20203	1.01638	3.20932	4.30786	3.08339	0.818705
201	166	1900	Gig	6.87963	Y	0	Gus intermingled gene	3	9.427325	6.87963	17	9.04233	no		17	17	11.8809	11.743	12.4463	15.2556	11.3685	11.6159	7.00706	6.01055	7.4474	12.2367	10.0489	9.49519	3.88093	2.26225	11.9658	4.04835	4.04835	7.17243	2.78806	6.87917	8.90002	4.36995	2.64332	0.834581	1.76392	1.52905	0.542225	0.510234	3.16389	2.30334	2.25836	1.48717
202	167	17036	Col6a3	6.87661	Y	0	procollagen, type VI, alpha 3	1	92.663605	6.87661	17	13.065	yes		17	17	15.9546	12.5532	17	10.2684	11.3505	17	6.99541	10.2423	9.2161	7.5052	6.04614	6.56278	7.54492	1.10182	6.05865	5.11313	5.11313	4.88025	1.62946	4.66724	6.11432	5.14676	1.53177	0.302517	1.10699	1.52603	9.5734	1.59888	1.02114	3.22787	1.56184	0.289782
203	168	12507	Ngef	6.874	Y	0	neuronal guanine nucleotide exchange factor	1	89.373481	6.874	17	9.47582	yes		15.1095	17	14.3111	8.59972	6.88898	17	14.247	7.08078	10.7062	5.24863	3.60826	12.2192	12.2663	11.6165	2.37891	2.94649	11.947	2.17194	2.17194	9.72021	3.44286	9.33821	10.9186	5.14676	2.05506	1.53334	1.76077	1.52603	1.04869	0.50895	3.15891	2.29997	2.25438	1.48474
204	169	44444	Wfdc6a	6.87151	Y	0	WAP four-disulfide core domain 6A	2	164.405063	6.87151	17	7.79284	no		17	17	13.1058	13.8474	13.6804	12.2624	9.84576	9.58745	7.2159	7.85291	11.4323	10.5351	9.20857	8.69903	6.73135	0.099906	9.55749	5.23066	5.23066	6.12146	0.786533	5.8684	3.85445	6.16407	0.410553	0.315295	0	0.503235	11.056	2.3793	1.06232	4.3544	2.32978	0.302353
205	170	4864	Gstm2	6.86994	Y	0	glutathione S-transferase, mu 2	3	107.784637	6.86994	17	14.0047	no		17	17	13.3852	13.3231	13.8827	14.2556	10.3755	10.7184	5.31704	6.74225	9.1658	11.1591	11.083	10.4824	5.57799	0.648537	10.0702	4.02484	4.02484	7.13601	1.13796	6.84297	6.9614	5.11553	0.680144	0.30018	1.09924	2.19309	4.10061	0.504487	2.34022	3.2128	2.24052	1.4763
206	171	32195	9630009N10Rik	6.86355	Y	0	RIKEN 9630009N10Rik	3	141.345153	6.86355	17	7.34967	no		17	17	12.6795	17	14.0052	11.8663	10.4513	7.79392	7.88553	8.46727	13.1608	8.39913	6.99025	6.57294	8.59422	0.314358	6.82668	8.78854	8.78854	5.99358	0.41921	5.7414	6.12432	5.98568	0.690193	0.30319	0.576883	0.946353	1.68002	0.510234	4.04741	3.23219	3.0384	1.48717
207	172	6683	2700033N17Rik	6.86179	Y	0	RIKEN cDNA 2700033N17 gene	2	115.892264	6.86179	17	7.28338	no		17	17	11.1222	14.3211	13.2436	11.0888	7.87574	10.0428	7.01874	6.02181	11.1544	11.2494	10.0622	9.50834	7.56585	0.658613	11.0609	5.12559	5.12559	7.18058	2.18597	6.88726	5.2889	4.37797	1.07989	1.53824	0.578234	0.948472	7.23371	3.10508	0.527219	4.26494	1.56794	0.291107
208	173	28523	Fmnl3	6.85845	Y	0	formin-like 3	15	99.147828	6.85845	17	13.1649	no		17	17	13.3983	15.9546	14.6993	11.7783	9.49699	9.18524	7.83518	9.28793	12.0658	9.2553	7.9239	7.46268	6.52405	0.0914616	8.37066	4.02744	4.02744	5.96509	1.61722	5.71312	4.44772	5.94602	1.5198	0.828496	0.192615	1.51701	9.54093	2.29152	0.520741	5.35089	1.55276	0.798905
209	1381	5180	Hey1	6.84369	N	6	hairy/enhancer-of-split related with YRPW motif 1	3	8.663623	6.84369	17	8.78154	no		17	17	17	17	11.8119	17	12.4063	12.5546	7.94919	6.85847	11.2207	7.58069	6.10236	5.72786	7.60801	1.11822	7.68322	4.07478	4.07478	3.88249	2.81822	3.70648	7.06596	5.20097	1.55604	0.842281	0.197648	0.957011	6.16976	0.516716	1.65585	3.25399	2.27843	0.812537
210	174	4945	Rsrc1	6.82696	Y	0	arginine/serine-rich coiled-coil 1	3	67.161924	6.82696	17	9.56133	no		15.3525	17	17	12.3325	8.62953	13.2591	11.1739	9.05925	8.65043	5.88866	10.0015	12.047	9.90485	9.35263	6.4589	0.0888835	10.8497	5.05173	5.05173	7.08406	0.402954	6.79136	5.18182	5.05828	0.159171	0.818005	0.188808	0.923447	8.26968	3.04624	0.999782	2.26674	2.98479	0.788533
211	175	29078	Robo2	6.82382	Y	0	roundabout guidance receptor 2	16	73.892423	6.82382	17	7.34634	no		14.8085	17	17	11.1163	10.4324	12.8946	10.6054	7.23639	8.9226	6.90828	8.44552	11.3829	10.1696	9.61471	5.6934	0.323886	10.2987	5.176	5.176	8.50196	1.18149	8.16499	3.79192	5.23758	0.710785	0	0	0.49209	10.9519	2.34399	1.04313	3.27162	2.29467	0.818705
212	176	12396	Sdc3	6.82344	Y	0	syndecan 3	4	130.382072	6.82344	17	16.4837	no		17	17	14.6993	13.7727	11.2924	13.0257	10.7014	11.1104	8.07242	7.81158	12.393	7.70265	7.14242	6.72321	7.70983	0.32987	7.01687	6.3759	6.3759	4.97758	1.19978	4.76381	3.83222	6.13291	0.723704	0	0.203135	0.977704	11.019	2.36674	1.68601	2.35315	3.98253	1.52305
213	177	27630	Gm5124	6.81831	Y	0	predicted pseudogene 5124, similar to nucleolar phosphoprotein p130 (NOLC1)	X	20.94154	6.81831	17	7.43879	no		17	17	11.0462	15.1095	13.9376	9.48196	7.02389	11.5626	6.97799	7.58343	13.1145	12.1931	8.95841	8.45154	5.59484	0.65218	10.1035	3.05302	3.05302	7.15215	1.14429	6.85901	3.01063	6.82987	0.68459	0.301512	0.573524	1.52151	10.8143	0.991374	1.6326	5.36024	2.24842	0.801154
214	178	17342	E130203B14Rik	6.80502	Y	0	RIKEN cDNA E130203B14 gene	14	33.752075	6.80502	17	10.535	no		17	17	17	14.0913	15.3525	13.3171	13.1107	11.4363	6.0749	5.91605	11.9884	10.1277	7.87386	7.41323	5.54454	1.08174	9.14095	4.00415	4.00415	5.93336	2.13859	5.68162	7.83569	2.89252	1.50206	0	1.09048	2.17751	5.03742	0.499447	1.00507	2.27497	1.53928	0.284886
215	179	37012	9030425E11Rik	6.79728	Y	0	RIKEN cDNA 9030425E11 gene	9	40.591937	6.79728	17	9.93554	no		17	17	15.1095	9.31165	11.6201	15.9546	14.2064	9.96552	9.70056	7.57687	5.76837	8.35876	7.93509	7.47374	3.86135	0.651267	9.22674	4.03265	4.03265	8.39173	1.62129	8.05539	8.86125	5.9559	0.164982	0	0.572855	1.52001	1.04433	1.59277	4.98073	4.24378	3.02363	2.29326
216	180	40669	Slc12a8	6.79676	Y	0	solute carrier family 12 (potassium/chloride transporters), member 8	16	33.663336	6.79676	17	7.67492	no		17	17	12.4798	15.9546	14.5744	10.8902	6.94718	10.6383	6.0749	7.50528	13.0052	13.1132	11.0269	10.4268	5.54454	0.305649	11.8075	4.00415	4.00415	8.34222	1.12543	8.00617	4.41202	3.57216	0.372212	0	0.190157	0.928589	6.06313	0.163573	1.00507	2.27497	1.53928	0.792215
217	181	14267	Tubg2	6.79213	Y	0	tubulin, gamma 2	11	101.02303	6.79213	17	8.4109	yes		17	17	11.0031	9.2843	15.4775	11.7674	8.63002	10.7184	6.95486	10.1861	7.39151	12.1584	9.9895	9.43641	4.68751	0.648537	10.9633	5.09148	5.09148	8.37816	1.13796	8.0419	6.9614	5.94109	0.377853	0	0.570855	0.936893	1.04107	0.504487	4.02076	4.2359	3.01629	2.28825
218	182	43675	Wls	6.77457	Y	0	wntless homolog (G protein-coupled receptor 177)	3	159.598732	6.77457	17	9.38623	yes		17	17	13.4218	15.9546	13.9252	11.8002	9.51279	12.3753	7.84772	5.97696	13.1058	10.2117	8.95231	8.44551	6.53345	0.0918365	9.22674	4.03265	4.03265	5.97219	0.414707	5.72016	3.70608	4.346	0.164982	0.301179	0.193166	0.940032	10.8084	3.08527	0.172625	3.21924	1.55578	0.288466
219	183	18599	Gtf2i	6.76817	Y	0	general transcription factor II I	5	134.713828	6.76817	17	18.5421	yes		17	17	11.6452	12.3434	11.444	10.849	8.54205	7.62442	7.75443	6.67032	9.0806	12.0554	9.91131	9.35903	5.52793	0.637751	10.8583	5.05477	5.05477	8.32437	1.11922	7.98842	6.89663	7.64426	0.159528	0	0.189077	0.924472	4.06538	0.974462	3.11219	4.20465	3.83409	2.26838
220	184	19837	Cpxm1	6.75589	Y	0	carboxypeptidase X 1 (M14 family)	2	130.216981	6.75589	17	9.38684	no		17	17	12.8598	10.2851	17	10.4409	9.68112	14.3313	5.43396	10.381	10.2864	8.50139	7.06827	7.59156	7.63457	1.12514	7.71842	5.16648	5.16648	4.93317	2.21915	4.71975	6.20017	6.06114	0.707307	0	1.12612	0.9624	6.18989	2.33784	3.20167	3.26499	2.28856	0.816384
221	185	10881	Olfm1	6.7531	Y	0	olfactomedin 1	2	28.085713	6.7531	17	8.64184	no		17	17	14.9546	9.96531	12.2248	14.1484	13.1009	11.4259	9.61406	5.91056	6.50347	8.27894	6.89853	6.4824	5.54038	1.08042	8.2977	4.00158	4.00158	5.92986	1.59708	5.67814	5.19944	6.75974	0.160604	0.820983	1.08939	2.17557	4.07414	1.57466	5.94991	3.19362	4.76048	4.21242
222	186	42208	LOC382415	6.73795	Y	0	similar to hypothetical protein DKFZp762A217	10	104.627226	6.73795	17	7.33427	no		17	17	15.3525	10.2357	14.1417	17	15.3525	9.35074	10.8004	7.68283	8.39063	10.3359	9.05078	8.54291	3.12798	1.11822	9.35372	2.19201	2.19201	6.02957	2.20631	5.77714	6.17473	3.66684	1.09248	0.306583	1.12045	2.23078	4.15745	1.61739	1.65585	3.25399	1.58023	0
223	187	702	Dcn	6.728	Y	0	decorin	10	96.942355	6.728	17	16.1942	yes		17	17	12.5968	14.2142	14.6993	10.2185	7.81313	11.5414	3.84841	7.57032	11.0806	10.204	6.02296	5.64956	7.51891	1.09507	9.21889	7.46537	7.46537	2.04738	1.61926	1.94103	4.45171	6.81901	2.04278	0.829253	1.10145	1.51851	10.8025	3.94944	1.01575	6.54876	1.55427	0.288138
224	188	5901	Hist1h4i	6.72698	Y	0	histone cluster 1, H4i	13	22.133081	6.72698	17	9.23888	no		17	17	12.4798	9.97479	13.7785	10.8902	10.3089	7.65633	7.77913	10.1224	6.5091	10.1277	9.93725	9.3847	4.6579	2.22389	8.30495	5.06695	5.06695	7.10395	3.39143	6.81112	6.04009	5.90189	1.05064	0.297538	1.09048	2.17751	1.65387	0.499447	4.94315	4.21501	2.99685	2.27497
225	189	19363	Fign	6.71912	Y	0	fidgetin	2	63.81633	6.71912	17	8.33934	no		17	17	17	11.7003	14.7505	13.4717	15.2556	13.2403	7.86029	6.77255	10.1385	9.28407	6.03685	5.66326	4.70616	1.09912	8.40011	3.05515	3.05515	4.87409	1.62537	4.66114	7.91258	4.35396	1.07055	0	1.10477	2.20292	5.08205	1.59582	2.35022	2.29661	3.02854	0.801906
226	190	17809	Plekhh1	6.71645	Y	0	pleckstrin homology domain containing, family H (with MyTH4 domain) member 1	12	80.18247	6.71645	17	7.78408	no		17	17	13.3852	17	13.8827	11.7674	9.48911	9.93677	7.82892	5.96026	12.0572	11.1591	7.91831	7.45716	6.51936	0.648537	10.0702	5.09148	5.09148	5.96155	1.13796	5.7096	6.0795	4.3341	0.163876	0.30018	1.09924	2.19309	5.0648	0.987109	1.0136	3.2128	1.55125	0.287484
227	1382	3795	Mmp16	6.70104	N	11	matrix metallopeptidase 16	4	18.045816	6.70104	17	8.0528	yes		17	17	15.1764	12.5869	14.8085	10.2986	10.4597	11.6265	7.0129	11.2051	11.1461	8.40588	6.99541	6.57803	7.56061	0.65769	7.62045	6.2732	6.2732	4.88951	1.15386	4.67643	2.38271	5.99066	0.385033	0	0.195112	0.947411	8.38212	2.30948	1.0244	4.26228	2.26035	0.290775
228	191	11111	Zdhhc8	6.69521	Y	0	zinc finger, DHHC domain containing 8	16	18.222373	6.69521	17	13.3642	no		17	17	11.9724	12.6659	14.9132	11.1525	10.5193	9.33215	7.93639	8.52436	10.2315	9.37127	9.03836	8.53063	6.59989	0.318553	8.48937	5.14438	5.14438	7.20513	0.425295	6.91166	7.05483	5.19187	0.699263	0.3059	0.58231	0.954867	2.42713	1.0054	3.18395	3.24961	3.05827	1.49693
229	1383	40883	Ifitm5	6.68828	N	10	interferon induced transmembrane protein 5	7	148.135141	6.68828	17	10.189	no		17	17	14.8085	11.3175	11.3883	13.1221	8.9802	12.0209	8.12522	7.02874	8.57818	10.5513	9.2214	8.71173	5.777	0.334301	10.4643	4.14777	4.14777	6.12893	1.7118	5.87582	4.63273	4.52193	1.13624	0.316007	0	0.504567	12.3976	1.6602	0.550714	3.3142	1.62275	0.303053
230	192	24341	6820402I19Rik	6.67557	Y	0	RIKEN cDNA 6820402I19 gene	14	19.53255	6.67557	17	7.8873	no		17	17	17	11.9053	12.6351	11.2276	12.4544	10.9637	6.24563	8.5748	9.3401	11.3577	8.0543	7.59156	4.77814	1.67099	9.39394	3.09615	3.09615	4.93317	2.21915	4.71975	8.02723	5.2238	1.56629	0.308299	1.12612	2.24086	4.17264	1.01307	1.66371	3.26499	2.28856	0.816384
231	193	1568	0610007N19Rik	6.67372	Y	0	RIKEN cDNA 0610007N19 gene	15	32.171453	6.67372	17	12.7438	no		17	17	15.3525	17	15.6536	10.3898	8.77212	11.7234	7.06576	12.253	13.2539	7.58069	5.20903	4.87702	8.65182	0.0948972	6.89142	7.53509	7.53509	2.07535	0.756284	1.96863	2.40622	5.20097	1.55604	0.306583	0	0.486952	10.9036	1.00759	0.532475	4.2863	1.58023	0
232	194	9355	Jam2	6.66376	Y	0	junction adhesion molecule 2	16	84.810026	6.66376	17	7.55025	no		17	17	17	11.7538	10.965	11.0782	11.3774	7.80211	5.36531	7.62296	8.32955	12.2454	8.99516	8.48788	4.72494	0.65769	10.1539	4.05098	4.05098	5.99716	1.15386	5.74496	7.01612	6.86263	2.06248	0	1.11033	1.53057	4.13036	0.510878	3.16639	3.23436	3.89826	1.48838
233	195	12104	Gm22	6.66187	Y	0	gene model 22, (NCBI)	8	124.796401	6.66187	17	10.0243	no		17	17	11.9265	17	15.6536	8.82775	7.88975	11.6587	4.614	6.82146	12.1703	8.42621	7.01091	6.59334	7.57635	0.0937365	7.64129	6.28404	6.28404	2.91897	0.422241	2.77862	2.39052	8.74194	0.168725	1.54069	0	0.483143	12.1801	2.31551	1.64649	6.5886	3.04831	0.807956
234	196	12925	Ptprs	6.64042	Y	0	protein tyrosine phosphatase, receptor type, S	17	56.551865	6.64042	17	10.0053	no		17	17	14.8085	13.0937	12.8487	12.3549	11.1131	7.56112	8.60418	5.85061	8.13088	9.10654	8.81406	8.30879	4.61404	1.066	9.04871	3.97349	3.97349	7.05641	1.57526	6.76389	4.36506	5.84382	0.363917	0.293634	0.55775	1.48603	9.42905	2.25041	1.59635	3.17046	2.96805	0.78342
235	1384	10487	Shox2	6.63977	N	11	short stature homeobox 2	3	66.775964	6.63977	17	12.6975	no		17	17	15.3525	10.2259	11.0572	13.6283	11.4496	10.9016	9.8105	7.67614	7.50394	10.3281	8.01993	7.55758	4.75522	1.65991	10.2216	4.07212	4.07212	6.02595	1.65218	5.77355	7.06039	5.19642	0.700405	0.306241	1.11932	0.955938	5.12738	0.516064	1.65429	4.28361	2.27641	0.811771
236	1385	26015	Fgfr2	6.63138	N	8	Fgfr2 fibroblast growth factor receptor 2	7	137.307424	6.63138	17	8.17504	no		17	17	17	14.4922	12.648	12.0451	10.5881	10.9741	6.25108	8.58205	11.2709	7.61888	5.23449	4.90209	6.63838	0.671707	8.54967	5.16965	5.16965	2.94473	1.66685	2.8041	3.78466	6.94562	0.708464	0.308643	1.12726	1.55354	10.9398	1.01417	1.66529	4.30245	3.07834	0.817157
237	197	32563	Dlx3	6.62204	Y	0	distal-less homeobox 3	11	94.986391	6.62204	17	12.0798	no		17	17	15.9546	12.531	9.48815	13.4717	11.3327	7.76125	6.98379	5.2384	9.20168	9.28407	7.94632	7.48483	6.54287	0.312284	8.40011	5.10693	5.10693	5.9793	1.14588	5.72723	6.98867	7.74411	0.0423307	0	0.19372	1.52302	5.08205	0.992444	3.15394	4.24905	3.88352	2.29661
238	198	24298	Adamtsl2	6.61755	Y	0	ADAMTS-like 2	2	26.964073	6.61755	17	8.32477	no		17	17	11.8695	10.9201	10.2219	14.3635	8.68943	4.55033	6.15938	5.25375	8.31607	10.2502	11.1397	10.5385	4.71741	2.94924	9.26614	4.04573	4.04573	5.99	3.44633	5.73785	10.9261	5.15125	1.53377	0.302853	2.51966	3.81992	2.4088	0.995663	4.04443	1.48595	3.03593	2.30165
239	199	9408	D4Bwg0951e	6.61602	Y	0	DNA segment, Chr 4, Brigham &amp; Women's Genetics 0951 expressed	4	80.599859	6.61602	17	7.63139	no		17	17	15.9546	14.3111	12.4588	12.6955	11.3774	11.6265	8.80526	5.26401	10.177	7.52396	6.99541	6.57803	6.56653	1.10589	6.83311	4.05098	4.05098	4.88951	1.63562	4.67643	2.38271	5.99066	2.06248	0	1.11033	1.53057	10.8498	1.60348	1.0244	4.26228	2.26035	0.290775
240	200	24377	Spata17	6.61566	Y	0	spermatogenesis associated 17	1	188.470147	6.61566	17	9.73775	no		13.9503	17	12.7392	9.41289	8.89502	17	15.3525	8.55847	9.78098	6.8276	6.6347	10.2968	9.0198	8.51226	4.74004	2.27371	10.1877	5.13497	5.13497	7.19283	3.46722	6.89944	9.93455	3.64904	1.54587	0.838418	1.11481	1.53665	0.545531	0.513462	2.36838	1.49326	1.57253	0.808717
241	201	3065	Wif1	6.58322	Y	0	Wnt inhibitory factor 1	10	120.53726	6.58322	17	11.8051	no		17	17	15.3525	17	11.0456	12.7768	7.91788	10.1012	7.93639	6.8461	9.28871	8.45342	6.09293	5.71856	7.59743	2.28062	9.3377	5.14438	5.14438	2.92752	2.81215	2.78707	4.51224	6.02574	1.08931	0.3059	0.58231	0.954867	8.41695	0.170023	2.37448	4.28094	3.05827	1.49693
242	202	19477	Rapgef4	6.58082	Y	0	Rap guanine nucleotide exchange factor (GEF) 4	2	71.979285	6.58082	17	8.1477	no		17	17	14.5396	15.3525	7.67747	15.4775	12.4641	10.1799	9.86251	6.10146	9.34748	9.43013	7.07352	6.65516	5.68471	1.67285	9.40201	5.16965	5.16965	6.05137	2.22173	5.79879	9.00484	2.99288	0.396076	0.846952	1.12726	1.55354	1.70519	0.520656	1.66529	1.50679	1.58954	1.50679
243	203	12371	LOC98434	6.58006	Y	0	discoidin domain receptor family, member 2	1	171.902645	6.58006	17	13.8962	no		17	17	17	15.4775	14.3313	14.6758	14.5232	12.7145	8.0397	6.14765	12.3478	6.81079	4.41797	4.12659	5.71958	0.327134	6.21542	4.11232	4.11232	2.96212	0.773058	2.8213	8.0825	5.26529	0.402103	0.31142	0.593367	1.56599	6.22644	1.63939	1.04985	4.32418	2.30697	0.29854
244	204	23144	Chsy3	6.57409	Y	0	chondroitin sulfate synthase 3 (glycosyltransferase)	18	59.570743	6.57409	17	8.46531	no		17	17	17	12.734	10.3876	15.3525	13.4193	10.9533	11.847	6.88331	9.33273	7.60612	6.1213	5.74653	5.67605	1.12375	6.91757	5.16331	5.16331	3.89306	2.21657	3.71695	6.19507	4.42656	2.095	0.84539	0.198788	0.961319	4.16959	1.01197	1.66214	4.29705	1.58643	0.815613
245	1386	30423	Epha2	6.55976	N	5	Eph receptor A2	4	140.884675	6.55976	17	7.87892	no		17	17	14.9546	14.0913	13.7785	10.8902	6.94718	14.8085	4.52313	5.91605	11.9884	11.0942	7.87386	7.41323	7.46735	0.305649	10.8931	4.00415	4.00415	2.87481	0.725072	2.73494	5.20385	5.08019	0.671346	0	0.565566	0.928589	12.046	0.978654	0.514997	4.21501	1.53928	0
246	205	1148	Ptprz1	6.54937	Y	0	protein tyrosine phosphatase, receptor type Z, polypeptide 1	6	23.001178	6.54937	17	7.98401	yes		17	17	11.2763	14.4922	12.648	13.714	10.5881	9.40681	7.10135	8.58205	11.2709	8.50828	6.1308	5.7559	6.63838	1.67285	8.54967	6.32779	6.32779	6.05137	2.22173	5.79879	7.09951	3.68835	1.56835	0.846952	1.12726	0.963482	0.552895	1.01417	2.39086	3.2672	1.58954	1.50679
247	206	4307	Neo1	6.53577	Y	0	neogenin	9	58.724608	6.53577	17	9.98909	no		17	17	11.7904	11.6578	13.8977	12.5919	11.2971	8.4458	6.96063	6.74829	9.17296	12.1671	9.99607	9.44291	3.0776	1.62904	10.9721	3.04664	3.04664	8.38268	2.16087	8.04639	8.84839	2.91944	0.681252	0.300512	1.10034	2.19505	1.04216	0.505122	1.628	3.21495	0.962612	0.287811
248	207	660	Smad6	6.53098	Y	0	MAD homolog 6	9	63.801374	6.53098	17	8.81682	yes		17	17	9.46893	13.277	13.8307	11.7238	7.7718	9.13997	6.09586	7.53119	8.23591	9.21953	8.90983	8.40349	4.67267	1.08705	8.33406	5.07918	5.07918	5.94742	1.60711	5.69558	6.05974	6.78658	1.50991	0.824727	1.74359	2.18528	5.05108	1.58217	2.33227	6.52724	1.54525	0.795178
249	208	25095	Klf5	6.52955	Y	0	Kruppel-like factor 5	14	99.712483	6.52955	17	10.42	no		15.6536	17	15.9546	11.7645	10.2547	13.5447	11.3864	10.0428	7.8982	8.48149	11.1544	10.2735	7.98014	7.51826	7.56585	1.10725	9.2899	4.05361	4.05361	4.8926	1.15547	4.6795	7.94849	3.63842	1.53981	0.303864	0.195391	0.481881	6.13781	0.168448	1.02549	2.30672	2.26235	0.291107
250	209	34793	Pgcp	6.51927	Y	0	plasma glutamate carboxypeptidase	15	33.427037	6.51927	17	8.61791	no		17	17	17	15.0515	13.0889	12.569	9.48123	12.3309	7.82267	5.95471	10.0925	10.181	6.00913	6.52239	4.68379	0.64763	10.0619	3.0424	3.0424	2.88941	2.15589	2.74937	3.69204	5.1111	1.51584	0.299848	0.570191	0.93585	12.0903	1.5867	0.171581	5.34468	0.960505	0
251	210	20201	Fstl1	6.51809	Y	0	follistatin-like 1	16	37.835886	6.51809	17	12.1684	no		17	17	17	12.757	13.427	12.8711	10.5881	13.4775	7.10135	5.34188	10.2942	6.76344	5.23449	4.90209	6.63838	0.671707	6.93069	3.09833	3.09833	2.94473	1.66685	2.8041	5.35291	6.94562	2.10006	0.308643	0.587805	1.55354	10.9398	1.62677	2.39086	4.30245	3.07834	0.817157
252	211	14438	Irx3	6.51316	Y	0	Iroquois related homeobox 3	8	94.322825	6.51316	17	11.1787	no		17	17	13.3983	10.8491	13.1145	14.2733	11.2971	11.5309	6.96063	8.41076	7.39769	10.1963	7.9239	7.46268	3.85485	1.09373	10.0785	3.04664	3.04664	7.14004	1.61722	6.84698	10.874	2.91944	1.06438	0.828496	1.10034	1.51701	1.66764	0.988173	1.628	2.28991	1.55276	1.4775
253	212	19378	Angpt2	6.51074	Y	0	angiopoietin 2 (Alzheimer disease predictor)	8	18.691379	6.51074	17	8.67502	yes		17	17	10.9924	11.6367	11.5728	11.7564	9.48123	12.3309	7.82267	10.1781	9.15865	11.151	8.92799	8.42146	3.84837	0.64763	10.0619	4.02225	4.02225	8.37365	1.13639	8.03742	6.07455	3.59637	0.679037	0.299848	1.09814	2.19114	1.03999	0.503854	2.33823	1.4751	3.01385	1.4751
254	1387	23525	Pdgfra	6.50305	N	3	platelet derived growth factor receptor, alpha polypeptide	5	75.594085	6.50305	17	12.0106	no		17	17	15.2556	13.5105	13.3092	11.944	12.3777	10.881	7.93001	6.83993	10.2237	11.2908	9.03217	8.5245	3.90397	0.663255	10.2046	3.07877	3.07877	6.01872	1.16353	5.76637	3.75223	3.65614	0.698122	0	1.11706	2.22477	2.42508	0.514761	1.65116	4.27826	0.978613	0.810242
255	213	24337	9430011C21Rik	6.49279	Y	0	RIKEN cDNA 9430011C21 gene	18	16.851449	6.49279	17	7.78498	no		17	17	15.4775	11.9931	13.52	12.9537	10.6489	7.27598	8.9576	7.77057	10.3497	8.55674	8.10054	7.63726	5.7152	0.0974664	7.77524	5.19196	5.19196	6.077	0.771846	5.82425	3.81016	4.46353	0.716625	0.311071	0	0.495336	9.71117	1.6378	0.541159	3.28273	1.6005	0.298197
256	214	44421	Bglap-rs1	6.49223	Y	0	bone gamma-carboxyglutamate protein, related sequence 1	3	88.172795	6.49223	17	24.3318	no		17	17	12.9204	10.3348	15.0515	10.4924	8.84832	9.44445	7.12523	10.4224	8.45933	10.4148	8.08315	7.62007	5.7021	0.324965	10.3159	4.10153	4.10153	6.06599	1.18479	5.81331	3.08812	5.24679	0.713115	0.310028	0	0.493385	10.964	2.3481	0.539139	4.31329	1.59579	0.29717
257	215	25956	X99384	6.48652	Y	0	cDNA sequence X99384	10	60.782709	6.48652	17	8.53273	no		17	17	10.9602	10.7987	11.5375	10.9316	8.60055	9.89861	6.09586	6.71815	9.13726	12.1239	11.0549	10.4545	6.50066	0.644918	10.037	4.01447	4.01447	8.36015	1.13168	8.02399	6.9397	4.3183	1.05672	0	0.568202	1.50956	3.19756	0.982869	1.62038	2.28159	2.23266	0.795178
258	216	31628	Olfml3	6.48354	Y	0	olfactomedin-like 3	3	103.539478	6.48354	17	15.2845	no		17	17	12.8474	14.4775	12.6224	8.91946	9.673	10.1602	4.65818	8.56757	13.2909	8.49451	6.1213	5.74653	6.62872	0.669818	7.71137	5.16331	5.16331	3.89306	2.21657	3.71695	3.77742	8.80727	0.706151	0	0.586425	2.23884	6.18586	1.01197	2.38675	5.42019	3.0733	1.50432
259	217	33646	Zc3h12b	6.47743	Y	0	zinc finger CCCH-type containing 12B	X	93.127617	6.47743	17	8.01411	no		17	17	17	10.3948	12.0079	12.1588	12.5612	12.7379	9.93762	7.79104	8.50098	9.50457	6.17867	5.80313	4.82063	1.14056	8.62593	4.11774	4.11774	4.968	1.68807	4.75431	5.39936	4.47595	2.12559	0	1.13875	2.26327	4.20638	0.527306	1.0521	4.32964	1.60523	0.299228
260	218	34450	Ppfibp2	6.47294	Y	0	protein tyrosine phosphatase, receptor-type, F interacting protein, binding protein 2	7	114.886557	6.47294	17	8.13128	no		17	17	14.3313	9.36669	12.4463	15.2556	11.3685	9.2583	6.16472	6.01055	9.23055	10.258	7.96884	7.50709	4.72117	1.10453	10.1455	4.04835	4.04835	3.85631	1.15226	3.68053	7.93649	5.15574	1.53578	0.30319	1.10921	1.52905	4.12737	2.30747	2.35826	3.23219	2.25836	2.30334
261	219	40163	Extl2	6.47172	Y	0	exotoses (multiple)-like 2	3	115.731666	6.47172	17	10.5283	no		17	17	13.6082	13.533	13.3355	11.9664	10.5279	9.34144	8.86016	6.85228	9.29603	8.46025	9.04457	8.53676	4.75522	0	6.88491	4.07212	4.07212	7.20924	0.755101	6.91575	1.81444	6.03078	0.700405	0.306241	0	0.955938	6.16575	2.32562	1.65429	4.28361	2.27641	1.49816
262	220	25800	Cnn3	6.4714	Y	0	calponin 3, acidic	3	121.160929	6.4714	17	14.8886	no		17	17	8.72521	10.7687	15.3525	10.9005	7.75126	11.4468	6.08013	9.22808	7.34849	10.1353	7.8794	7.4187	5.5487	0.64222	9.1487	4.00673	4.00673	7.10794	1.12699	6.81509	6.9235	6.77045	0.372912	0.297866	1.09157	1.5051	2.37872	0.979705	4.94655	3.19787	3.84852	2.27662
263	221	16875	Ccnd1	6.47128	Y	0	cyclin D1	7	152.115982	6.47128	17	12.5817	no		17	17	14.3748	14.3313	14.0461	13.5566	10.4767	9.2859	6.18078	7.6362	13.1882	5.8742	5.17958	4.84802	8.61143	0.315924	6.08837	5.12871	5.12871	2.06376	1.63974	1.95719	4.49193	6.00065	3.29093	0.304202	0	0.949534	9.60063	3.10757	1.02658	4.26759	2.26435	0.807196
264	222	17885	Ndrg1	6.46286	Y	0	N-myc downstream regulated gene 1	15	66.761242	6.46286	17	14.2056	no		17	17	14.3748	9.40362	10.2767	15.3525	12.3491	10.0622	7.9109	8.49574	5.82093	9.34205	7.99148	7.52946	3.89407	1.10998	9.30579	5.13184	5.13184	7.18874	1.64181	6.89538	10.9635	3.6455	0.168725	0.304541	1.11369	1.53512	0.544867	0.512815	2.36635	2.3101	1.571	1.49203
265	223	373	C030014I23Rik	6.46279	Y	0	RIKEN cDNA C030014I23	9	44.286065	6.46279	17	7.58808	no		17	17	13.4348	13.3691	10.1782	10.2384	9.5207	14.0913	6.1381	4.52069	11.0969	7.4865	5.14624	5.65869	8.56569	1.09777	7.57901	6.25163	6.25163	3.84333	1.14429	3.66768	6.9832	5.96085	0.380708	0.301512	1.10366	0.941082	9.55713	2.29748	1.6326	4.24641	2.24842	0.801154
266	224	25082	Nupr1	6.43076	Y	0	nuclear protein 1	7	133.766991	6.43076	17	17.0898	no		17	17	17	13.2881	13.0636	11.7346	9.46551	13.1484	5.30269	6.72416	11.0399	8.3187	6.92888	6.51235	4.67637	0.645821	8.34136	4.01706	4.01706	4.84961	1.60913	4.63686	5.22603	3.58943	1.51188	0.825479	0.568864	1.51104	10.7731	0.983927	0.171062	3.20639	0.958404	0
267	225	34878	B930041F14Rik	6.4244	Y	0	RIKEN cDNA B930041F14 gene	4	155.070518	6.4244	17	10.3543	no		17	17	12.4798	11.563	12.2369	12.4895	10.3089	9.10398	7.77913	8.34788	9.10886	10.1277	7.87386	7.41323	4.6579	0.641323	9.14095	3.02765	3.02765	4.83443	1.59908	4.6218	5.20385	5.90189	2.01847	0.821729	1.09048	2.17751	5.03742	2.27376	1.61433	4.21501	2.22484	1.46675
268	226	32645	Tmem176a	6.42356	Y	0	transmembrane protein 176A	6	48.79518	6.42356	17	9.28061	no		15.6536	17	11.8695	11.7323	9.51938	11.0571	6.27558	6.41528	5.35561	6.79083	6.60009	13.2591	10.0423	9.48863	5.61178	0.313838	12.9031	5.11624	5.11624	7.16837	1.63151	6.87513	4.47578	5.9807	2.05753	0.833817	0	0.945295	8.37223	1.60041	1.02223	4.25698	2.25637	0.804167
269	1388	3926	Gja1	6.4227	N	11	gap junction membrane channel protein alpha 1	10	56.110148	6.4227	17	21.5013	yes		17	17	17	11.743	11.6915	14.3748	12.3111	7.79392	7.00706	5.25888	8.3228	7.5177	6.99025	6.57294	5.61603	0.314358	7.61352	4.04835	4.04835	4.88642	1.15226	4.67337	6.12432	5.15574	1.07676	0.834581	0.194832	0.946353	12.1543	2.30747	0.525915	4.25963	1.56488	0.290444
270	227	28389	Fzd8	6.41718	Y	0	frizzled class receptor 8	18	9.214909	6.41718	17	7.49305	no		17	17	17	11.6897	17	9.48196	11.3238	15.9546	6.97799	6.76648	13.1145	8.36547	6.03222	5.65869	6.53816	1.09777	6.79462	3.05302	3.05302	5.97574	1.62333	5.72369	3.7096	2.92849	0.68459	0	1.10366	0.941082	4.11246	2.29748	1.6326	2.29493	0.965785	0.288794
271	228	9849	Sp6	6.40837	Y	0	trans-acting transcription factor 6	11	96.885736	6.40837	17	7.9091	no		17	17	13.3725	10.8289	9.42606	14.2556	7.79243	8.42865	5.31225	5.95471	7.38534	10.181	9.98295	9.42992	6.51468	1.62545	10.0619	5.0884	5.0884	4.85571	2.15589	4.64291	9.83015	5.1111	0.163509	0.299848	0.570191	1.51402	6.09045	1.5867	1.01253	2.28658	2.23855	0.797412
272	229	1652	4833409A17Rik	6.40443	Y	0	RIKEN cDNA 4833409A17 gene	19	42.667034	6.40443	17	8.77457	no		17	17	11.0678	14.2556	17	8.04907	7.03679	9.23081	4.58343	9.32564	12.1091	7.49896	6.97482	6.55771	6.54759	0.312801	7.59278	6.2588	6.2588	3.84851	0.416952	3.67281	2.37236	8.6967	0.382144	0.832292	0.193997	0.478744	8.36235	1.59735	2.35223	6.56319	3.031	0.289452
273	230	29428	Smpd3	6.40355	Y	0	sphingomyelin phosphodiesterase 3, neutral	8	108.776825	6.40355	17	7.85724	no		15.4775	17	11.2986	11.1163	9.0265	12.8946	8.833	6.55374	6.262	3.94348	6.71063	10.3989	11.2766	10.6741	5.6934	0.673602	9.4182	5.176	5.176	6.05867	1.18149	5.80604	5.36215	5.23758	1.10524	0.848517	1.12955	2.24694	12.2713	1.62991	1.04313	4.30786	1.59266	0.296488
274	231	28782	Tdrp	6.40041	Y	0	testis development related protein	8	13.95221	6.40041	17	8.12023	no		15.0515	17	8.8083	10.0703	8.77578	12.6034	7.01102	6.37233	6.1275	5.97138	5.76315	12.1757	13.3959	12.6957	3.08037	2.93278	10.9809	4.03005	4.03005	8.3872	3.4256	8.05089	4.45171	2.29327	2.04278	1.52726	3.35136	4.71223	8.34267	0.989239	0.521384	0.799654	1.55427	0.288138
275	232	38565	Slc30a3	6.39004	Y	0	solute carrier family 30 (zinc transporter), member 3	5	31.388547	6.39004	17	8.02203	no		17	17	15.1095	11.679	15.6536	10.2284	9.51279	12.3753	7.84772	10.2101	9.1873	9.26966	6.95945	7.47374	4.69869	0	10.0952	4.03265	4.03265	4.86795	0.737611	4.65505	1.78253	5.12888	0.683475	0.301179	0	0.476874	8.34758	1.59277	0.522028	4.24378	1.55578	0
276	1389	33038	Lrp5	6.38733	N	11	low density lipoprotein receptor-related protein 5	19	3.584981	6.38733	17	8.82343	yes		17	17	11.7566	9.26613	11.561	10.1787	8.61527	6.34389	6.94335	8.38972	5.74235	12.1411	12.1981	11.549	3.06932	0.646725	10.9457	3.04029	3.04029	8.36915	0.731882	8.03294	2.99243	6.79736	0.376434	0.299516	1.09704	1.51253	4.0947	1.58519	3.13664	4.23066	3.01141	1.47391
277	233	44549	Ankrd50	6.38438	Y	0	ankrin repeat domain 50	3	38.643895	6.38438	17	8.03147	no		17	15.6536	11.7454	10.8088	11.5492	13.3771	9.46551	9.90813	8.71721	8.38273	8.24254	10.1657	12.1906	11.5415	4.67637	0.308182	8.34136	3.03818	3.03818	7.12395	0.730742	6.83099	3.68504	4.32224	0.67683	0.299185	0.568864	1.51104	5.0545	0.50259	1.6219	2.28325	2.23462	1.47271
278	234	43345	C530001D20Rik	6.38243	Y	0	RIKEN cDNA C530001D20 gene	3	113.764107	6.38243	17	7.25291	no		17	17	17	13.4155	10.9421	14.3635	12.3017	9.24912	9.73697	6.79083	7.44116	5.85307	6.05079	5.677	6.55705	0.655847	6.06458	5.11624	5.11624	4.88333	1.15066	4.6703	4.47578	4.36594	0.689068	0.833817	0.194553	0.945295	10.8379	2.30547	0.525265	3.23003	1.56336	0
279	235	34779	Mpv17l	6.36795	Y	0	Mpv17 transgene, kidney disease mutant-like	16	13.949127	6.36795	17	7.63164	no		14.9546	17	10.9924	11.6367	8.08528	12.569	8.62264	9.1671	6.11165	3.82632	8.25583	11.151	12.2057	11.5564	7.50337	0.64763	10.0619	6.23377	6.23377	7.13199	0.733024	6.83898	6.95596	3.59637	0.679037	0.826986	0.192066	0.474395	4.09765	0.986047	1.62495	3.21066	1.54975	0.797412
280	236	4254	Hspa5bp1	6.36642	Y	0	heat shock 70kDa protein 5 binding protein 1	19	10.932351	6.36642	17	8.0337	no		17	15.9546	11.8582	10.1186	10.9306	12.661	11.3505	5.76046	7.87289	5.24863	7.43493	8.38564	8.97675	8.46968	6.55232	1.63985	7.59969	5.11313	5.11313	5.98643	2.78208	5.73431	6.11432	5.97573	1.53177	0.302517	1.76077	2.97374	5.08898	0.994588	2.35423	2.29997	3.03346	1.48474
281	237	41050	Garnl3	6.36611	Y	0	GTPase activating RANGAP domain-like 3	2	32.841965	6.36611	17	8.213	no		17	17	9.45924	12.4201	14.6122	10.1491	6.96625	8.39447	6.09061	6.71214	10.062	12.1154	9.95679	9.40404	4.66897	2.2306	10.0287	4.01189	4.01189	8.35566	2.14599	8.01953	6.05482	2.90146	1.0552	0.298525	1.74204	2.18333	1.65844	0.50133	1.61887	2.27993	1.54375	0.794436
282	238	4185	Smpd3	6.3613	Y	0	sphingomyelin phosphodiesterase 3, neutral	8	108.845808	6.3613	17	7.82341	no		17	17	14.7241	11.2427	10.5683	11.3908	8.92554	6.64316	8.07899	7.81845	8.52892	9.53461	9.17661	8.66741	4.83622	0.0988814	8.65673	4.12861	4.12861	6.10285	1.20146	5.84992	3.11988	5.29323	0.406689	0.313526	0	0.499925	13.7241	1.64894	1.05663	3.2984	2.31937	0.300611
283	1390	4267	Glg1	6.36085	N	5	golgi apparatus protein 1	8	113.681533	6.36085	17	17.8243	no		17	17	15.9546	13.3569	11.6201	12.6149	9.51279	14.9546	5.33146	5.22821	7.41007	8.35876	5.1421	4.81111	6.53345	0.651267	8.38536	4.03265	4.03265	3.84075	2.16586	3.66512	7.90067	6.82443	1.06746	0.301179	0.572855	1.52001	5.07514	0.990305	2.34621	4.24378	3.02363	0.800404
284	239	17537	Wtip	6.35983	Y	0	WT1-interacting protein	7	34.894662	6.35983	17	10.4976	no		17	17	11.8582	10.1186	17	10.2684	10.4343	9.23996	6.99541	11.1794	8.30934	8.38564	7.95756	7.49594	5.60754	0.654928	6.81383	5.11313	5.11313	7.16431	0.74223	6.87109	6.11432	5.14676	0.166469	0.302517	0.575536	0.94424	0.54091	0.994588	3.15891	3.22787	2.25438	1.48474
285	240	14759	Cdh15	6.35955	Y	0	cadherin 15	8	125.391026	6.35955	17	9.5637	no		17	17	11.9609	11.8183	11.7756	11.1419	7.10182	5.19508	4.62719	6.05009	9.28141	11.2908	12.3351	11.6847	4.74762	1.11409	10.2046	4.06682	4.06682	6.01872	1.64802	5.76637	4.50816	5.18734	1.08774	0.83996	1.11706	2.22477	5.12036	1.00432	2.37244	2.31519	3.05577	1.4957
286	241	41245	Flrt2	6.34969	Y	0	fibronectin leucine rich transmembrane protein 2	12	97.019064	6.34969	17	7.82169	yes		17	17	10.9816	12.4533	15.4775	8.69251	9.47337	12.3199	6.10638	11.1027	9.15151	10.1734	6.93396	6.51737	4.68008	1.08972	9.1876	4.01965	4.01965	5.95448	1.61115	5.70258	4.43577	5.10666	0.677933	0.299516	1.09704	1.51253	3.2025	0.984986	2.33624	5.34158	0.959454	0.286831
287	1391	14216	Mepe	6.34146	N	10	matrix extracellular phosphoglycoprotein with ASARM motif (bone)	5	104.767196	6.34146	17	16.6074	yes		15.3525	17	8.98712	12.7111	8.29353	13.6668	9.65679	7.89299	9.83273	4.60004	7.52293	11.3325	10.1291	9.57458	5.66741	1.66544	11.1508	4.08011	4.08011	8.47411	2.21144	8.1373	7.07711	3.67399	0.393098	0.843833	1.12271	1.54737	1.69885	0.518025	1.65899	3.25838	0.984025	0.814073
288	242	9160	Ust	6.3384	Y	0	uronyl-2-sulfotransferase	10	7.924773	6.3384	17	10.5892	no		17	17	15.3525	11.84	11.7997	11.1632	10.5279	9.34144	6.21308	8.53154	10.2393	9.37859	7.03689	6.61899	4.75522	1.11684	8.49687	5.14752	5.14752	3.87986	1.16677	3.70387	6.16966	5.19642	0.700405	0.306241	1.11932	1.54276	3.25257	0.516064	3.18647	4.28361	2.27641	1.49816
289	243	45788	Fzd5	6.32961	Y	0	frizzled homolog 5	1	64.66527	6.32961	17	10.5082	no		15.6536	17	12.9204	14.5396	12.6988	14.6324	9.72188	12.6686	5.45879	6.92082	13.3471	6.78705	5.25157	4.91892	8.71012	0.324965	7.75386	5.18238	5.18238	2.0921	1.18479	1.98516	6.22579	4.45116	0.713115	0.310028	0.590578	1.55975	9.69442	1.01859	0.539139	3.27606	1.59579	0.29717
290	1392	30083	Enpp1	6.32904	N	5	ectonucleotide pyrophosphatase/phosphodiesterase 1	10	24.365103	6.32904	17	9.71202	no		17	17	14.3525	10.9507	10.9765	14.3983	13.2985	10.0428	7.8982	6.80918	7.45991	8.41265	7.00057	6.58313	5.62454	0.658613	8.44456	4.05361	4.05361	6.00074	1.63768	5.74852	6.13435	4.37797	1.53981	0.303864	1.11145	0.948472	1.68314	0.998896	2.3623	4.26494	1.56794	1.4896
291	244	41860	Calu	6.31094	Y	0	calumenin	6	29.326183	6.31094	17	13.7632	no		17	17	12.0301	13.5817	14.1764	10.4204	7.95326	13.4414	5.42408	7.70295	9.32537	8.48764	6.11655	5.74186	5.67173	1.12236	7.70432	5.16014	5.16014	3.89041	0.759843	3.71432	4.53268	6.92889	1.09724	0.307611	1.12385	0.960239	7.28317	1.01087	1.66056	4.29436	2.2845	1.50308
292	1393	26176	Wnt5a	6.30556	N	5	wingless-related MMTV integration site 5A	14	29.338201	6.30556	17	7.78555	no		17	17	9.59621	7.1862	17	10.2885	7.86176	13.2881	5.36045	9.34838	6.60584	10.258	11.1469	10.5456	5.61603	1.10453	8.42971	4.04835	4.04835	7.17243	1.15226	6.87917	6.12432	2.94365	0.384308	0	1.10921	0.946353	4.12737	1.60194	2.35826	0.804922	1.56488	1.48717
293	245	32071	Egr3	6.30378	Y	0	early growth response 3	14	70.48228	6.30378	17	12.2893	no		15.0515	17	11.0678	10.1089	8.8153	15.1764	11.3416	7.7694	7.86659	6.77864	6.58862	11.2082	10.029	9.47553	3.87112	1.63804	11.0163	3.05729	3.05729	5.98286	2.7791	5.73076	7.91855	5.14229	1.52977	1.53212	1.10588	0.943186	1.04759	0.508309	3.15642	2.29829	2.25239	1.48353
294	1394	34461	Itga11	6.29944	N	2	integrin, alpha 11	9	62.631669	6.29944	17	12.9977	no		17	17	11.0678	12.542	13.9634	10.2584	10.4259	10.779	6.14873	8.44601	7.4287	10.2348	7.95194	8.46362	3.09148	1.63804	9.25035	2.17028	2.17028	7.16025	1.62741	6.86706	6.10932	4.35795	1.0721	0.832292	1.10588	0.943186	2.40475	1.59735	4.03849	2.29829	2.25239	1.48353
295	246	2529	LOC237831	6.28151	Y	0	similar to sodium-coupled citrate transporter	11	72.056928	6.28151	17	7.43121	no		17	17	11.2875	8.03134	11.1505	11.2491	7.98173	9.4162	5.44387	5.34713	7.55475	11.3745	10.1628	10.6669	5.68905	0.323348	12.1275	3.10052	3.10052	6.05502	1.17984	5.80241	3.78829	4.43884	1.57041	0.308989	0.588496	2.24491	12.2647	1.62834	0.537128	3.26941	1.5911	0.296147
296	247	31201	Hist1h2bn	6.2753	Y	0	histone cluster 1, H2bn	13	21.845991	6.2753	17	10.4876	no		17	15.6536	9.51762	13.3345	17	8.71934	7.0046	9.94634	6.96063	10.1941	12.0658	10.1963	8.94014	8.43347	5.5822	0.310225	8.37066	4.02744	4.02744	7.14004	0.413218	6.84698	4.44772	4.33806	0.378565	0.300512	0.571521	0.937938	1.04216	0.505122	3.14404	2.28991	2.24249	1.4775
297	248	18165	B9d1	6.25879	Y	0	B9 protein domain 1	11	61.326286	6.25879	17	7.82084	no		17	17	12.376	9.88987	12.8864	9.2854	8.50579	9.77598	7.72372	7.44744	6.45873	9.12756	7.82437	7.36433	3.79714	1.06991	7.43649	3.00886	3.00886	9.60084	2.1166	9.21946	2.94757	5.04085	1.9969	0.815044	1.7236	3.74762	2.35898	0.493851	3.97122	0.785605	4.7337	2.26019
298	249	26894	Fath	6.25602	Y	0	fat tumor suppressor homolog	8	46.13732	6.25602	17	15.8218	no		17	17	13.52	12.5982	7.55045	12.7071	11.3864	13.3111	8.81209	7.62957	8.3363	8.41265	7.00057	6.58313	6.57128	1.10725	8.44456	5.12559	5.12559	6.00074	1.63768	5.74852	5.2889	3.63842	1.53981	0.303864	1.11145	0.948472	1.05307	0.168448	2.3623	2.30672	1.56794	0.806437
299	250	32655	1200009O22Rik	6.25264	Y	0	RIKEN cDNA 1200009O22 gene	6	53.765562	6.25264	17	8.98815	no		17	17	11.9609	10.2062	14.0973	10.3592	10.5108	11.691	7.93001	9.40179	8.37019	7.56171	7.02648	6.60871	5.64591	0.663255	6.87191	5.14124	5.14124	6.01872	0.424529	5.76637	3.75223	6.02071	0.169866	0.305559	0.581628	0.485043	0.54686	1.61274	4.06834	4.27826	3.05577	2.31519
300	251	19305	Six5	6.25064	Y	0	sine oculis-related homeobox 5 homolog	7	19.683434	6.25064	17	8.3512	no		17	17	15.9546	10.1574	10.9765	11.8884	12.3301	12.4644	7.8982	7.62957	8.3363	9.3275	7.98014	7.51826	4.72871	0.658613	8.44456	4.05361	4.05361	4.8926	1.15547	4.6795	5.2889	3.63842	0.692448	0	0.578234	1.53208	4.13336	0.511522	1.64339	2.30672	2.26235	0.806437
301	252	4740	Rai14	6.24962	Y	0	retinoic acid induced 14	15	10.49913	6.24962	17	11.6287	no		17	17	15.9546	11.7645	11.7154	10.3087	10.4682	12.4644	5.37017	6.80918	8.3363	7.53023	4.33548	4.04549	5.62454	0.315401	6.83956	4.05361	4.05361	3.86152	1.63768	3.6857	6.13435	6.86811	1.53981	0	0.578234	2.2148	9.59517	1.60502	1.64339	5.38217	2.26235	1.4896
302	253	12335	Hebp2	6.24588	Y	0	heme binding protein 2	10	18.260148	6.24588	17	7.55791	no		17	17	11.7008	14.1033	13.0121	9.37831	5.45225	14.8406	3.81403	5.92156	11.997	8.29216	6.90862	6.49236	7.47247	0.64222	7.50387	5.07	5.07	3.81507	1.60108	3.63968	3.67111	6.77045	0.372912	0	0.566223	0.929621	9.49799	0.979705	1.00613	5.32613	2.22679	0.285209
303	254	6835	Sall2	6.23745	Y	0	sal-like 2	14	52.931038	6.23745	17	7.77597	no		17	17	9.95422	10.5519	11.9848	12.2554	9.26474	8.19322	5.96661	9.06654	9.88231	10.9268	7.75919	7.29995	5.45826	0.622829	8.98043	3.95077	3.95077	4.77164	2.08772	4.55953	7.71403	5.80083	0.357824	0	0.551979	2.88744	4.01635	0.486511	0.983122	4.16112	2.18445	1.44214
304	1395	23109	Mmp2	6.23727	N	10	matrix metallopeptidase 2	8	95.377092	6.23727	17	20.3849	yes		17	17	10.5171	11.9272	17	8.94722	8.82535	13.4892	6.25654	7.72989	9.35486	9.43754	8.06582	8.58613	4.78582	1.6747	7.73257	2.20386	2.20386	7.24229	1.66895	6.94859	4.54913	3.69195	0.709624	0.308989	1.1284	0.964566	4.17874	1.62834	2.39292	1.50803	1.5911	0.817931
305	255	41933	Adamts18	6.23014	Y	0	a disintegrin-like and metallopeptidase (reprolysin type) with thrombospondin type 1 motif, 18	8	116.221697	6.23014	17	8.09441	no		17	17	13.7091	12.7682	14.2386	11.2491	9.69739	13.4892	7.99424	9.47891	12.2852	7.62528	5.23875	4.90629	5.68905	0.672654	6.17267	5.17282	5.17282	2.94689	1.66895	2.80624	3.07868	4.43884	1.10364	0	0.199648	0.964566	7.30132	0.521316	1.04201	4.30516	1.5911	0.296147
306	256	39497	Ptgfrn	6.22658	Y	0	prostaglandin F2 receptor negative regulator	3	100.84449	6.22658	17	7.48715	no		17	17	12.4335	15.6536	13.7241	5.91459	7.71719	11.3946	5.25995	5.15261	10.0091	4.26051	2.10293	2.54929	8.47551	2.215	3.90934	5.05477	5.05477	1.29104	3.3779	1.21684	2.3265	10.5634	0.666994	0.296229	0.562945	1.49773	17	1.57017	4.92961	5.31078	4.75041	1.46201
307	257	12969	Dclk1	6.22427	Y	0	doublecortin-like kinase 1	3	55.281197	6.22427	17	7.28101	no		17	17	11.8468	13.3923	14.7505	10.2584	9.53656	12.4085	7.86659	9.32564	10.1462	9.29129	6.97482	6.55771	8.57708	0.312801	7.59278	6.2588	6.2588	4.87717	0.741072	4.66419	3.71666	2.30347	0.166096	0.302182	0.193997	0.943186	1.67536	1.59735	1.02006	2.29829	0.967907	0.802658
308	258	30495	Fhl2	6.22068	Y	0	four and a half LIM domains 2	1	43.180289	6.22068	17	9.00743	no		17	17	11.7342	12.4311	8.71691	10.9316	6.20433	10.6782	3.82544	5.9381	8.23591	8.31205	5.11324	4.7827	4.67267	4.46981	10.037	4.01447	4.01447	2.88314	5.65923	2.74317	7.85922	5.92144	3.91738	4.33927	2.49527	3.78494	1.03676	1.58217	1.62038	7.79607	0.957356	0.795178
309	1396	9717	Adamts2	6.21923	N	3	a disintegrin-like and metallopeptidase (reprolysin type) with thrombospondin type 1 motif, 2	11	50.617315	6.21923	17	13.1064	no		17	17	14.3983	14.3525	12.5088	11.1206	8.73438	8.55847	5.38479	6.03875	11.1792	6.69913	6.07883	6.59846	7.58161	0.0939289	6.85894	5.13497	5.13497	2.9211	1.64388	2.78073	4.50003	5.17828	1.54587	0.30488	0	0.951662	12.1865	2.31753	0.529182	4.27292	1.57253	0.292106
310	259	25629	Dkk1	6.21784	Y	0	dickkopf WNT signaling pathway inhibitor 1	19	30.620606	6.21784	17	8.26581	yes		13.5297	17	12.0765	8.76695	7.68664	15.4775	11.5225	7.2285	9.86998	4.62373	4.37618	11.3745	10.1628	9.608	3.93725	1.6747	11.1961	3.10052	3.10052	8.4973	2.83958	8.16036	6.2104	3.69195	1.57041	0.847734	1.1284	1.55509	1.70678	1.62834	1.66687	4.30516	0.989477	0.296147
311	260	5624	Bcar1	6.21168	Y	0	breast cancer anti-estrogen resistance 1	8	114.234521	6.21168	17	9.07193	no		17	17	14.3748	12.6205	10.9995	11.9106	11.4044	8.54973	7.03045	7.64284	7.47245	10.289	7.99148	7.52946	4.73626	0.316448	9.30579	4.05889	4.05889	6.00792	0.422241	5.75565	6.14441	4.38601	1.08302	0.304541	0.579588	0.950597	4.13936	1.00106	1.02767	3.24088	1.571	0.291772
312	261	601	Ldoc1l	6.20672	Y	0	leucine zipper, down-regulated in cancer 1-like	15	84.383914	6.20672	14.6993	8.56893	no		13.3282	14.6993	9.29636	8.35263	9.90048	11.5304	10.1938	4.96284	10.4841	5.10304	6.43099	12.987	12.0493	11.4015	5.48678	0.29868	10.7721	3.96842	3.96842	9.57637	1.10387	9.19513	4.3573	3.52439	1.98504	0.29299	0.556461	2.15062	4.03642	2.24656	1.59338	0.781968	2.96329	1.45027
313	262	18329	Wdr8	6.20259	Y	0	WD repeat domain 8	16	96.214372	6.20259	15.6536	8.10706	no		15.6536	15.2556	13.8406	10.5422	11.2373	12.2443	11.0272	9.65542	9.46571	5.06385	7.20974	9.03704	8.75512	8.25051	5.45421	0.294778	7.35018	2.98208	2.98208	8.24505	0.700699	7.90957	5.10792	4.2176	1.96624	0.805527	0.551342	1.47158	2.33369	1.54364	3.06894	1.44098	3.78286	1.44098
314	263	26382	St3gal5	6.19167	Y	0	ST3 beta-galactoside alpha-2,3-sialyltransferase 5	6	72.103717	6.19167	17	11.5671	no		17	17	12.5031	9.22993	11.514	12.5123	11.2352	10.6582	9.63557	7.51822	7.35461	11.1104	7.88494	7.42417	3.05833	1.08439	9.15646	2.15053	2.15053	7.11194	2.14352	6.81906	6.0499	1.70803	1.50598	0.298195	1.09266	2.94212	4.08293	0.980759	1.61735	0.285533	2.22875	1.46913
315	264	6299	Lhfp	6.1706	Y	0	lipoma HMGIC fusion partner	3	52.847535	6.1706	17	8.26062	no		14.5396	17	15.9546	10.9507	10.2547	11.0888	8.71186	8.53229	7.01874	5.26915	10.1848	8.41265	7.00057	6.58313	5.62454	1.10725	8.44456	4.05361	4.05361	3.86152	1.15547	3.6857	3.73438	6.86811	0.692448	0.303864	0.578234	0.948472	7.23371	2.31149	3.16889	4.26494	3.90121	2.30672
316	265	37620	Hist1h2bp	6.15906	Y	0	histone cluster 1, H2bp	13	23.677452	6.15906	17	12.2658	no		17	17	14.3525	12.5982	10.9765	11.8884	11.3864	10.8298	7.8982	8.48149	10.1848	8.41265	7.00057	6.58313	4.72871	0.315401	7.62738	4.05361	4.05361	4.8926	0.746882	4.6795	5.2889	4.37797	0.385759	0.303864	0.578234	1.53208	2.41489	0.168448	2.3623	3.23653	2.26235	0.806437
317	266	3285	C130021I20Rik	6.15541	Y	0	Riken cDNA C130021I20, non-coding sequence with similarity to EGF-like domain sequence (in promoter of Lmx1b)	2	33.50177	6.15541	17	7.67944	no		17	17	8.83622	11.7003	15.6536	10.2484	9.52862	8.48026	5.3411	7.58999	9.20168	8.37218	7.94632	7.48483	5.59907	2.25315	6.80102	4.03787	4.03787	4.87409	2.77612	4.66114	6.98867	4.35396	1.07055	0.301847	1.75763	2.20292	3.21988	1.59582	3.15394	1.48232	2.2504	1.48232
318	267	4812	Dnm1	6.14984	Y	0	dynamin 1	2	32.164479	6.14984	17	7.59076	no		17	17	13.9634	10.6399	13.6201	10.0025	10.2102	13.8054	6.01267	5.1129	9.02449	5.70819	5.04821	4.7187	8.43106	1.066	5.19153	3.00264	3.00264	3.78214	2.10933	3.60706	5.9817	5.02784	1.47878	0.293634	1.07751	2.15443	11.9708	2.25041	1.59635	1.45261	2.96805	0.78342
319	268	37049	Col23a1	6.14262	Y	0	procollagen, type 23, alpha 1	11	51.395817	6.14262	17	7.52295	no		17	17	10.2049	9.24801	13.0504	10.1589	8.60055	9.89861	8.71049	8.37574	8.23591	11.1266	7.89603	7.43514	6.50066	1.08705	9.17201	5.07918	5.07918	5.94742	1.13168	5.69558	4.42783	3.58597	1.05672	0.298855	1.09485	1.50956	1.65997	0.982869	1.62038	4.22543	0.957356	0.795178
320	269	34571	D3Bwg0562e	6.13211	Y	0	DNA segment, Chr 3, Brigham &amp; Women's Genetics 0562 expressed	3	117.022691	6.13211	17	7.07402	no		17	17	8.77125	11.6261	17	9.42523	6.21613	17	5.30747	5.94917	10.0848	10.1734	6.93396	7.44614	5.5696	2.23733	9.1876	2.15708	2.15708	3.82787	2.75538	3.65236	6.06961	4.32619	0.163143	0.299516	1.09704	0.934808	4.0947	1.58519	3.13664	2.28491	1.54825	1.47391
321	270	26137	Pacsin1	6.13168	Y	0	protein kinase C and casein kinase substrate in neurons 1	17	27.845371	6.13168	17	7.87918	no		14.5074	17	11.4917	11.3767	9.17282	10.7066	8.44109	7.51408	8.56484	6.58778	8.09203	9.99267	7.7754	7.31596	5.47045	0.625432	9.00311	3.95831	3.95831	7.03289	1.56352	6.74052	3.60595	6.66972	0.154606	0.291708	0.185355	1.47734	5.99391	1.54948	2.28926	4.16874	2.95381	2.24557
322	271	34500	Csad	6.11178	Y	0	cysteine sulfinic acid decarboxylase	15	102.007515	6.11178	17	9.65068	no		17	17	15.6536	10.7189	12.949	11.6372	11.1826	9.06818	6.88619	8.32016	7.31798	4.98491	3.47602	3.22796	5.52793	2.89487	5.23368	5.05477	5.05477	3.80234	2.7261	3.62707	7.81228	5.88243	0.369425	0	1.73125	2.16977	5.02383	0.49695	2.31649	4.20465	2.9872	1.46201
323	272	9565	ENSMUSG00000073019	6.1113	Y	0	predicted gene, ENSMUSG00000073019	X	100.591224	6.1113	17	8.39806	no		17	17	13.4952	9.36669	8.84509	17	13.2788	8.5149	7.88553	6.01055	7.4474	9.31299	6.99025	6.57294	3.88093	2.26225	9.27405	3.0637	3.0637	3.85631	3.4498	3.68053	8.90002	2.94365	3.28064	0.834581	1.76392	1.52905	1.05088	0.510234	1.6403	2.30334	0.971102	0.804922
324	273	11902	Nav1	6.11008	Y	0	neuron navigator 1	1	137.335165	6.11008	17	9.29534	yes		17	17	17	14.4922	12.648	12.8711	12.4641	10.9741	8.90866	6.10146	11.2709	4.41912	3.59414	3.34379	6.63838	0.322811	4.07445	5.16965	5.16965	2.08538	0.763422	1.97852	3.78466	5.22839	0.708464	0	0	0.4908	9.67218	3.14024	0.53646	4.30245	1.58954	0
325	274	14214	Lrrc8e	6.10265	Y	0	leucine rich repeat containing 8 family, member E	8	4.23723	6.10265	17	7.25133	no		12.4073	17	13.3365	10.0129	8.05738	10.1589	6.97262	7.68842	5.29791	6.71815	9.13726	12.1239	8.90983	8.40349	7.4879	0.644918	10.037	6.22311	6.22311	4.84657	1.13168	4.63384	5.22159	5.92144	1.50991	0	0.568202	0.932729	6.07871	0.501959	1.62038	3.20425	3.00654	1.47151
326	275	8938	Nbas	6.10021	Y	0	neuroblastoma-amplified protein	12	11.469413	6.10021	17	7.45182	no		17	17	13.6969	11.0954	11.1388	11.2383	9.68925	8.65538	7.98778	7.72314	9.34748	10.3831	8.06006	7.59725	3.93391	1.12653	8.54967	3.09833	3.09833	6.05137	1.66685	5.79879	6.20528	2.99288	0.708464	0	1.12726	2.24288	3.27039	0.520656	1.66529	2.33059	1.58954	0.817157
327	276	20373	Abhd8	6.09615	Y	0	abhydrolase domain containing 8	8	73.980697	6.09615	17	9.65661	no		17	15.6536	9.52739	8.55643	10.8737	13.4361	11.306	5.72713	7.84144	6.75435	6.56575	12.1757	11.0971	10.4964	3.08037	1.09507	10.0869	4.03005	4.03005	7.14407	1.61926	6.85098	7.89473	1.72455	2.6228	0.829253	1.10145	1.51851	1.04324	0.989239	1.01575	2.29159	0.490724	0.799654
328	277	44943	Lman1	6.09202	Y	0	lectin, mannose-binding, 1	18	66.106398	6.09202	17	10.6201	no		15.6536	17	15.9546	13.3569	9.46739	13.4481	11.3149	8.46301	7.84772	4.51608	9.1873	5.82681	6.02759	5.65412	7.5241	0.651267	6.03502	5.10074	5.10074	2.8978	1.14271	2.75768	5.25284	5.12888	0.683475	0.830011	0.193166	0.940032	10.8084	1.59277	1.01682	3.21924	2.24644	0.288466
329	278	16748	Tg	6.08863	Y	0	thyroglobulin	15	66.681124	6.08863	17	11.0974	no		17	17	10.4116	9.43145	11.0341	13.6043	9.61646	12.5207	7.04807	6.05009	5.83683	10.3124	8.00853	7.54631	3.1195	0.663255	10.2046	2.18696	2.18696	4.90813	1.16353	4.6949	8.94563	5.18734	0.698122	0.83996	0.581628	0.953797	1.05859	0.514761	5.02579	1.4957	3.91606	3.24742
330	279	40456	Ltbp1	6.08596	Y	0	latent transforming growth factor beta binding protein 1	17	75.791244	6.08596	17	7.36796	no		10.5616	17	13.2644	11.5421	5.022	17	10.2923	8.35201	7.76677	3.78963	7.33016	9.1769	7.86282	7.40232	6.47277	1.60946	9.98756	3.99901	3.99901	3.80742	2.13368	3.63211	8.77821	3.56528	2.5881	0.820237	1.73432	2.17363	7.14105	1.57316	1.61131	3.1915	0.951098	0.790739
331	280	26700	Chpf	6.07842	Y	0	chondroitin polymerizing factor	1	75.471216	6.07842	17	8.9749	no		17	17	11.9724	10.2161	11.0456	11.1525	12.3872	7.15804	5.39948	7.66947	5.84215	6.71658	7.03168	6.61384	3.90728	2.28062	6.11829	3.08093	3.08093	6.02233	2.81215	5.76996	7.05483	6.90116	1.08931	0.3059	1.77661	2.22677	1.69254	1.61429	4.07135	4.28094	3.05827	2.3169
332	281	38887	B230373P09Rik	6.07232	Y	0	RIKEN cDNA B230373P09 gene	14	32.073607	6.07232	17	7.9848	no		15.0515	17	11.8468	7.16309	10.9192	10.2584	10.4259	8.4889	6.98959	7.59657	7.4287	12.2105	8.97063	8.46362	3.87112	1.10047	10.1203	4.04049	4.04049	7.16025	1.62741	6.86706	5.26632	4.35795	0.382144	0	0.574864	1.52452	2.40475	0.993515	2.35223	3.22571	2.25239	1.48353
333	282	25423	Fbxw8	6.06083	Y	0	F-box and WD-40 domain protein 8	5	118.515023	6.06083	17	8.81941	no		17	17	10.6664	11.3155	15.9546	8.43013	6.7973	7.46742	6.774	6.55286	9.86022	9.02325	8.74341	8.23894	4.57083	0.0855104	7.33702	3.94325	3.94325	7.00952	0.389458	6.71731	2.27688	5.78661	0.355817	0.804077	0.183786	0.904244	7.04639	1.54074	1.57865	4.15353	2.17877	1.43867
334	283	33876	Rgl1	6.05692	Y	0	ral guanine nucleotide dissociation stimulator,-like 1	1	154.364794	6.05692	17	9.74446	no		12.1664	17	14.8085	9.1136	11.363	13.1882	11.1218	8.27629	8.61076	6.62886	9.03148	7.34552	4.22672	3.93862	7.41134	1.0673	8.22567	6.17034	6.17034	2.01364	4.05308	1.90775	5.98654	5.84862	1.03412	0	0.558396	2.15634	5.0002	0.967184	1.59784	5.28942	2.20355	1.45378
335	284	23644	Scara3	6.05145	Y	0	scavenger receptor class A, member 3	14	66.538292	6.05145	17	14.4796	no		12.3911	17	12.5148	10.0033	9.38495	9.39704	6.96625	6.32267	5.29315	5.1877	7.36074	8.30542	5.10914	5.61781	7.48275	2.91374	11.8352	5.07612	5.07612	2.88105	4.85888	2.74111	1.7658	6.7812	3.23317	2.34885	1.74204	2.94453	12.065	2.27966	0.516903	6.52367	1.54375	0.285857
336	285	31444	A930026C06Rik	6.04774	Y	0	RIKEN cDNA A930026C06 gene	7	114.6629	6.04774	17	7.54037	no		17	17	9.48837	10.8188	11.561	8.69251	7.78554	7.70453	6.10638	7.5442	11.048	9.23381	6.93396	7.44614	7.49821	0.308692	8.34867	5.08532	5.08532	4.85266	0.731882	4.63988	2.99243	6.79736	0.677933	0	0.569527	1.51253	7.17608	0.984986	1.62343	5.34158	2.23659	0.796666
337	286	2323	Tshz1	6.04381	Y	0	teashirt zinc finger family member 1	18	84.181986	6.04381	17	11.1209	no		17	15.6536	12.4105	8.41984	12.1642	11.6158	12.0965	10.5788	7.74212	8.30635	6.47546	8.24604	6.8734	6.4576	3.03652	1.07383	7.45661	3.0151	3.0151	5.91239	2.1239	5.6608	6.01079	5.05391	1.49036	0	1.08397	2.92292	2.36487	0.495708	3.10734	3.18306	2.98239	1.45965
338	287	21840	Ktelc1	6.04351	Y	0	KTEL (Lys-Tyr-Glu-Leu) containing 1	16	38.52541	6.04351	17	9.93026	no		17	17	11.7679	12.4644	10.8398	11.7564	10.3671	10.7083	6.11165	5.95471	9.15865	10.181	7.91273	7.45164	4.68379	1.62545	8.35599	3.0424	3.0424	3.83044	2.15589	3.65491	6.07455	4.33014	1.51584	0.826986	0.570191	1.51402	2.39068	0.986047	1.62495	4.23328	1.54975	0.797412
339	288	37496	Pde1a	6.03883	Y	0	phosphodiesterase 1A, calmodulin-dependent	2	79.705262	6.03883	17	8.25732	no		14.4494	17	9.56663	13.3923	11.6557	10.2584	4.8162	8.4889	3.86382	4.52993	11.1133	11.2082	7.95194	7.49038	6.54759	0.312801	11.0163	4.04049	4.04049	3.84851	1.14747	3.67281	4.46773	5.97076	2.0526	0.302182	0.574864	2.20489	8.36235	1.59735	1.63567	3.22571	3.031	1.48353
340	289	18332	Zic3	6.03739	Y	0	zinc finger protein of the cerebellum 3	X	55.29472	6.03739	17	7.59287	no		15.6536	17	12.9451	12.8259	10.4774	12.1131	8.86368	9.46334	5.46877	8.6257	10.3418	9.47468	6.15945	5.78417	5.71083	1.13492	9.45069	5.18876	5.18876	4.95528	2.23728	4.74168	9.04469	3.01163	0.400587	0.310723	0.59197	1.56286	0.186816	0.524633	1.67481	2.34096	0.99497	0.821816
341	290	45528	Gpr30	6.03524	Y	0	G protein-coupled receptor 30	5	139.681258	6.03524	17	8.09797	no		17	15.9546	9.60609	9.3759	10.2438	13.533	8.70437	7.80211	5.36531	7.62296	6.6116	11.2411	10.0555	9.50176	3.88421	1.10589	11.0519	2.17692	2.17692	5.99716	1.63562	5.74496	8.90652	5.16024	2.06248	0.835346	0.577558	0.481251	1.05197	0.510878	3.16639	2.30503	2.26035	1.48838
342	1397	13935	Creb3l1	6.03346	N	3	cAMP responsive element binding protein 3-like 1	2	91.823349	6.03346	17	7.74346	no		17	17	12.9204	11.9601	10.4549	8.9751	7.18765	9.44445	5.45879	6.12449	8.45933	9.4598	8.08315	7.62007	6.65777	0	8.58005	5.18238	5.18238	4.94894	0.768223	4.7354	2.4327	5.24679	0.713115	0	0	0.493385	12.2844	1.01859	0.539139	4.31329	1.59579	0.29717
343	291	35696	Vamp2	6.03321	Y	0	vesicle-associated membrane protein 2	11	68.905816	6.03321	17	10.5939	no		17	17	14.9132	9.94637	10.0168	13.2825	11.1914	9.07711	7.76059	7.48592	5.69593	10.105	7.8573	7.39687	1.70266	1.07778	9.11776	2.14239	2.14239	5.92286	1.59308	5.67119	7.81812	2.88362	1.4962	0.296555	1.73279	2.9301	1.64932	0.975508	2.31846	3.18939	0.95006	0.790003
344	292	10409	Pcdhgb2	6.02712	Y	0	protocadherin gamma subfamily B, 2	18	37.851951	6.02712	17	7.43565	no		17	17	13.3852	6.44189	10.8511	10.9732	8.63002	10.7184	5.31704	5.21297	4.98856	12.1584	8.93406	8.42746	4.68751	2.92732	10.9633	3.04452	3.04452	5.96155	2.76128	5.7096	6.0795	2.28819	1.51782	0	2.50336	2.19309	3.20745	1.58822	1.62647	0.287484	3.01629	1.4763
345	1398	4888	Vdr	6.02344	N	3	vitamin D receptor	15	97.685074	6.02344	17	12.0542	no		17	17	9.37255	13.1622	13.6993	11.6158	8.52752	7.60853	6.04367	10.075	9.06652	9.14865	6.8734	6.4576	3.80667	1.07383	7.45661	2.13753	2.13753	3.79727	1.58712	3.62205	5.17743	5.87274	3.87926	1.50804	1.08397	2.16592	2.36487	0.495708	3.10734	4.19948	2.21319	1.45965
346	293	7391	Syt9	6.01013	Y	0	synaptotagmin IX	7	114.691965	6.01013	17	7.86224	no		17	17	11.8242	13.3691	11.6319	8.74628	7.02389	10.7587	5.33627	5.98254	11.0969	7.4865	6.03222	6.54759	9.64518	0	7.57901	7.4735	7.4735	3.84333	0.415454	3.66768	3.01063	4.34998	0.380708	0.301512	0	0.477497	8.3525	2.29748	0.172887	3.2214	1.55729	0.288794
347	1399	28457	Ryk	6.00782	N	2	RYK receptor-like tyrosine kinase	9	102.809384	6.00782	17	14.0472	no		14.3525	17	10.2561	7.12478	8.76593	13.4244	9.49699	8.4458	6.12221	5.21804	4.99328	11.1673	11.0901	10.4894	3.0776	1.62904	10.9721	3.04664	3.04664	7.14004	2.16087	6.84698	8.84839	4.33806	1.06438	0.300512	1.10034	0.937938	1.66764	0.988173	3.14404	2.28991	2.24249	1.4775
348	294	11486	Asph	6.00092	Y	0	aspartate-beta-hydroxylase	4	9.376452	6.00092	17	9.0664	no		17	17	7.99639	10.7288	13.7397	8.61269	5.43076	7.63238	4.51035	7.48592	10.0166	10.105	6.88846	6.47246	6.46814	0.638642	9.11776	5.05781	5.05781	4.82537	0.721694	4.61281	6.90199	7.65007	0.159886	0	1.08722	0.925499	1.64932	0.975508	3.98858	5.31384	2.98961	2.27003
349	295	30627	Ptpn14	6.00055	Y	0	protein tyrosine phosphatase, non-receptor type 14	1	191.675434	6.00055	17	7.45075	no		17	17	9.57648	8.59972	12.4213	11.0465	9.5445	10.004	5.35076	8.45309	5.78931	9.29851	6.97996	6.56278	3.87439	2.94649	8.41489	3.05942	3.05942	5.98643	3.44286	5.73431	6.99963	4.36194	1.53177	0.302517	2.51761	2.20687	2.40678	1.59888	2.35423	3.22787	1.56184	0.803412
350	296	9150	BC004728	5.99357	Y	0	cDNA sequence BC004728	15	100.452044	5.99357	17	10.842	no		15.0515	17	14.2644	9.3208	9.47776	11.8112	10.4091	8.47163	7.854	5.2333	7.41627	8.36547	7.9407	7.47928	4.70242	0.311768	7.57901	4.03526	4.03526	7.15215	1.14429	6.85901	7.90662	5.13335	0.165352	0	0.193443	1.52151	1.67227	0.507031	3.15146	2.29493	3.02608	2.29493
351	297	28477	4930533K18Rik	5.9872	Y	0	RIKEN cDNA 4930533K18 gene	10	70.385834	5.9872	17	10.9742	no		17	17	13.4952	11.743	17	9.52958	11.3685	9.2583	5.36045	8.46727	9.23055	7.5177	4.3281	4.03823	4.72117	0.314358	6.82668	4.04835	4.04835	3.85631	1.63356	3.68053	6.12432	5.98568	1.53578	0.30319	0.194832	0.480623	1.68002	2.30747	3.16389	4.25963	2.25836	0.804922
352	298	5084	Slc36a2	5.97763	Y	0	solute carrier family 36 (proton/amino acid symporter), member 2	11	54.972123	5.97763	17	7.79187	no		15.3525	17	14.9132	11.5317	11.4556	10.8593	9.40304	6.9444	6.89187	4.4522	9.08765	8.26575	6.88846	6.47246	6.46814	0.638642	8.28322	5.05781	5.05781	4.82537	1.59308	4.61281	4.40021	3.56185	0.668079	0	0	0.468266	10.7265	3.05108	0.169004	3.18939	0.95006	0
353	299	23604	Robo2	5.97412	Y	0	roundabout guidance receptor 2	16	73.934049	5.97412	15.9546	7.49028	no		11.5023	15.9546	11.938	10.1867	10.2877	11.1206	8.73438	5.80751	6.19152	5.28462	8.35661	8.433	7.99715	7.53507	6.58556	0.0939289	7.64826	6.28766	6.28766	6.01152	0.750392	5.75922	2.39312	6.01067	1.54587	0.838418	0	0.951662	10.8736	2.31753	1.64805	3.24306	3.05079	1.49326
354	1400	38416	Dnm3os	5.96745	N	4	dynamin 3, opposite strand	1	164.152833	5.96745	17	11.2655	no		17	17	13.6201	14.4231	12.5719	9.6258	12.4063	8.60234	6.21848	8.53873	10.2471	6.72825	5.20903	4.87702	5.65879	0.666058	5.4014	4.07478	4.07478	4.91749	0.756284	4.70419	5.32533	4.41028	0.70155	0.842281	0.583678	0.957011	1.06192	1.61739	3.189	2.32031	3.06327	1.49939
355	300	17255	Trp53i13	5.9637	Y	0	transformation related protein 53 inducible protein 13	11	77.32199	5.9637	17	8.46272	no		17	17	12.5499	11.6261	17	9.42523	8.61527	9.91766	4.54884	12.0623	8.24918	8.32536	7.90716	7.44614	3.84514	0.0909024	7.53789	3.04029	3.04029	4.85266	0.181024	4.63988	4.43577	5.10666	0.677933	0.299516	0.191792	0.473778	4.0947	0.984986	1.01145	5.34158	0.959454	0.286831
356	1401	41910	Ptn	5.95928	N	3	pleiotrophin	6	36.691338	5.95928	17	10.7715	no		17	15.6536	10.2869	10.8794	17	8.03205	9.5207	12.3864	6.1381	6.76648	8.28921	6.64147	6.03222	6.54759	5.59484	2.25088	5.31936	3.05302	3.05302	5.97574	2.77314	5.72369	3.7096	3.61381	1.52577	0.301512	1.10366	0.941082	7.20256	2.29748	3.15146	0.801154	2.24842	0.801154
357	1402	7010	Nog	5.95326	N	10	noggin	11	89.162645	5.95326	17	7.39106	no		17	17	12.4916	14.9546	17	9.37831	9.4342	11.4468	6.08013	8.35483	9.11595	9.19817	5.9816	5.60879	5.5487	1.08306	7.50387	2.1489	2.1489	4.83746	2.14105	4.62481	4.41596	2.27054	1.05215	0	1.09157	2.17945	1.03354	0.979705	2.32633	0.285209	2.22679	1.46794
358	301	35396	Pvrl3	5.95076	Y	0	poliovirus receptor-related 3	16	46.448486	5.95076	17	8.08089	no		17	17	11.1222	9.38513	11.7154	11.8884	11.3864	7.11156	6.17542	6.80918	6.61736	7.53023	9.00131	8.49397	3.88749	2.26682	6.83956	3.068	3.068	4.8926	2.79406	4.6795	5.2889	4.37797	3.2875	0.303864	1.11145	1.53208	6.13781	0.998896	1.02549	4.26494	0.97324	0.291107
359	1403	34237	Id3	5.94114	N	5	inhibitor of DNA binding 3	4	135.701044	5.94114	17	11.6101	no		15.9546	17	11.1659	11.8075	8.90504	12.7537	10.5023	5.81427	7.04219	5.28979	8.36339	11.2825	9.02598	8.51838	3.11668	1.65441	10.1961	2.18528	2.18528	3.87198	2.8061	3.69606	7.04374	5.18281	2.07491	0.305219	1.77342	2.99346	1.05748	0.514111	2.37041	4.27559	0.977535	0.29244
360	302	45271	Pcdha11	5.94079	Y	0	protocadherin alpha 11	18	37.311058	5.94079	17	7.68648	no		17	17	10.9495	13.2644	13.8179	9.39704	6.96625	9.13096	6.92612	7.5247	10.062	6.5902	6.91874	6.50234	5.55704	0.0903468	5.98813	4.01189	4.01189	4.84353	0.408785	4.63083	1.7658	5.0934	0.67463	0.823976	0.190972	0.931692	12.065	2.27966	0.516903	4.22282	1.54375	0.285857
361	303	25011	Myo1d	5.93953	Y	0	myosin ID	11	80.295741	5.93953	17	15.9652	no		17	17	15.6536	14.1033	9.36448	10.9005	11.2264	9.87012	5.28363	5.92156	9.11595	5.7748	3.49165	3.24328	4.66158	0.64222	6.72485	2.1489	2.1489	2.87689	2.74069	2.737	4.41596	7.67341	4.63142	1.5164	1.09157	1.5051	4.08	0.979705	3.12438	7.78391	2.22679	0.285209
362	304	10822	Cttnbp2nl	5.93679	Y	0	CTTNBP2 N-terminal like	3	104.806825	5.93679	17	8.12291	yes		17	13.215	7.83437	11.3358	14.2733	8.4473	6.05376	7.48294	5.96152	8.19711	8.95513	7.27952	6.79402	6.37927	7.35606	0.294778	5.84477	5.00065	5.00065	5.85718	0.390855	5.60599	3.59243	8.47004	0.357154	0.290433	0.184307	0.456887	3.13446	0.955891	5.86966	4.15859	5.66228	4.15859
363	305	40370	Hist1h2bf	5.93601	Y	0	histone cluster 1, H2bf	13	23.665995	5.93601	17	11.8729	no		17	15.6536	11.7791	11.6472	10.8511	10.1986	10.3755	5.09573	6.95486	8.40374	7.39151	9.24812	7.91831	7.45716	4.68751	1.09239	7.55156	4.02484	4.02484	7.13601	1.6152	6.84297	5.23941	4.3341	0.377853	0.30018	1.09924	1.51552	1.04107	0.165605	4.02076	2.28825	3.01629	1.4763
364	306	1294	Vamp4	5.936	Y	0	vesicle-associated membrane protein 4	1	164.529055	5.936	17	10.7386	no		17	15.4775	9.34388	8.39456	13.6601	10.7978	7.68334	9.02369	6.85788	8.2857	8.15041	10.0598	8.83188	8.32641	3.79714	1.06991	9.07164	3.00886	3.00886	7.06824	2.1166	6.77564	5.16429	3.54135	1.9969	0.294603	1.7236	2.16016	0.173923	0.493851	2.30671	3.17675	1.52596	1.45612
365	307	38746	Col24a1	5.93351	Y	0	procollagen, type XXIV, alpha 1	3	145.208127	5.93351	17	7.81729	no		17	17	12.7873	10.2259	12.5591	11.1632	9.63256	7.16583	6.21308	6.85228	8.38381	8.46025	6.09765	5.72321	4.75522	1.65991	7.67621	4.07212	4.07212	2.92966	1.65218	2.78919	4.51631	4.40622	1.554	0.306241	2.54027	3.00091	7.26511	3.12258	1.03315	3.2518	1.57869	0.293445
366	308	30814	Ppic	5.93018	Y	0	peptidylprolyl isomerase C	18	53.566554	5.93018	17	9.11056	no		15.6536	17	11.7791	9.2843	6.83024	10.1986	8.63002	5.09573	5.31704	3.83043	4.98856	11.1591	8.93406	8.42746	3.07484	3.67674	10.9633	2.16037	2.16037	4.85877	4.12642	4.64594	4.44373	5.94109	3.25002	1.52483	1.74981	2.19309	8.33287	2.28953	1.0136	6.54157	1.55125	0
367	309	24973	Odz4	5.92912	Y	0	odd Oz/ten-m homolog 4	7	104.056913	5.92912	17	8.60668	no		17	17	12.6086	13.3569	10.8851	8.73728	9.51279	8.46301	6.9722	6.76041	13.1058	6.63574	5.1421	5.65412	7.5241	0.651267	7.57213	7.46943	7.46943	2.8978	1.62129	2.75768	3.70608	3.61031	1.06746	0.301179	0.572855	2.19898	4.10949	0.990305	0.172625	3.21924	1.55578	0.288466
368	1404	18706	Bmp1	5.92665	N	3	bone morphogenetic protein 1	14	70.874644	5.92665	17	8.87945	no		17	17	11.8242	14.2386	13.1525	8.74628	6.25171	7.05782	3.8561	11.1537	10.1308	6.64147	6.03222	5.65869	7.52929	0.0920246	6.79462	6.25163	6.25163	2.05064	1.14429	1.94424	2.36721	5.96085	1.52577	0.301512	0	0.941082	10.8143	0.991374	1.0179	4.24641	2.24842	0.288794
369	310	43085	Pcdhgc5	5.92323	Y	0	protocadherin gamma subfamily C, 5	18	38.001179	5.92323	17	8.04647	no		17	17	11.057	10.0992	10.1891	11.8221	8.66708	5.12653	6.98379	6.77255	6.58289	10.2271	8.96452	8.45758	5.59907	0.312284	9.24247	5.10693	5.10693	7.1562	0.739917	6.86303	5.26182	3.61731	0.381425	0.301847	0.574194	1.52302	1.0465	0.992444	2.35022	3.22355	1.55881	1.48232
370	311	46532	Tnfrsf19	5.92285	Y	0	tumor necrosis factor receptor superfamily, member 19	14	60.000421	5.92285	17	7.62162	yes		17	17	12.376	12.289	14.4494	9.2854	6.89043	8.29304	4.48495	7.44744	11.9119	9.12756	7.82437	7.36433	4.62494	0.301149	9.07164	3.98111	3.98111	4.80733	1.11152	4.59493	3.63661	3.54135	1.0371	0.815044	0.559691	0.919361	7.11067	0.969256	0.16748	3.17675	0.943865	0.282002
371	1405	4103	Col27a1	5.90621	N	10	collagen, type XXVII, alpha 1 (Steel syndrome)	4	62.995361	5.90621	17	7.48098	no		17	17	14.0625	17	14.5074	7.21326	6.15746	9.8229	4.50611	4.44768	12.9692	2.94164	2.10293	1.93259	7.4469	3.63861	3.30285	5.05477	5.05477	0.239741	4.07989	0.221126	2.3265	6.74372	4.61	0.818748	1.08613	1.49773	9.47136	3.04866	1.00084	6.49878	2.21707	0.789267
372	312	13001	4932409I22Rik	5.89874	Y	0	RIKEN cDNA 4932409I22 gene	10	79.073509	5.89874	15.6536	7.20794	no		14.3864	15.6536	9.53718	12.5087	10.1674	6.66344	4.80125	4.52182	5.33146	5.97696	9.1873	7.48029	8.95231	8.44551	7.5241	0	8.38536	7.46943	7.46943	5.97219	0.414707	5.72016	1.26775	7.73225	0.683475	0.830011	0	0.154671	12.1158	2.29549	1.01682	5.35712	2.24644	0.288466
373	313	13797	Tshz3	5.89758	Y	0	teashirt zinc finger family member 3	7	37.558252	5.89758	17	8.44766	no		17	15.9546	8.89241	8.63457	14.0303	8.80956	7.87574	10.8298	4.60524	7.62957	7.45991	9.3275	7.98014	7.51826	3.88749	1.64711	7.62738	4.05361	4.05361	6.00074	1.63768	5.74852	5.2889	5.99566	1.07989	0.836113	1.11145	0.948472	1.68314	0.511522	4.05337	3.23653	2.26235	2.30672
374	314	16320	Dcn	5.87829	Y	0	decorin	10	96.980253	5.87829	17	20.8504	yes		17	17	11.6563	9.94637	12.2005	10.0901	10.284	9.07711	4.51035	4.4522	4.93705	8.26575	6.88846	7.39687	3.81623	2.89756	6.69973	3.02136	3.02136	4.82537	4.83281	4.61281	6.02541	5.06702	1.4962	0.819492	1.73279	2.9301	5.02722	1.57166	2.31846	4.20723	0.95006	0.283921
375	315	27074	Ltbp2	5.87755	Y	0	latent transforming growth factor beta binding protein 2	12	86.124199	5.87755	17	12.4117	no		17	17	10.1947	8.49631	17	7.95599	7.76494	10.6682	5.29315	8.36876	7.36074	9.2124	5.99076	6.50234	4.66897	1.61832	7.51745	2.15216	2.15216	5.9439	2.14599	5.69208	5.21714	5.0934	0.67463	0	1.09375	1.50807	4.08587	1.58066	3.12928	2.27993	3.00411	1.47032
376	316	24700	Rerg	5.87353	Y	0	RAS-like, estrogen-regulated, growth-inhibitor	6	137.003584	5.87353	17	8.60301	no		17	17	12.7513	12.6433	11.7635	12.7537	9.60842	8.56722	6.19689	6.83376	9.27412	6.70494	6.08353	5.70928	5.64162	1.11272	6.86542	4.06417	4.06417	2.92324	1.64595	2.78284	5.30707	2.96198	1.5479	0	0.580947	1.53817	10.8796	1.00323	0.529838	1.49448	1.57407	0.29244
377	317	32240	Rap1ga1	5.87139	Y	0	RAP1, GTPase activating protein 1	4	137.285704	5.87139	17	9.64747	no		17	17	12.6324	9.32995	10.1891	11.0255	9.52862	9.22167	6.14341	8.43895	8.29591	8.37218	6.96969	6.55265	3.86786	0.0922131	7.58589	3.05515	3.05515	3.84592	0.416202	3.67025	3.01368	6.83531	0.165724	0	0	0.47812	10.8202	1.59582	2.35022	4.24905	3.02854	0.801906
378	318	35418	Gchfr	5.86572	Y	0	GTP cyclohydrolase I feedback regulator	2	118.995444	5.86572	17	7.98965	no		15.6536	17	11.8695	10.9201	12.4338	10.2785	6.27558	8.50622	4.59213	6.79083	8.31607	9.30575	6.9851	6.56786	4.71741	0.655847	9.26614	2.1736	2.1736	4.88333	2.1784	4.6703	5.27533	5.9807	1.53377	0.302853	0.576209	2.20885	4.12438	2.30547	3.1614	3.23003	3.03593	1.48595
379	1406	14045	Col11a2	5.85571	N	5	procollagen, type XI, alpha 2	17	34.184138	5.85571	15.6536	7.63374	no		15.4775	15.6536	11.7008	10.7687	12.2491	9.37831	6.95353	5.66774	6.08013	8.35483	9.11595	10.1353	9.94376	9.39114	4.66158	0	9.1487	4.00673	4.00673	5.93687	0.407319	5.6851	2.33912	5.08458	0.161325	0.297866	0	0.470706	9.49799	0.979705	0.515631	3.19787	1.54077	0.285209
380	1407	13548	Kazald1	5.85104	N	1	Kazal-type serine peptidase inhibitor domain 1	19	45.153612	5.85104	17	7.53854	no		15.6536	17	15.6536	13.8474	9.14301	11.4564	10.1371	10.4321	9.47269	3.09672	7.21569	6.45632	5.88241	5.51102	5.45826	0.622829	6.58828	3.95077	3.95077	5.8606	0.701787	5.60939	4.33031	3.50084	0.357824	0.290751	0.184568	0.457477	8.19321	2.23314	0.983122	2.24074	2.18445	0.278216
381	319	29522	Bcl6b	5.84844	Y	0	B-cell CLL/lymphoma 6, member B	11	70.037918	5.84844	17	7.58299	no		17	17	15.4775	9.72298	11.1808	9.85873	10.0888	12.7876	7.61471	3.69006	8.03429	5.6327	5.85582	5.48482	8.34883	0.292368	4.44451	4.98582	4.98582	5.84013	1.08428	5.58907	4.30737	4.19862	0.151525	0	0.183008	1.46443	1.61353	2.22173	2.27201	1.43522	3.76883	2.23111
382	320	26663	Cybrd1	5.8422	Y	0	cytochrome b reductase 1 (dietary iron absorption)	2	70.976816	5.8422	17	7.52022	yes		17	17	9.75599	13.6161	13.427	6.17562	5.62836	9.40681	3.2553	6.89578	12.2763	7.61888	5.23449	6.65516	7.6399	0.671707	6.93069	4.09079	4.09079	2.94473	1.66685	2.8041	4.54501	6.94562	1.10203	0	0.587805	0.963482	10.9398	1.01417	1.0409	5.42658	0.988383	0.295808
383	321	29058	LOC384729	5.84068	Y	0	similar to PACE4A	7	73.113914	5.84068	17	7.3499	no		15.1764	17	15.1764	8.61712	6.29988	13.52	8.6969	9.2583	7.00706	3.86764	5.03127	12.2367	8.98901	9.49519	3.09984	1.10453	12.9132	1.3971	1.3971	5.99358	2.18092	6.87917	6.12432	2.94365	1.07676	0.30319	0.576883	0.946353	5.09592	0.996739	1.02331	2.30334	1.56488	0.290444
384	1408	16902	Ptk2	5.8356	N	4	PTK2 protein tyrosine kinase 2	15	73.03591	5.8356	17	11.4817	no		17	15.6536	8.07462	8.52201	10.8285	10.9523	7.78554	7.01217	5.30747	6.73018	5.74235	11.1428	9.9764	9.42344	3.84514	1.62367	10.9457	3.04029	3.04029	7.12797	2.15341	6.83498	7.87103	4.32619	1.51386	0.299516	1.09704	0.934808	0.535042	0.503221	2.33624	3.20852	1.54825	1.47391
385	322	32716	Dlg3	5.83358	Y	0	discs, large homolog 3 (synapse-associated protein 102 kD)	X	98.013613	5.83358	17	8.69179	no		17	17	11.7904	10.0607	13.1145	11.7783	11.2971	9.94634	6.96063	7.56378	7.39769	11.1673	7.9239	7.46268	3.0776	0.649446	9.21105	2.16201	2.16201	5.96509	0.735313	5.71312	6.08446	1.72247	1.06438	0.828496	0.571521	0.937938	0.536989	1.58973	1.628	1.4775	0.962612	0.798905
386	323	16372	A530093H06Rik	5.83322	Y	0	RIKEN A530093H06Rik	1	62.772577	5.83322	17	8.88337	no		17	17	11.0462	13.3691	12.3843	9.48196	7.02389	9.21254	4.57475	7.58343	10.1308	10.2194	6.96457	6.54759	4.70242	0.311768	9.2346	4.03526	4.03526	2.89991	0.738763	2.75976	3.01063	5.13335	1.069	0.83077	0	0.477497	9.55713	0.507031	1.0179	3.2214	2.24842	0
387	324	10794	Tle2	5.82988	Y	0	transducin-like enhancer of split 2, homolog of Drosophila E(spl)	10	81.052185	5.82988	17	9.15105	no		17	17	12.3874	10.6793	10.6721	8.56876	9.36431	6.90712	6.03331	8.29257	9.05248	7.36368	5.9407	5.56847	6.44508	0.301645	5.92447	5.04265	5.04265	4.81033	0.716102	4.5979	2.95053	7.62106	0.0399388	0	0.188004	0.92038	5.0103	0.494469	3.1025	3.17885	4.73703	2.26183
388	325	26734	2810022L02Rik	5.82375	Y	0	RIKEN cDNA 2810022L02 gene	1	58.005114	5.82375	17	7.54126	no		17	17	11.7904	13.3345	15.4775	8.00659	10.3839	12.3531	5.32184	5.21804	8.26916	6.62431	4.29877	4.80296	6.52405	2.24409	5.30316	4.02744	4.02744	3.83559	3.42216	3.66001	5.24388	3.60333	1.06438	0	1.10034	2.19505	4.10357	1.58973	2.34222	0.798905	2.24249	0.798905
389	326	29987	Fbxw9	5.81962	Y	0	F-box and WD-40 domain protein 9	8	87.59072	5.81962	17	8.12477	no		14.5744	17	12.3187	8.35263	11.3286	12.3328	12.0233	6.86271	9.52178	8.25146	7.25755	7.32743	5.91368	5.54184	4.60679	0.087268	6.63131	5.02457	5.02457	4.7924	1.10387	4.58012	5.1425	5.83422	1.02966	0	0.186409	2.15062	1.63277	1.55536	2.29699	5.28033	1.51863	0.781968
390	327	5816	9430022A07Rik	5.81787	Y	0	RIKEN cDNA 9430022A07 gene	10	115.901232	5.81787	17	7.42856	no		17	17	12.4916	10.7687	17	7.93922	9.4342	10.6483	3.81403	10.1303	10.0468	6.57888	4.26973	3.98087	6.48669	0.64222	5.26026	5.07	5.07	3.81507	0.407319	3.63968	6.04499	3.5756	1.50402	0	1.09157	0.929621	5.04083	0.979705	1.61584	3.19787	1.54077	0.792954
391	328	41956	Cdk14	5.81682	Y	0	cyclin-dependent kinase 14	5	5.008976	5.81682	17	7.55085	no		17	17	11.2099	11.8509	11.0688	11.9776	10.5365	7.87636	8.86707	6.85847	9.30335	6.72825	5.20903	4.87702	5.65879	0.666058	6.13032	4.07478	4.07478	3.88249	1.65427	3.70648	5.32533	6.03582	1.09248	0	0.197648	0.957011	5.1309	1.00759	0.532475	5.40745	1.58023	0.293781
392	329	5026	Sox18	5.81278	Y	0	SRY-box containing gene 18	2	181.404794	5.81278	17	10.0781	no		17	14.4494	10.3076	11.711	12.409	11.036	9.53656	12.4085	5.34593	8.44601	7.4287	5.84255	4.31707	4.02738	4.70991	1.63804	5.3302	4.04049	4.04049	2.90412	1.14747	2.76393	6.99415	7.75005	1.0721	0.832292	1.10588	0.943186	1.67536	0.993515	4.99107	4.25169	3.88646	2.29829
393	330	27504	Copz2	5.80808	Y	0	coatomer protein complex, subunit zeta 2	11	96.716578	5.80808	15.6536	11.4793	no		15.6536	15.1764	11.1113	9.3759	14.0201	9.53914	8.70437	7.80211	5.36531	7.62296	8.32955	8.40588	8.99516	8.48788	3.88421	1.10589	6.83311	3.06585	3.06585	4.88951	1.15386	4.67643	5.28437	5.16024	0.691319	0.835346	0.577558	0.947411	5.0994	1.60348	2.36028	2.30503	3.04087	2.30503
394	331	20344	Syde1	5.78754	Y	0	synapse defective 1, Rho GTPase, homolog 1	10	78.047346	5.78754	17	9.88091	no		17	15.3525	8.93014	9.42216	14.0854	9.58715	8.74191	9.31361	6.19689	8.51003	8.36339	9.35664	8.00284	7.54069	3.90067	0.662323	7.65523	3.07661	3.07661	7.19693	0.751566	6.90351	6.15449	3.65259	0.696983	0.305219	0.580947	0.952729	0.546195	1.00323	3.17892	2.31349	2.27037	1.49448
395	332	10089	ENSMUSG00000048888	5.78432	Y	0	predicted gene, ENSMUSG00000048888	3	55.075931	5.78432	15.9546	7.7152	no		15.1095	15.9546	8.8549	10.1186	10.9306	9.51049	8.68197	10.004	8.78481	7.60315	9.2161	9.29851	6.04614	6.56278	5.60754	1.10182	8.41489	4.04311	4.04311	4.88025	1.14907	4.66724	3.01979	4.36194	1.07365	0	1.76077	2.20687	2.40678	1.59888	2.35423	4.25433	1.56184	1.48474
396	333	27427	8430415E04Rik	5.77836	Y	0	RIKEN cDNA 8430415E04 gene	12	104.851194	5.77836	17	7.38916	no		12.9989	17	12.5148	6.40633	9.38495	11.7129	8.5932	9.13096	6.92612	3.80996	4.96506	12.1154	11.0479	10.4476	2.35139	0.644017	10.9194	1.38054	1.38054	7.11594	1.6051	6.82303	5.21714	4.31437	2.02573	0.298525	0.567542	1.50807	4.08587	1.58066	1.61887	4.22282	0.956309	0.794436
397	334	12425	Aplp2	5.7767	Y	0	amyloid beta (A4) precursor-like protein 2	9	30.957213	5.7767	17	19.3082	no		17	17	10.1137	11.5108	12.1763	10.0705	7.7104	9.05925	5.25523	7.47307	6.48105	9.1557	7.8463	7.386	3.80985	1.07515	9.10234	3.01719	3.01719	5.91588	1.11768	5.66426	6.89127	3.555	1.4923	1.50923	1.08505	0.923447	0.527979	0.973418	2.31453	3.18516	1.53186	1.46083
398	335	27918	Snx7	5.75907	Y	0	sorting nexin 7	3	117.503809	5.75907	17	7.88857	no		17	17	14.2918	10.1089	11.6557	11.8332	12.2828	8.4889	6.98959	3.85518	7.4287	6.65294	6.04149	5.66783	4.70991	1.10047	5.3302	3.05729	3.05729	3.84851	1.62741	3.67281	5.26632	4.35795	2.6345	0.302182	1.10588	1.52452	7.21144	0.993515	1.63567	3.22571	1.56032	0.289452
399	1409	46470	Cd109	5.75487	N	1	CD109 antigen	9	78.501736	5.75487	17	9.91652	yes		17	15.0515	8.10091	15.0515	12.3471	9.45354	6.23388	8.4458	3.84457	7.56378	10.1078	8.34538	6.94923	6.53245	5.5822	1.62904	8.37066	4.02744	4.02744	2.8936	1.61722	2.75352	6.08446	5.11998	2.04033	1.52604	0.571521	0.475633	2.39469	1.58973	1.628	6.54516	0.962612	0.798905
400	1410	26898	Wnt4	5.75096	N	15	wingless-related MMTV integration site 4	4	136.851595	5.75096	17	7.5822	yes		17	15.6536	8.6613	14.8754	14.4922	10.0608	6.14582	9.05035	6.04367	7.46665	12.9511	7.37582	6.8734	6.4576	7.43671	0	6.68097	5.0487	5.0487	3.79727	0.402231	3.62205	2.95647	2.87476	0.36804	0.817263	0	0.922423	8.26486	0.972375	0	2.2651	0.946956	0
401	336	6660	Dos	5.75086	Y	0	downstream of Stk11 (protein Dos)	10	79.593418	5.75086	15.1095	8.46065	no		13.1337	15.1095	8.81759	11.679	7.47902	11.8002	9.51279	5.73378	7.84772	5.97696	7.41007	10.2117	8.95231	8.44551	4.69869	1.09642	9.22674	4.03265	4.03265	5.97219	1.62129	5.72016	4.45571	5.9559	2.04523	2.36226	1.10255	0.940032	1.04433	0.166375	2.34621	4.24378	1.55578	0.800404
402	1411	38142	Fgfr2	5.74994	N	8	Fgfr2 fibroblast growth factor receptor 2	7	137.306105	5.74994	17	15.8043	no		17	17	17	15.4775	11.9462	9.73317	8.856	12.6802	6.27844	7.75698	12.3209	4.44118	2.87229	2.66115	7.66666	0.0970662	4.09744	5.18557	5.18557	1.34037	0.769429	1.26534	4.56567	3.70642	2.70613	0.850874	0	0.494035	5.16988	0.523967	0.539811	4.31601	0.993868	0
403	337	45370	Mfap2	5.74501	Y	0	microfibrillar-associated protein 2	4	140.285933	5.74501	17	7.74619	no		11.9209	17	11.0354	8.56507	9.46739	10.2284	5.50646	8.46301	5.33146	3.84278	8.28252	10.2117	10.0092	9.45594	5.59062	0.311253	10.9898	4.03265	4.03265	4.86795	1.14271	4.65505	3.00759	5.12888	1.52378	0.301179	0.572855	0.940032	9.55173	3.08527	0.522028	3.21924	2.24644	0.288466
404	338	37325	Sp6	5.7416	Y	0	trans-acting transcription factor 6	11	96.885972	5.7416	17	8.11588	no		17	17	11.6896	12.3871	13.7785	9.36897	7.74442	5.04692	6.90897	6.69417	9.10886	7.41244	6.90357	6.48737	4.6579	1.08174	7.49709	4.00415	4.00415	4.83443	2.73776	4.6218	2.33659	5.08019	0.671346	0.297538	1.09048	2.17751	5.03742	1.57615	0.169772	5.32305	0.48449	0
405	339	7847	5930405F01Rik	5.73895	Y	0	RIKEN cDNA 5930405F01 gene	18	68.108452	5.73895	17	7.52347	no		17	17	11.6896	7.05649	12.2369	8.63919	8.57122	12.2541	5.27888	6.69417	5.71134	7.41244	4.26612	4.76657	4.6579	1.08174	6.71856	4.00415	4.00415	3.81252	1.59908	3.63715	6.91811	6.76509	0.671346	0	1.09048	1.50363	4.07707	1.57615	4.94315	4.21501	2.99685	2.27497
406	340	10613	4930556M19Rik	5.73882	Y	0	RIKEN cDNA 4930556M19 gene	15	10.524129	5.73882	17	7.76791	no		13.2353	17	14.3313	10.9303	9.52983	11.8663	12.3111	8.5149	7.88553	7.61635	8.3228	4.34956	3.54235	3.29299	6.56178	2.26225	4.00198	4.04835	4.04835	2.05882	2.78806	1.95232	5.27985	8.71604	1.53578	0.30319	0.194832	0.480623	5.09592	0.510234	1.6403	7.84923	2.25836	0.804922
407	1412	38615	Tgfb2	5.73764	N	5	transforming growth factor, beta 2	1	188.446817	5.73764	17	7.87542	yes		12.6205	17	9.59621	9.36669	6.29988	13.52	10.4513	6.42248	7.00706	4.54384	4.30243	9.31299	7.96884	7.50709	3.88093	1.64347	9.27405	4.04835	4.04835	5.99358	2.78806	5.7414	7.93649	5.15574	2.64332	1.53579	1.10921	0.946353	0.542225	0.996739	4.04741	1.48717	3.0384	2.30334
408	341	25926	Lhfp	5.72794	Y	0	lipoma HMGIC fusion partner	3	53.065413	5.72794	17	10.7054	no		17	17	13.0131	12.9705	11.9611	9.89679	9.24956	8.17674	6.77955	5.7915	8.05987	6.44534	5.87353	6.37442	3.75316	2.84453	5.83913	3.94575	3.94575	3.75467	2.67157	3.57986	4.32264	3.49415	0.646737	0.290115	1.70246	2.13359	5.97494	0.485301	1.58012	2.23752	2.18066	0.775481
409	342	30817	Epb4.1l3	5.72539	Y	0	erythrocyte protein band 4.1-like 3	17	69.639253	5.72539	17	11.9926	no		17	17	11.6785	12.3762	10.7499	9.35963	7.7376	7.64834	4.51887	4.46125	9.10178	8.27894	5.97248	6.4824	6.4774	0.0896119	8.2977	5.0639	5.0639	2.87274	0.723944	2.73289	4.40808	5.07579	0.670255	0.820983	0.189887	1.50215	9.48732	2.27181	0.514363	4.21242	1.53779	0.284564
410	343	13712	Tpbg	5.72218	Y	0	trophoblast glycoprotein	9	85.740464	5.72218	17	7.61415	no		17	17	9.66568	10.2062	8.24562	11.1419	9.61646	10.881	6.20228	6.83993	6.6463	10.3124	7.02648	7.54631	3.90397	0.663255	10.2046	3.07877	3.07877	4.90813	2.19866	4.6949	6.15954	3.65614	2.07741	1.54439	1.11706	1.5397	1.05859	0.169759	1.65116	3.24742	0.978613	0.292774
411	344	18782	Adamts18	5.70877	Y	0	a disintegrin-like and metallopeptidase (reprolysin type) with thrombospondin type 1 motif, 18	8	116.288839	5.70877	17	7.36739	no		17	17	10.4012	13.4982	11.7635	6.7543	6.31768	10.8708	4.62279	6.04442	14.2733	6.70494	4.35031	4.06006	10.8399	0	6.1063	7.51856	7.51856	2.92324	0.187738	2.78284	3.0444	3.65259	0.388677	0.839188	0	0.484408	7.25162	1.61119	0.175802	3.24524	1.57407	0.29244
412	345	4381	2310069G16Rik	5.70205	Y	0	RIKEN cDNA 2310069G16 gene	15	44.636995	5.70205	17	7.41141	no		13.7216	17	10.2561	12.4864	9.44669	8.00659	6.23388	6.3652	5.32184	4.50688	10.1078	6.62431	6.01834	5.64501	8.54865	0.0914616	6.02325	7.46131	7.46131	3.83559	0.735313	3.66001	1.77833	7.72043	0.164244	0.300512	0	0.475633	9.54093	1.58973	2.34222	4.23852	3.87179	2.28991
413	346	40143	Intu	5.69789	Y	0	inturned planar cell polarity effector homolog	3	40.508426	5.69789	17	7.54685	yes		17	17	14.2142	10.0511	10.8511	8.71039	9.48911	9.93677	6.11693	4.50229	8.26249	8.33869	5.1297	5.64046	2.3628	4.4845	7.55156	0.743525	0.743525	3.83301	5.67867	3.65746	4.44373	4.3341	2.03789	0.30018	2.50336	2.95665	5.0648	0.987109	2.34022	3.2128	0.961558	0.287484
414	347	9824	Mon2	5.69444	Y	0	MON2 homolog	10	122.432458	5.69444	17	11.7599	no		17	17	9.75949	12.7727	12.4938	9.72708	5.9469	10.2408	5.86608	5.69656	8.82562	8.02126	6.7017	6.2882	7.26224	0.285736	6.46744	3.90112	3.90112	4.71324	0.680376	4.50162	4.2545	5.707	0.0364588	0.284479	0.179429	0.887499	3.95992	0.474575	1.55406	3.1108	2.9002	2.20893
415	348	23692	Sgms2	5.67883	Y	0	sphingomyelin synthase 2	3	131.025937	5.67883	17	8.75645	no		14.6122	17	11.5706	10.5575	11.4488	9.18316	6.54057	7.42904	6.39537	6.25344	7.71701	7.78787	7.21247	6.79241	4.88351	0.337104	7.10459	4.16156	4.16156	5.01951	1.22182	4.80542	1.88721	5.34978	1.14457	0.317795	0	0.507915	12.4312	1.6683	1.07037	3.32558	2.34448	0.837632
416	349	20421	Disp1	5.67816	Y	0	dispatched homolog 1	1	190.123091	5.67816	17	8.11839	yes		15.1764	17	10.7701	8.35263	11.3286	9.98314	7.6497	9.72937	6.82975	3.74141	9.01055	9.09258	9.847	9.29539	5.48678	0.29868	8.20424	2.99851	2.99851	8.28011	0.709455	7.94442	2.30152	2.8513	0.362554	0.29299	0	0.461637	7.08912	1.55536	0.166222	1.45027	1.51863	0.280416
417	350	16774	Zdhhc14	5.67385	Y	0	zinc finger, DHHC domain containing 14	17	5.75352	5.67385	17	9.68055	no		15.6536	17	11.8468	7.86543	8.15083	11.8332	9.53656	7.07312	9.72238	7.59657	5.78406	10.2348	7.95194	8.46362	3.09148	0.654011	9.25035	4.04049	4.04049	7.16025	1.14747	6.86706	6.10932	1.73289	0.686825	0.302182	0.574864	1.52452	0.540254	0.993515	1.63567	0.802658	1.56032	1.48353
418	351	23703	Gm261	5.6512	Y	0	gene model 261, (NCBI)	12	86.019689	5.6512	17	7.42757	no		13.7424	17	12.1829	10.5035	7.15906	9.13025	9.22687	10.3838	5.94124	4.34983	8.04067	6.42893	5.86024	5.48917	8.35427	1.56779	6.55778	6.11846	6.11846	2.82168	2.07583	2.68242	4.31118	4.96776	0.643601	0	0.548806	1.46586	8.1696	2.22362	0.977992	4.14848	2.175	0.773337
419	352	6090	Entpd3	5.65023	Y	0	ectonucleoside triphosphate diphosphohydrolase 3	9	120.476857	5.65023	17	14.3423	no		15.6536	17	10.5918	10.3748	11.233	9.01245	6.42776	7.28393	5.47877	6.14765	8.48706	9.48961	8.10635	7.64301	5.71958	0	8.6106	4.11232	4.11232	4.96163	0.437755	4.74799	2.4434	4.46766	0.402103	0.31142	0	0.495988	10.9884	1.63939	0.541834	3.28496	1.60207	0.29854
420	353	13669	Pwwp2	5.64951	Y	0	PWWP domain containing 2	7	146.452846	5.64951	17	8.19378	no		17	17	12.5968	7.8328	11.6082	9.463	9.50488	5.10802	6.1275	9.29545	5.76315	7.47408	7.92949	7.4682	3.8581	0.650356	6.78186	4.03005	4.03005	5.96864	1.14112	5.71664	3.70256	5.12443	0.682363	0	1.10145	2.19702	2.3967	1.59125	2.34421	4.24115	1.55427	0.799654
421	354	39626	Magee1	5.64873	Y	0	melanoma antigen, family E, 1	X	102.319144	5.64873	17	8.28138	no		13.7785	17	14.6536	10.5228	9.79623	11.4249	12.8798	9.63705	9.45177	5.78617	5.5897	7.26761	5.00029	4.67154	4.57083	0.620238	5.8335	4.99471	4.99471	5.85035	1.08877	5.59921	4.31882	3.49081	1.01497	0.289798	0.183786	0.904244	1.00721	0.953857	3.0642	1.43867	2.93968	1.43867
422	355	25924	Tyro3	5.63559	Y	0	TYRO3 protein tyrosine kinase 3	2	119.643531	5.63559	17	7.28559	no		17	17	10.9282	9.98429	13.0121	8.64805	9.4342	11.4468	4.5274	5.92156	10.0468	8.29216	5.9816	6.49236	5.5487	0.64222	8.31222	3.02975	3.02975	5.93687	1.60108	5.6851	5.20828	3.5756	0.372912	0	0.566223	1.5051	2.37872	0.979705	1.00613	2.27662	0.95422	0.285209
423	356	4478	Apxl	5.63416	Y	0	apical protein-like (Xenopus laevis)	X	149.04428	5.63416	17	7.39837	no		13.7216	17	14.2222	12.4864	10.1457	10.2085	8.63742	10.7284	5.32184	6.74829	11.0724	5.81636	4.29877	4.0094	7.51372	0.649446	5.30316	4.02744	4.02744	2.04575	2.16087	1.93942	5.24388	5.11998	1.5198	1.52604	0.192615	1.51701	6.09829	0.988173	1.01467	3.21495	2.24249	0.798905
424	357	34804	1810008K04Rik	5.62477	Y	0	RIKEN cDNA 1810008K04 gene	1	62.686816	5.62477	17	8.37323	no		17	17	11.8582	12.5532	13.1912	9.51049	8.68197	9.23996	6.99541	9.33321	10.1539	7.5052	5.1587	4.82746	3.87439	0.313319	6.81383	4.04311	4.04311	2.90624	0.74223	2.76602	3.01979	4.36194	1.53177	0	0	0.479369	5.08898	0.167408	1.02114	6.5668	0.493879	0
425	358	39644	2900046L07Rik	5.62135	Y	0	RIKEN cDNA 2900046L07 gene	15	44.548036	5.62135	17	7.62521	no		17	17	11.0895	10.1283	10.9421	8.06615	7.85479	7.08846	7.00123	7.60975	6.60009	8.39238	6.05079	5.677	5.61178	1.64166	7.6066	5.11624	5.11624	7.16837	2.1784	6.87513	3.72373	2.94061	1.53377	0.302853	1.1081	1.52754	1.04978	0.995663	1.63875	3.23003	0.970036	0.290113
426	359	9051	Mboat1	5.60933	Y	0	membrane bound O-acyltransferase domain containing 1	13	30.338195	5.60933	14.2825	8.35433	no		13.6161	14.2825	6.09293	7.07916	11.5257	10.9212	6.96625	7.68038	6.09061	5.93258	6.52602	7.43085	7.89048	7.42965	3.83547	2.91374	7.51745	5.07612	5.07612	7.11594	3.40164	6.82303	5.21714	3.58251	2.60249	0.823976	3.33388	2.94453	2.38269	0.981813	2.33029	2.27993	1.54375	1.47032
427	360	15312	BC065085	5.58421	Y	0	cDNA sequence BC065085	14	64.084183	5.58421	17	8.08535	no		15.9546	17	10.4642	14.4494	10.3653	8.90102	7.13465	8.61997	6.22932	3.91798	10.2628	6.73995	5.2175	4.88536	4.76666	0.0952876	6.14238	4.08011	4.08011	2.9361	1.17165	2.79556	1.8209	6.04593	1.56013	0	0	0.959162	12.232	3.13013	1.03646	4.29167	2.28247	0.294454
428	361	2579	Ppp3r2	5.57733	Y	0	protein phosphatase 3, regulatory subunit B, alpha isoform (calcineurin B, type II)	4	49.674645	5.57733	17	7.28133	no		17	17	11.7566	9.26613	10.1133	8.69251	7.78554	13.1594	5.30747	5.20284	6.543	7.44933	3.50738	3.2587	4.68008	2.23733	6.75644	3.04029	3.04029	2.88731	2.15341	2.74731	5.23049	5.93126	0.376434	0.826232	2.49931	2.18918	7.17608	0.984986	3.13664	3.20852	3.01141	1.47391
429	362	28545	Trove2	5.57333	Y	0	TROVE domain family, member 2	1	145.603026	5.57333	17	8.68416	no		17	17	12.5499	12.4533	10.8285	11.7455	12.2077	9.91766	6.94335	7.5442	8.24918	5.80072	2.78456	2.57534	4.68008	0.308692	5.28702	4.01965	4.01965	2.04088	0.410995	1.93462	6.95054	5.93126	1.05978	0.826232	0.191792	0.153436	1.66303	1.58519	3.13664	3.20852	3.01141	1.47391
430	363	12303	4933407N01Rik	5.5731	Y	0	RIKEN cDNA 4933407N01 gene	11	30.843735	5.5731	17	8.38308	no		17	17	15.9546	10.8188	11.561	10.1787	8.61527	9.91766	4.54884	5.20284	10.0848	7.44933	5.12146	4.79079	4.68008	1.62367	7.53789	3.04029	3.04029	1.30254	2.15341	1.22814	4.43577	3.5929	1.05978	0	1.09704	2.18918	8.32308	1.58519	0.518817	2.28491	1.54825	0
431	364	39081	Ndrg1	5.56862	Y	0	N-myc downstream regulated gene 1	15	66.761078	5.56862	17	13.2715	no		15.0515	17	12.6086	7.84094	7.47902	14.3014	13.219	9.20343	8.75767	6.76041	2.95469	7.48029	6.95945	6.54253	1.72806	1.63263	7.57213	2.16531	2.16531	7.14811	2.16586	6.855	7.90067	2.29582	0.379992	0.301179	1.75449	2.19898	1.04433	0.990305	1.63106	1.47991	0.964726	0.800404
432	365	27342	Dcn	5.56529	Y	0	decorin	10	96.969287	5.56529	17	16.8398	yes		17	17	11.7231	10.7887	13.0376	8.6658	9.44984	9.13096	6.09061	5.1877	8.22928	8.30542	5.10914	5.61781	5.55704	1.61832	7.51745	4.01189	4.01189	2.88105	2.14599	2.74111	2.98339	2.90146	1.50794	0.298525	1.09375	1.50807	7.1629	0.981813	0.516903	3.20212	0.956309	0.285857
433	366	12195	Btd	5.56022	Y	0	biotinidase	14	32.480951	5.56022	17	7.90476	no		13.2609	17	7.20428	8.3193	9.85861	9.94464	4.65984	8.21803	4.44722	3.72551	8.09203	9.06474	8.77861	8.27374	6.39938	0.0865603	8.17579	5.01258	5.01258	5.87089	1.0978	5.6196	3.60595	5.81511	1.02376	0.291708	0	0.910252	9.39758	2.23887	0.503745	4.16874	2.19016	0.779075
434	367	19507	Stk32a	5.55632	Y	0	serine/threonine kinase 32A	18	43.478112	5.55632	17	7.63277	no		13.9132	17	11.1331	9.39437	8.875	13.5566	10.4767	8.54101	7.90454	3.88014	6.62314	7.53651	6.06946	5.69541	3.89078	2.26912	7.63433	3.07014	3.07014	3.86413	2.1885	3.68828	7.9545	4.38199	0.693579	1.53947	2.52787	2.21679	1.05417	1.60656	1.64494	3.23871	0.974312	0.807196
435	368	11671	Sephs2	5.55588	Y	0	selenophosphate synthetase 2	11	3.417263	5.55588	17	8.77681	no		17	17	14.1912	10.032	13.8577	8.69251	9.47337	11.4992	6.94335	9.26542	7.37918	6.60722	6.00452	5.63138	3.84514	0.646725	5.28702	3.04029	3.04029	4.85266	0.731882	4.63988	2.35184	3.5929	0.376434	0	0.191792	0.473778	4.0947	0.503221	2.33624	2.28491	2.23659	0.796666
436	369	36290	Wisp1	5.5446	Y	0	WNT1 inducible signaling pathway protein 1	15	66.752528	5.5446	17	8.19126	no		17	17	13.5835	10.2062	12.534	10.3592	9.61646	8.57598	5.39458	6.83993	9.28141	6.71076	4.35402	4.06371	5.64591	1.65624	6.11229	5.14124	5.14124	2.92538	1.16353	2.78495	5.31163	1.75395	2.07741	0.305559	1.77501	1.5397	3.2475	3.11756	0.530496	1.4957	0.978613	0.292774
437	370	18926	Aplp1	5.53932	Y	0	amyloid beta (A4) precursor-like protein 1	7	31.22031	5.53932	17	7.3914	no		17	14.9132	8.70689	8.46221	14.5566	10.8799	8.56392	12.2431	6.06968	5.91056	6.50347	6.5676	5.09278	4.76256	4.65422	2.22167	6.71227	4.00158	4.00158	3.80997	2.13613	3.63463	6.03519	3.56872	2.01606	0.29721	1.73586	1.50215	4.07414	1.57466	2.32239	0.791476	2.2229	0.791476
438	371	33781	Glis1	5.53172	Y	0	GLIS family zinc finger 1	4	107.307421	5.53172	17	7.38291	no		15.1764	17	7.88508	7.62493	10.584	9.96386	6.08806	7.52972	5.20373	6.59948	7.24555	10.0075	8.7904	8.28539	5.4786	0.627175	9.01827	3.96336	3.96336	4.78645	1.10083	4.57422	5.13382	5.82465	1.02671	0	0.555175	0.912266	4.03067	0.962029	0.988288	4.17383	2.19397	0.78052
439	372	7724	Cntn2	5.53064	Y	0	contactin 2	1	134.411109	5.53064	17	8.08456	no		17	17	12.6917	12.5869	8.85505	8.80048	6.28757	7.80211	4.60086	6.01618	8.32955	6.67598	6.06012	6.57803	5.62028	0.314879	6.83311	4.05098	4.05098	2.91259	1.15386	2.77231	2.38271	5.99066	0.385033	1.53701	0.195112	0.947411	10.8498	0.997817	0.526566	5.37902	1.56641	0.290775
440	373	40438	Slit3	5.53047	Y	0	slit 3	11	35.4274	5.53047	17	7.79562	no		17	15.9546	8.91125	10.1769	11.7394	8.10905	7.88975	7.12701	6.18614	7.64284	9.25956	8.42621	7.01091	6.59334	6.58079	0.660465	6.85247	4.05889	4.05889	6.00792	1.15868	5.75565	3.74151	3.6455	1.08302	0	1.11369	1.53512	1.05527	1.00106	1.64649	4.27026	0.975385	0.807956
441	374	24318	Myo1b	5.52996	Y	0	myosin IB	1	51.823684	5.52996	17	7.81761	no		17	15.6536	6.74559	12.4533	8.73648	8.69251	6.21613	5.08347	5.30747	6.73018	7.37918	9.23381	7.90716	7.44614	4.68008	1.62367	9.1876	4.01965	4.01965	4.85266	2.75538	4.63988	5.23049	5.10666	2.03301	0.826232	1.09704	0.934808	3.2025	0.503221	1.62343	5.34158	0.959454	0.796666
442	375	7447	Stard8	5.52935	Y	0	START domain containing 8	X	96.269325	5.52935	17	10.9043	no		17	15.6536	10.9176	7.75198	11.4906	9.36897	7.74442	13.0913	5.27888	5.91605	6.5091	6.57324	5.97704	5.60429	3.82583	2.22389	5.97067	4.00415	4.00415	4.83443	1.59908	4.6218	6.04009	5.08019	1.05064	0.297538	1.7374	1.50363	0.531174	0.978654	3.12194	3.19574	2.22484	2.27497
443	376	35405	Sec16b	5.52399	Y	0	SEC16 homolog B (S. cerevisiae)	1	159.498118	5.52399	17	7.93905	no		17	17	12.2392	14.6993	10.5294	8.4559	7.60297	12.0274	4.43474	3.71365	10.8324	4.90662	2.71343	3.17661	6.38578	1.57635	5.14465	5.00363	5.00363	1.27185	2.08772	1.19798	2.91233	4.22142	2.53435	0	1.70545	2.13735	9.38192	2.23314	0.983122	2.24074	2.18445	0.278216
444	1413	25186	Adamts2	5.52394	N	3	a disintegrin-like and metallopeptidase (reprolysin type) with thrombospondin type 1 motif, 2	11	50.617408	5.52394	17	16.6477	no		12.9572	17	12.9204	11.1372	10.4549	9.72334	8.00318	7.25219	5.45879	6.12449	11.3045	5.96527	6.14987	5.77472	6.65777	0.0968668	6.19094	4.10153	4.10153	2.9534	0.768223	2.81268	3.7992	5.24679	0.713115	0.310028	0	0.493385	10.964	1.63306	0.539139	4.31329	1.59579	0.29717
445	1414	8688	Dmp1	5.52322	N	2	dentin matrix protein 1	5	104.642419	5.52322	14.8085	8.15882	yes		14.8085	14.2064	10.144	9.19392	8.00194	13.2937	9.41081	5.64812	5.2694	5.90508	4.222	6.56197	7.86282	7.40232	2.34006	3.64492	5.95908	3.02346	3.02346	5.92635	4.08759	5.67466	10.7931	4.29476	0.669166	2.34053	2.48322	2.17363	0.175735	0.976555	2.32042	4.20983	0.951098	0.790739
446	377	33272	Mlip	5.52081	Y	0	muscular LMNA-interacting protein	9	77.012584	5.52081	17	8.8499	no		13.2697	17	13.52	7.90648	6.92282	12.7071	11.3864	3.46201	6.17542	3.87597	3.62348	8.41265	10.0622	9.50834	1.7428	3.71221	7.62738	2.17859	2.17859	6.00074	4.92939	5.74852	6.13435	2.3163	2.06496	2.37581	2.52582	3.82875	1.68314	0.998896	1.02549	2.30672	0.49642	0
447	378	14031	5330430B06Rik	5.51727	Y	0	RIKEN cDNA 5330430B06 gene	17	8.805388	5.51727	17	7.16008	no		12.9651	17	10.1744	3.96655	7.39087	13.3293	9.4342	7.66434	7.78533	5.92156	2.92196	12.0982	11.0339	10.4337	1.15362	1.61477	10.0122	0.738439	0.738439	8.34669	2.14105	8.01062	6.9235	4.30651	0.672439	0.822477	0.566223	0.470706	1.03354	0.979705	2.32633	2.27662	1.54077	0.792954
448	379	17541	3321401G04Rik	5.51467	Y	0	RIKEN cDNA 3321401G04 gene	6	42.620019	5.51467	17	8.3108	no		17	15.0515	7.41569	10.0511	11.5846	8.71039	6.99819	6.35809	5.31704	6.74225	5.75273	10.1887	8.93406	8.42746	3.07484	1.62724	9.20322	3.04452	3.04452	7.13601	1.6152	6.84297	6.0795	3.59985	0.680144	0.30018	1.09924	1.51552	0.536339	0.987109	2.34022	3.2128	1.55125	1.4763
449	1415	6389	Vkorc1	5.50745	N	2	vitamin K epoxide reductase complex, subunit 1 (blood clotting, resistance to warfarin)	7	135.036903	5.50745	17	13.2594	no		17	17	11.4562	13.8085	10.5912	7.64423	5.71935	5.99356	4.73923	4.00382	9.46682	7.72219	5.30335	4.96993	5.7548	0.0992899	8.67218	3.13366	3.13366	2.97969	1.20482	2.83868	1.33228	6.14846	1.60175	0.859599	0	0.501245	12.364	3.18121	1.0589	4.34612	2.32353	0.301306
450	380	4021	Slc9a2	5.49606	Y	0	solute carrier family 9 (sodium/hydrogen exchanger), member 2	1	40.818844	5.49606	17	7.30033	no		17	15.6536	11.8129	7.14007	13.9252	9.47247	7.82005	9.20343	6.9722	4.51608	5.76837	6.63574	6.02759	5.65412	3.86135	2.24861	5.31395	4.03265	4.03265	5.97219	1.62129	5.72016	4.45571	2.29582	1.52378	0.301179	3.35387	2.96395	2.39871	2.29549	2.34621	0.800404	2.24644	1.47991
451	381	10860	Tnfrsf19	5.49481	Y	0	tumor necrosis factor receptor superfamily, member 19	14	61.583027	5.49481	17	11.2183	yes		17	17	13.4717	5.83849	12.4213	11.8442	11.3505	5.76046	6.99541	5.24863	5.02174	7.5052	7.95756	7.49594	3.09426	2.94649	6.81383	1.39471	1.39471	3.85111	2.78208	3.67538	6.11432	3.62433	1.53177	0.302517	1.76077	2.20687	4.1214	0.50895	1.63721	2.29997	1.56184	0.289782
452	382	42878	Olfr1036	5.4902	Y	0	olfactory receptor 1036	2	85.915671	5.4902	17	8.20982	no		17	17	11.1113	12.5869	12.4588	8.80048	7.0627	12.4533	3.87932	8.47438	9.23778	5.86362	4.33179	4.04186	5.62028	0.65769	5.35198	3.06585	3.06585	2.06047	1.63562	1.95394	4.48384	4.37395	1.53779	0.835346	0.195112	1.53057	9.58971	0.997817	0.17447	4.26228	0.972171	0
453	1416	8255	Fgfr3	5.48818	N	9	fibroblast growth factor receptor 3 (astrocyte associated)	5	34.078122	5.48818	17	7.84937	no		14.5396	17	14.3525	7.20166	10.2547	12.7071	8.71186	7.11156	4.60524	4.55314	6.61736	9.3275	9.00131	8.49397	2.38818	1.10725	8.44456	2.17859	2.17859	6.00074	1.15547	5.74852	7.94849	2.3163	1.53981	0.836113	1.11145	1.53208	1.05307	0.168448	1.64339	2.30672	0.97324	1.4896
454	383	3224	Apbb1	5.48611	Y	0	amyloid beta (A4) precursor protein-binding, family B, member 1	7	112.717344	5.48611	15.3525	7.53528	no		13.4604	15.3525	8.99666	9.48746	10.3765	8.18702	5.61152	5.86188	4.65374	6.08427	8.41115	8.48764	8.04282	7.5802	5.67173	0.668875	8.52698	4.08277	4.08277	4.92689	1.66054	4.71351	2.41412	6.05099	0.704998	0.307611	0.198502	1.54891	10.9217	1.62207	0.534463	5.417	1.58487	0.294792
455	384	43548	Ptprd	5.48462	Y	0	protein tyrosine phosphatase, receptor type, D	4	75.590904	5.48462	17	10.5656	no		17	17	14.0973	10.7487	10.0381	8.63034	9.4186	8.36048	6.06968	5.16761	7.33626	6.5676	4.26252	4.76256	3.82263	2.90294	5.24961	3.02555	3.02555	2.87274	4.84148	2.73289	5.19944	3.56872	2.59097	0.29721	2.48522	4.67511	3.18527	0.498821	1.61282	3.19362	0.952137	0.284564
456	1417	5680	Fap	5.47469	N	4	fibroblast activation protein	2	62.339126	5.47469	17	13.12	no		14.7505	17	14.0515	10.709	8.62953	9.32242	8.53478	8.32667	5.25523	3.7775	6.48105	8.2526	6.87842	6.46255	2.3333	2.21278	9.10234	1.37121	1.37121	4.81934	3.37452	4.60684	4.39236	2.25554	1.4923	0.818005	1.72972	2.92531	10.7149	0.973418	0	2.26674	0.94799	0
457	385	45695	Itga10	5.46617	Y	0	integrin, alpha 10	3	96.749902	5.46617	17	11.8854	no		17	17	12.7155	12.6094	12.4837	9.55831	7.88274	4.57328	3.8871	6.81531	8.34306	9.33477	7.98581	7.52386	2.3905	1.64893	8.45201	2.18026	2.18026	2.91684	2.1885	2.77651	5.29343	2.9528	0.693579	1.53947	1.11257	2.21679	2.41692	0.512168	1.64494	3.23871	0.974312	0.807196
458	386	1523	Sephs2	5.46322	Y	0	selenophosphate synthetase 2	7	134.416053	5.46322	15.6536	8.57082	no		15.6536	14.3313	8.77125	9.26613	10.1133	10.9523	9.47337	3.40053	4.54884	5.20284	6.543	8.32536	7.90716	7.44614	4.68008	2.92188	6.75644	4.01965	4.01965	3.82787	3.41188	3.65236	6.95054	5.10666	2.61117	0.826232	1.74669	2.18918	0.535042	0.503221	3.13664	3.20852	2.23659	1.47391
459	387	4880	Grik2	5.45496	Y	0	glutamate receptor, ionotropic, kainate 2 (beta 2)	10	48.819677	5.45496	17	7.38622	no		12.4236	17	12.5383	9.25706	8.72669	11.7346	9.46551	9.149	5.30269	7.53769	9.14438	5.02706	5.11735	4.78674	6.50532	1.62188	4.59732	6.22666	6.22666	2.03927	2.15093	1.93302	4.4318	3.58943	2.03058	0	1.74514	2.18723	7.17168	0.16484	1.01039	2.28325	1.54675	0.795922
460	388	38991	1810034K20Rik	5.45075	Y	0	RIKEN cDNA 1810034K20 gene	14	56.276773	5.45075	15.2556	12.5851	no		14.4231	15.2556	9.93451	10.5325	11.226	9.15738	7.58969	4.90967	5.95644	4.363	8.94824	9.03014	6.78911	6.37442	7.35107	0.294294	7.3436	4.99768	4.99768	4.76574	1.09027	4.55368	3.58906	3.49415	0.646737	0.290115	0.184047	1.47015	8.18375	1.54219	0.981066	1.43983	2.18066	1.43983
461	389	36785	A130094J16Rik	5.44936	Y	0	RIKEN A130094J16Rik	17	67.59564	5.44936	17	7.76092	no		14.4775	17	10.3283	7.17848	6.29192	11.8552	8.68943	5.14511	7.00123	6.00493	3.61206	11.2246	8.98288	8.47574	3.09705	0.655847	10.1371	2.1736	2.1736	5.99	1.15066	5.73785	6.11932	5.15125	2.64038	1.53456	0.576209	0.479996	1.67847	0.509592	3.1614	2.30165	2.25637	1.48595
462	390	23789	Marveld1	5.44721	Y	0	MARVEL (membrane-associating) domain containing 1	19	42.22553	5.44721	17	9.04706	no		17	17	17	12.632	9.58226	11.9217	10.4937	10.0719	4.61839	4.56714	10.2081	5.88481	5.18797	4.85628	4.74004	0.0939289	5.37387	2.18361	2.18361	2.9211	0.750392	2.78073	6.14944	4.39005	0.695846	0	0.196234	1.53665	4.14237	1.00214	0.529182	3.24306	0.976459	0.292106
463	391	15644	Ntng1	5.44242	Y	0	netrin G1	3	109.584212	5.44242	17	7.2388	no		17	17	12.4105	8.41984	15.3525	9.31315	10.2593	13.0226	6.04367	5.8832	6.47546	5.7388	4.24456	3.95614	4.63589	0.30264	4.54404	3.0151	3.0151	4.81634	0.402231	4.60385	5.17743	3.55158	0.158815	0	0.56164	0.466447	4.05956	3.04383	3.10734	1.45965	2.21319	0.787799
464	392	4096	Rabl2a	5.43467	Y	0	RAB, member of RAS oncogene family-like 2A	15	89.413159	5.43467	17	9.32045	no		17	13.6758	9.50786	14.1912	12.3349	7.30806	5.49012	8.43722	6.11693	6.74225	10.1001	5.04122	5.1297	4.7989	8.54298	0.0912748	3.96194	6.23734	6.23734	3.83301	0.734168	3.65746	0.824622	3.59985	1.51782	1.52483	0.19234	0.936893	10.7907	1.58822	0.171841	3.2128	0.961558	0.287484
465	393	34308	Kctd17	5.42723	Y	0	potassium channel tetramerisation domain containing 17	15	78.26961	5.42723	17	11.0924	no		17	15.3525	8.92069	10.9815	13.2825	7.42067	8.73438	7.835	4.61839	7.64948	9.26683	5.88481	5.18797	4.85628	6.58556	0.316973	4.68128	6.28766	6.28766	3.86936	0.750392	3.69347	4.50003	6.01067	0.695846	0.30488	0.196234	0.483775	1.68783	1.00214	3.17641	3.24306	2.26836	1.49326
466	394	41133	Aldh1l2	5.42291	Y	0	aldehyde dehydrogenase 1 family, member L2	10	82.995691	5.42291	14.6122	7.44444	no		13.9815	14.6122	8.9396	12.6544	11.7756	7.43693	6.32372	7.85151	5.39458	6.05009	9.28141	3.68428	5.19638	4.86456	7.59215	0	2.83412	6.29492	6.29492	2.92538	0.0494836	2.78495	0.844111	7.80986	2.07741	0.305559	0	0	12.1995	3.11756	2.37244	4.27826	3.05577	1.4957
467	395	21023	Dcakd	5.42213	Y	0	dephospho-CoA kinase domain containing	11	102.855422	5.42213	17	11.6857	yes		17	15.0515	8.8083	13.3461	13.1272	6.01173	5.50101	7.73688	3.84841	6.75435	10.1154	6.63002	6.02296	5.64956	6.52875	0.650356	6.02913	5.09765	5.09765	2.8957	1.61926	2.7556	3.00455	5.12443	1.52179	0.300845	0.572188	1.51851	5.07169	2.2935	1.62953	3.2171	3.02118	0.799654
468	396	17112	Dcn	5.41824	Y	0	decorin	10	96.942223	5.41824	17	8.60538	yes		17	17	11.6674	7.73595	10.7387	9.35031	7.73079	6.95189	4.51461	5.90508	6.49786	9.1769	7.86282	7.40232	3.81943	1.60946	7.48357	3.02346	3.02346	2.87067	2.13368	2.73084	4.40414	4.29476	1.04761	0.296882	1.0883	1.50067	6.05537	2.26985	1.00295	4.20983	1.5363	0.284242
469	1418	3998	Pdgfa	5.41789	N	2	platelet derived growth factor, alpha	5	139.453135	5.41789	15.9546	11.1841	no		14.5074	15.9546	11.1113	7.89825	8.18858	10.2986	8.70437	5.15755	7.0129	5.26401	4.30672	10.2657	8.99516	8.48788	3.10264	1.10589	8.43713	3.06585	3.06585	8.42356	1.63562	8.08704	5.28437	3.63489	1.07832	0.835346	0.577558	0.947411	0.542884	0.510878	2.36028	2.30503	1.56641	1.48838
470	397	20428	Ccdc80	5.41609	Y	0	coiled-coil domain containing 80	16	45.094231	5.41609	17	8.324	no		17	13.0461	7.44058	13.3569	10.8851	4.8048	4.13203	7.74499	3.85225	6.76041	12.0831	4.32386	4.30607	4.01658	10.7593	0.651267	3.97523	10.1204	10.1204	2.8978	0.737611	2.75768	2.36464	5.9559	0.683475	0.830011	0.193166	0.476874	8.34758	0.506394	1.63106	3.21924	3.87765	0.288466
471	398	8281	Matn4	5.41382	Y	0	matrilin 4	2	164.215182	5.41382	15.1764	8.93104	no		15.1764	13.8147	8.17156	8.61712	14.0052	8.79141	7.05621	9.2583	4.5965	7.61635	8.3228	7.5177	7.96884	7.50709	4.72117	2.26225	6.07051	3.0637	3.0637	5.99358	2.18092	5.7414	7.01062	3.63137	0.384308	0.30319	1.10921	0.946353	1.05088	0.996739	2.35826	2.30334	0.971102	1.48717
472	399	40323	Appl2	5.40898	Y	0	adaptor protein, phosphotyrosine interaction, PH domain and leucine zipper containing 2	10	83.06288	5.40898	17	11.9312	no		15.9546	17	11.155	7.93124	8.89502	11.9217	9.6004	5.80751	6.19152	6.03875	4.32394	9.34934	7.99715	7.53507	3.11386	1.11135	8.46692	3.07445	3.07445	6.01152	1.64388	5.75922	7.96655	1.74971	2.07242	0.838418	1.11481	1.53665	0.545531	0.513462	1.64805	1.49326	0.976459	1.49326
473	400	28520	9430012M22Rik	5.40769	Y	0	RIKEN cDNA 9430012M22 gene	3	55.095531	5.40769	17	7.31246	no		17	17	9.92468	9.75053	11.2147	8.43013	8.39836	11.9955	4.42231	5.05411	8.05346	5.64768	2.70568	2.49824	8.36516	0.620238	4.45855	7.32994	7.32994	2.82571	0.698528	2.6864	5.09933	5.78661	0.0382106	0	0.550072	0.904244	1.00721	0.953857	4.86287	2.23592	3.77724	2.23592
474	401	8299	C2orf40	5.40706	Y	0	esophageal cancer-related gene 4, augurin precursor	1	43.799148	5.40706	17	9.35053	no		17	17	11.7231	6.40633	13.8179	7.95599	8.5932	12.287	6.09061	6.71214	3.56311	6.5902	5.99076	6.50234	3.06107	2.2306	5.27094	2.15216	2.15216	5.9439	2.14599	5.69208	4.42387	3.58251	0.67463	0	1.09375	0.931692	5.04766	3.06566	2.33029	1.47032	1.54375	0.794436
475	402	43429	Tsen34	5.40589	Y	0	tRNA splicing endonuclease 34 homolog (SEN34, S. cerevisiae)	7	3.652343	5.40589	17	9.76249	no		17	15.6536	10.1238	13.1852	10.7164	7.89749	6.15746	8.3351	4.50611	5.89413	10.0091	7.388	5.95883	5.58633	5.52793	0.637751	5.94751	3.99388	3.99388	3.80234	1.11922	3.62707	2.96242	5.88243	0.369425	0.296229	0.562945	1.49773	6.04762	0.974462	0.512469	5.31078	1.53334	0.789267
476	403	22197	Wwc2	5.40439	Y	0	WW, C2 and coiled-coil domain containing 2	8	48.912969	5.40439	17	12.7521	yes		13.2947	17	10.7492	7.62493	9.19276	9.96386	8.4554	6.1903	5.99213	4.39395	6.41995	9.07864	7.78623	7.32667	4.59956	0.0869133	7.38983	3.96336	3.96336	7.04071	0.39508	6.74829	5.96243	5.82465	0.0390648	0	0.185881	0.912266	2.34531	0.962029	2.29312	3.16211	2.95854	1.44794
477	404	5730	Pou6f1	5.40348	Y	0	POU domain, class 6, transcription factor 1	15	100.405881	5.40348	15.9546	9.20154	no		13.8977	15.9546	10.3594	10.1574	8.86502	8.80956	8.71186	4.56753	5.37017	6.02181	6.61736	8.41265	7.98014	7.51826	3.88749	1.64711	6.83956	4.05361	4.05361	7.18058	2.18597	6.88726	5.2889	2.94974	1.53981	0.303864	1.76708	2.98358	0.181309	0.998896	2.3623	2.30672	1.56794	1.4896
478	405	27069	C030013C21Rik	5.40157	Y	0	RIKEN cDNA C030013C21 gene	11	80.322179	5.40157	17	9.53509	no		17	17	11.6896	9.97479	11.4906	10.8902	10.3089	8.36896	6.90897	6.69417	7.34237	6.57324	5.09686	4.76657	3.82583	0.641323	5.97067	3.02765	3.02765	2.87481	1.59908	2.73494	3.66764	4.30259	3.90207	0.821729	0.565566	0.470095	0.531174	1.57615	3.12194	3.19574	2.22484	1.46675
479	406	40960	Lonrf2	5.40061	Y	0	LON peptidase N-terminal domain and RING finger protein 2	1	38.850722	5.40061	17	7.40809	yes		17	17	14.1622	12.4311	14.6324	6.61115	7.7718	15.6536	3.82544	5.19274	11.0318	2.37597	1.02176	1.39801	8.52038	1.08705	2.23726	4.01447	4.01447	0.691317	1.13168	0.646535	3.68155	5.92144	0.375021	0	1.74359	1.50956	8.31332	2.28163	1.62038	3.20425	2.23266	0.286181
480	407	15021	OTTMUSG00000004461	5.39901	Y	0	predicted gene, OTTMUSG00000004461	4	12.908264	5.39901	17	7.94103	no		17	15.4775	8.64314	9.14027	10.6721	8.56876	6.1342	9.03256	6.86353	4.42968	5.67038	8.23293	7.82984	7.36974	3.80031	1.07121	6.66851	3.98366	3.98366	5.90543	1.11305	5.65389	2.31647	5.0452	1.03859	0.815783	1.08181	1.49186	6.03219	0.970294	2.30866	1.4573	2.9776	0.786336
481	408	46389	Odz4	5.39645	Y	0	odd Oz/ten-m homolog 4	7	96.781835	5.39645	15.3525	8.14126	no		10.865	15.3525	9.96409	9.78742	7.8384	7.76582	6.82196	5.53208	5.9717	4.37623	7.22165	10.9347	7.76459	8.26211	6.39031	0	12.5546	5.00661	5.00661	4.7746	0.392258	4.56246	2.28669	4.99338	1.46349	1.49154	0	0.458069	7.06342	0.957931	0.984153	2.24235	2.94909	1.4433
482	409	17163	A930017M01Rik	5.39264	Y	0	RIKEN cDNA A930017M01 gene	15	44.71597	5.39264	17	7.44701	no		13.6161	17	11.7231	10.0033	8.70715	9.39704	8.5932	9.13096	5.29315	4.47943	7.36074	8.30542	5.99076	5.61781	4.66897	1.08572	7.51745	2.15216	2.15216	4.84353	1.6051	4.63083	5.21714	4.31437	0.67463	0.298525	1.09375	2.18333	8.30845	1.58066	1.00825	2.27993	2.2307	0.285857
483	1419	11171	Bglap2	5.38469	N	6	bone gamma-carboxyglutamate protein 2	3	88.182162	5.38469	17	25.3763	no		17	15.9546	8.93014	11.8075	10.2988	6.7543	5.5725	7.1425	3.22078	5.28979	8.36339	8.4398	8.00284	7.54069	4.74383	0.0941217	7.65523	3.07661	3.07661	4.90502	0.751566	4.69182	3.0444	5.18281	0.388677	0.839188	0.196515	0.952729	10.8796	1.61119	0.529838	4.27559	1.57407	0.29244
484	410	12001	Wdr8	5.37025	Y	0	WD repeat domain 8	16	96.214372	5.37025	17	8.2837	no		17	17	13.1912	9.89926	12.14	9.29464	6.89671	12.167	5.24111	5.1327	6.4643	7.36368	6.8634	6.44773	3.80031	1.07121	5.92447	2.1343	2.1343	4.81033	1.58315	4.5979	4.38063	2.86887	1.03859	0	1.08181	2.16208	4.05375	1.56422	0.509958	1.4573	1.52743	0.786336
485	411	33909	Ick	5.36648	Y	0	intestinal cell kinase	9	78.0156	5.36648	17	9.38332	no		17	13.0614	8.8269	10.0896	12.3843	11.015	11.3238	7.05782	5.33627	5.98254	6.57717	8.36547	6.96457	6.54759	1.72989	2.25088	8.39273	1.39115	1.39115	4.87102	3.43249	4.65809	6.9832	2.29836	1.069	0.301512	1.75606	2.20095	0.538945	0.991374	3.15146	1.48111	1.55729	1.48111
486	412	12271	Apxl	5.36381	Y	0	apical protein-like (Xenopus laevis)	X	149.044626	5.36381	17	10.1833	no		17	17	11.8355	13.3806	12.3966	8.75528	7.83392	12.3974	4.57908	7.58999	12.1005	4.3324	2.80343	2.59378	5.59907	0.312284	3.98412	4.03787	4.03787	1.31068	0.739917	1.23614	3.01368	5.13781	1.07055	0.301847	0.19372	0.942133	8.35742	0.992444	0.17315	5.36336	0.966845	0
487	413	38951	Adamts18	5.36099	Y	0	a disintegrin-like and metallopeptidase (reprolysin type) with thrombospondin type 1 motif, 18	8	116.368638	5.36099	17	8.35185	no		15.2556	17	13.5835	11.0021	8.24562	10.3592	9.61646	8.57598	7.93001	6.05009	9.28141	7.56171	5.19638	4.86456	5.64591	0.318025	6.11229	5.14124	5.14124	2.07037	0.752743	1.96372	3.75223	3.65614	1.54993	0.305559	0.196798	0.953797	3.2475	0.514761	1.03096	2.31519	2.27238	0.810242
488	414	26129	Copz2	5.34694	Y	0	coatomer protein complex, subunit zeta 2	11	96.72222	5.34694	14.8754	8.58067	no		14.8754	11.6049	8.03973	9.22993	13.0252	9.38767	7.75809	5.67431	4.53168	6.70614	7.35461	7.42471	8.89776	8.39156	4.66527	0.643118	5.9823	4.00931	4.00931	5.94038	1.12855	5.68859	4.41991	5.08899	1.05367	0.823226	0.566882	1.50659	4.08293	0.980759	2.32831	2.27828	2.22875	1.46913
489	1420	6738	Gli3	5.34394	N	11	GLI-Kruppel family member GLI3	13	15.821653	5.34394	17	8.61007	yes		17	17	8.79902	9.29341	15.4775	6.64845	7.0046	6.3652	3.17326	8.41076	7.39769	5.81636	4.29877	4.0094	5.5822	0.649446	4.6169	5.09456	5.09456	2.04575	1.13954	1.93942	4.44772	9.64448	1.5198	0	0.192615	0.475633	2.39469	2.29152	4.02371	5.35089	3.01873	1.4775
490	415	24205	Pcdhgb1	5.33555	Y	0	protocadherin gamma subfamily B, 1	18	38.001184	5.33555	17	8.0128	no		13.1671	17	11.8355	7.85726	7.4968	9.49146	8.66708	3.96839	6.14341	4.52531	5.01223	9.28407	8.96452	8.45758	3.86786	1.09912	8.40011	4.03787	4.03787	7.1562	2.17087	6.86303	5.26182	2.30091	1.07055	0.83153	1.75763	3.81113	0.179695	0.992444	1.63413	2.29661	0.966845	0.801906
491	416	28852	9030224M15Rik	5.32815	Y	0	RIKEN cDNA 9030224M15 gene	10	40.530568	5.32815	12.7671	7.46014	no		12.7671	12.7165	7.26045	9.1136	11.363	7.15869	6.11684	4.98071	6.84661	5.11784	7.2756	4.23138	5.05224	4.72266	6.43131	1.0673	3.27585	5.03359	5.03359	3.78465	2.11175	3.60955	1.23211	9.5084	1.03412	0.813569	1.72056	3.74194	6.02066	3.03181	4.90607	4.18662	5.70379	4.18662
492	417	37322	Capn6	5.32386	Y	0	calpain 6	X	140.236969	5.32386	17	7.64308	no		17	14.2644	7.36622	9.22993	11.514	8.65692	7.75809	9.12195	5.28838	3.17821	4.23876	8.29879	7.88494	8.39156	4.66527	0.643118	6.73115	2.15053	2.15053	7.11194	0.727334	6.81906	4.41991	4.31043	0.673534	0.823226	1.09266	0.930656	7.15852	2.27769	2.32831	1.46913	1.54226	0.793695
493	418	45166	Timp1	5.32112	Y	0	tissue inhibitor of metalloproteinase 1	X	20.031564	5.32112	17	12.3205	no		15.6536	17	11.7231	10.7887	10.081	10.1491	6.96625	9.13096	3.82163	6.71214	7.36074	5.01765	5.10914	4.77866	5.55704	1.61832	5.27094	3.03396	3.03396	2.03603	2.74655	1.92984	2.3442	5.0934	2.02573	0.823976	1.09375	2.18333	9.50869	1.58066	0.170545	5.3323	0.956309	0.285857
494	419	35956	Ptpn14	5.32107	Y	0	protein tyrosine phosphatase, non-receptor type 14	1	191.676105	5.32107	14.6536	7.79231	no		14.6536	12.5908	10.4221	8.6872	12.5465	7.44509	9.6245	5.20136	7.93639	9.40946	8.37699	6.71658	6.09293	5.71856	6.59989	0.0945086	5.39036	5.14438	5.14438	7.20513	0.188545	6.91166	3.05059	3.6597	0.699263	0	0.197081	0.485678	2.42713	1.0054	1.65273	3.24961	1.57714	0.811006
495	1421	17906	Ltbp3	5.31835	N	20	latent transforming growth factor beta binding protein 3	19	5.75828	5.31835	15.1095	13.9707	yes		14.3864	15.1095	7.44058	8.56507	8.78564	10.2284	6.24576	5.11418	5.33146	6.76041	5.00274	9.26966	8.95231	8.44551	3.08314	1.09642	9.22674	3.05089	3.05089	8.39173	1.14271	8.05539	6.09438	4.346	0.164982	0.301179	1.10255	0.940032	0.538292	0.506394	3.14898	3.21924	2.24644	1.47991
496	420	45835	Cdh2	5.31718	Y	0	cadherin 2	18	16.765252	5.31718	17	7.77057	no		11.471	17	11.9151	9.39437	8.875	10.3188	7.0757	7.81853	7.02459	3.88014	8.34306	7.53651	7.98581	7.52386	5.6288	0.0935446	7.63433	3.07014	3.07014	4.8957	0.74805	4.68257	1.28269	3.64196	1.54183	0.304202	0	0.156923	12.1736	0.999977	0.527872	2.30841	1.56947	0.291439
497	421	30003	Trim2	5.31295	Y	0	tripartite motif protein 2	3	83.967837	5.31295	17	10.4554	yes		17	15.1764	8.12731	14.2386	17	6.67096	7.02389	10.7587	4.57475	9.31053	12.0917	5.83205	3.52639	3.27734	7.52929	0.65218	4.63165	5.10383	5.10383	2.05064	1.14429	1.94424	3.7096	3.61381	0.380708	0	0.193443	0.477497	0.179428	0.991374	1.6326	4.24641	0.965785	1.48111
498	422	29614	Fzd3	5.31242	Y	0	frizzled class receptor 3	14	65.821362	5.31242	17	7.43515	no		15.3525	17	11.6342	7.01891	9.30342	10.8387	9.38752	9.81349	6.88051	8.31325	6.48105	7.38191	5.95429	6.46255	3.80985	0.0888835	6.68722	5.05173	5.05173	5.91588	0.402954	5.66426	4.39236	2.25554	0.665911	0.818005	0.188808	0.923447	2.36684	0.973418	0.51184	2.26674	0.48141	0.283279
499	1422	8132	Itga11	5.31084	N	2	integrin, alpha 11	9	62.630707	5.31084	17	7.54156	no		17	17	11.7008	8.47924	15.3525	8.64805	7.75126	10.6483	4.5274	5.92156	5.71649	6.57888	5.9816	5.60879	3.05559	2.22613	5.26026	2.1489	2.1489	4.83746	2.14105	4.62481	4.41596	2.27054	1.05215	0.822477	2.48923	2.17945	4.08	1.57765	1.61584	1.46794	0.95422	0.285209
500	423	17667	Sdk2	5.31048	Y	0	sidekick cell adhesion molecule 2	11	113.726941	5.31048	17	7.7752	no		17	17	12.6917	8.62584	10.2438	8.80048	10.4597	7.80211	5.36531	7.62296	7.45365	6.67598	5.17122	4.83978	3.88421	0.65769	5.35198	3.06585	3.06585	2.91259	1.15386	2.77231	5.28437	5.99066	0.167593	0	0.195112	0.947411	5.0994	0.168187	1.64184	5.37902	2.26035	0.805679
501	1423	31356	Tgfb2	5.30989	N	5	transforming growth factor, beta 2	1	188.447786	5.30989	15.3525	10.04	yes		12.146	15.3525	10.4221	7.24831	6.97395	12.7768	10.5193	5.82783	6.20768	5.30015	3.0013	8.45342	8.01422	7.55194	1.75396	2.28062	8.48937	2.18864	2.18864	7.20513	2.81215	6.91166	7.05483	5.19187	0.170248	0.840732	1.77661	1.54123	0.547526	0.515412	3.18395	2.3169	2.27439	1.49693
502	424	10041	Lrrc15	5.30821	Y	0	leucine rich repeat containing 15	16	30.269425	5.30821	17	9.59892	no		17	15.3525	10.4537	10.2455	17	6.79262	9.64871	11.7342	4.64486	6.86467	7.51659	5.1371	3.57784	4.07838	6.61428	1.66359	4.05162	3.08744	3.08744	3.88513	2.20887	3.70909	3.7666	2.33963	1.09406	0.306925	1.12158	0.958085	7.27413	1.61895	1.03536	0.813304	0.982939	0.813304
503	425	28066	Slit2	5.30622	Y	0	slit guidance ligand 2	5	48.376787	5.30622	17	7.48372	no		11.6385	17	10.8435	7.69606	9.9743	6.53	5.40939	6.91456	5.24581	8.29946	8.16348	7.36975	5.94522	5.57293	7.43162	0.635088	6.67474	7.397	7.397	4.81333	1.58513	4.60088	1.74516	5.86791	1.04009	0	0	0.465842	6.03604	0.495088	0.510584	5.3016	1.5289	0.282639
504	426	16948	Col8a2	5.30413	Y	0	procollagen, type VIII, alpha 2	4	125.991237	5.30413	17	7.99784	no		17	15.6536	10.2766	8.56507	17	5.39885	7.01745	15.6536	3.85225	7.57687	5.76837	5.05544	3.52321	4.01658	4.69869	2.24861	3.97523	3.05089	3.05089	3.84075	2.77017	3.66512	3.70608	3.61031	1.06746	0.301179	1.10255	1.52001	6.10616	1.59277	3.14898	0.800404	2.24644	1.47991
505	1424	5133	Tcf7l2	5.30115	N	3	transcription factor 7-like 2, T-cell specific, HMG-box	19	56.007366	5.30115	15.1764	10.5657	yes		14.5074	15.1764	8.18045	8.62584	9.54028	11.8773	8.70437	5.78056	6.17007	7.62296	7.45365	8.40588	6.99541	6.57803	3.88421	0.0931621	8.43713	4.05098	4.05098	5.99716	0.419965	5.74496	7.01612	4.37395	0.385033	0.303527	0.195112	0.481251	1.05197	0.168187	2.36028	3.23436	1.56641	0.805679
506	427	7511	Tmem42	5.29673	Y	0	transmembrane protein 42	9	122.932275	5.29673	15.9546	9.41907	no		15.9546	11.8607	9.6259	7.91472	12.4837	9.55831	7.88274	5.17002	6.18078	6.02745	5.04563	7.53651	9.00746	8.50006	3.89078	1.64893	6.08837	5.12871	5.12871	7.18466	1.63974	6.89132	4.49193	1.74549	0.386486	1.53947	1.76866	2.21679	1.6847	1.60656	1.02658	1.49081	0.974312	0.807196
507	428	35945	Loxl1	5.29671	Y	0	lysyl oxidase-like 1	9	58.136499	5.29671	17	12.9339	no		17	17	14.9546	12.409	10.7835	5.95598	7.75809	12.276	4.53168	4.47488	9.12304	5.77998	2.11608	1.9454	5.55287	0.643118	4.58271	3.03185	3.03185	1.29792	2.14352	1.2236	2.98038	6.77582	0.161687	0.298195	0.566882	2.18139	6.07091	0.980759	3.12683	3.19999	3.85142	2.27828
508	429	17583	Islr	5.29622	Y	0	immunoglobulin superfamily containing leucine-rich repeat	9	58.006795	5.29622	17	7.45549	no		13.5817	17	11.7008	12.398	10.0595	8.64805	6.95353	9.11296	5.28363	5.17764	11.997	3.59703	2.11388	1.94326	6.48669	1.08306	4.57785	6.21248	6.21248	0.689192	1.60108	0.64446	2.33912	5.90677	1.50402	0	1.09157	1.5051	12.0523	0.500073	1.61584	3.19787	2.99927	0.285209
509	430	34250	Armcx3	5.29455	Y	0	armadillo repeat containing, X-linked 3	X	131.295635	5.29455	17	8.67746	no		14.0515	17	17	12.2998	9.27307	10.808	10.2429	7.59268	6.03331	4.42968	6.4643	4.24383	4.23741	3.94912	3.80031	0.301645	5.21255	3.01094	3.01094	2.85829	0.716102	2.7186	2.95053	5.86308	0.662673	0.294928	0.188004	0.92038	10.6976	1.56422	0.509958	5.29855	1.52743	0.28232
510	431	17626	LOC380980	5.29411	Y	0	similar to collagen triple helix repeat containing 1	15	38.912035	5.29411	17	8.34592	no		13.7042	17	13.0062	12.0374	6.51934	10.5651	8.90226	5.95855	8.0593	3.33411	7.61902	4.46784	5.28168	4.94857	6.69193	0.0982722	4.12525	6.36845	6.36845	2.96869	0.440135	2.8278	0.869223	5.27923	0.404389	0.312471	0.202549	0.497952	12.3307	2.36258	0.543867	3.29167	2.31316	0.299573
511	432	44951	Tmem98	5.29287	Y	0	transmembrane protein 98	11	80.637822	5.29287	17	7.88544	no		17	15.4775	10.833	10.6793	11.3976	7.18201	5.40407	6.90712	6.03331	5.87231	8.15694	4.96633	5.9407	5.56847	5.51141	0.0883414	4.53443	3.98366	3.98366	4.81033	1.11305	4.5979	1.74311	5.86308	1.03859	0.815783	0.188004	1.49186	10.6976	1.56422	0.509958	4.19433	1.52743	0.28232
512	1425	21049	Col1a1	5.28715	N	19	procollagen, type I, alpha 1	11	94.812595	5.28715	17	23.8584	yes		17	17	9.64576	14.3525	8.89502	8.83686	5.56696	6.4586	4.61839	5.28462	9.26683	7.5491	6.07883	5.70466	6.58556	0	6.10031	4.06153	4.06153	2.9211	0.423002	2.78073	1.80586	5.17828	0.387945	0.30488	0	0.483775	9.61156	1.60964	0.529182	5.39162	0.976459	0.292106
513	433	958	Hes1	5.28578	Y	0	hairy and enhancer of split 1	16	30.067382	5.28578	17	9.04315	no		17	17	10.9816	7.10192	9.41576	10.1787	9.47337	9.15804	6.10638	4.49313	4.25561	7.44933	6.93396	6.51737	3.06932	2.23733	6.75644	3.04029	3.04029	3.82787	2.15341	3.65236	4.43577	4.32619	1.05978	0.826232	1.74669	1.51253	1.03891	0.984986	3.13664	2.28491	2.23659	2.28491
514	434	7162	Hist1h2bm	5.28368	Y	0	histone cluster 1, H2bm	13	23.677696	5.28368	17	12.2069	no		17	15.1095	10.2766	10.8693	11.6201	6.66344	7.01745	5.11418	4.57041	8.42484	9.1873	8.35876	6.02759	5.65412	5.59062	0.311253	6.78824	5.10074	5.10074	3.84075	0.737611	3.66512	4.45571	4.346	0.0420966	0	0.572855	1.52001	0.538292	0.166375	4.02961	3.21924	2.24644	1.47991
515	435	33171	C530043K16Rik	5.27838	Y	0	RIKEN cDNA C530043K16 gene	5	66.983984	5.27838	17	9.34166	no		17	15.0515	8.1097	10.0703	10.8737	9.463	7.01102	8.4544	3.17663	5.22312	7.40388	5.82158	4.30242	4.01299	4.69495	0.650356	4.62181	5.09765	5.09765	2.8957	0.736461	2.7556	6.97229	8.67102	1.06592	2.36058	0.192891	0.476253	0.53764	0.166118	4.97729	5.354	3.87472	2.29159
516	436	26690	Pltp	5.27808	Y	0	phospholipid transfer protein	2	164.665234	5.27808	17	10.3697	no		14.6122	17	11.1769	7.94781	11.0341	9.5968	9.61646	6.47312	6.20228	6.05009	7.49132	7.56171	6.08823	5.71392	3.90397	1.11409	6.11229	3.07877	3.07877	4.90813	1.16353	4.6949	5.31163	4.39812	0.698122	0	0.581628	0.953797	1.69096	1.00432	3.18143	3.24742	2.27238	1.4957
517	1426	24089	Runx2	5.274	N	14	runt-related transcription factor 2 (osteoblast differentiation)	17	44.817918	5.274	17	9.56472	yes		17	17	12.775	10.2161	8.92514	8.86428	9.6245	11.7017	7.05396	5.30015	8.37699	4.38415	2.83619	2.62583	6.59989	1.11546	4.6963	5.14438	5.14438	2.07203	1.6501	1.96535	3.75581	4.40217	0.699263	0	0.58231	0.954867	6.16175	1.0054	0.531155	4.28094	1.57714	0.293109
518	437	5855	Plod2	5.27272	Y	0	procollagen lysine, 2-oxoglutarate 5-dioxygenase 2	9	92.502744	5.27272	17	9.05526	no		12.6693	17	13.0842	5.01633	7.86538	11.4986	9.29521	6.84064	7.67497	5.82364	2.8642	10.0001	9.82785	9.27644	1.12953	0.626303	9.01068	2.11986	2.11986	8.26692	0.706158	7.93131	5.12949	2.22593	0.360519	0.809168	0.554534	0.911258	2.34337	0.961002	1.58894	1.44678	1.51425	0.779797
519	438	45510	Gadd45a	5.27224	Y	0	growth arrest and DNA-damage-inducible 45 alpha	6	66.965294	5.27224	15.3525	11.1425	no		12.7206	15.3525	11.1659	7.23271	8.90504	9.58715	8.74191	4.59059	6.19689	5.28979	6.6405	9.35664	8.00284	7.54069	3.90067	1.65441	7.65523	4.06417	4.06417	7.19693	2.19611	6.90351	5.30707	2.32663	1.08616	0	1.77342	2.99346	0.546195	0.514111	1.64961	2.31349	0.977535	0.809479
520	1427	43589	Col11a1	5.26597	N	5	procollagen, type XI, alpha 1	3	113.888456	5.26597	17	7.75499	yes		11.8365	17	8.40674	12.0263	9.80656	6.90925	3.0264	5.95158	3.29031	3.97781	11.3553	8.57765	7.12642	6.7074	6.68703	0.681249	7.7967	4.11774	4.11774	3.92506	2.24773	3.74866	2.44877	5.27458	0.720155	0.31212	0.594769	1.56912	11.0006	1.02528	0.543188	4.32964	1.60523	0.299228
521	439	36114	Olfml1	5.26553	Y	0	olfactomedin-like 1	7	114.73451	5.26553	17	8.30138	no		17	13.5967	8.04843	10.0033	12.2735	7.95599	6.19845	10.6682	4.53596	4.47943	7.36074	6.5902	5.99076	5.61781	4.66897	1.61832	5.98813	2.15216	2.15216	2.88105	1.13011	2.74111	4.42387	6.7812	1.50794	0.298525	1.74204	1.50807	6.07481	2.27966	4.00608	2.27993	3.00411	1.47032
522	440	46322	Gp38	5.26085	Y	0	glycoprotein 38	4	142.534252	5.26085	17	10.899	no		17	12.3826	7.44058	8.56507	10.1674	8.73728	7.82005	5.73378	4.57041	6.76041	3.59313	8.35876	7.93509	7.47374	2.36969	4.49557	7.57213	3.05089	3.05089	5.97219	4.13817	5.72016	5.25284	2.29582	1.06746	1.52847	4.2779	3.80528	1.04433	0.506394	2.34621	0.800404	1.55578	1.47991
523	441	18030	2810055G20Rik	5.2421	Y	0	RIKEN cDNA 2810055G20 non-coding	16	77.596043	5.2421	17	7.53537	no		17	13.3231	6.92721	11.8726	17	4.91508	5.60592	10.9326	3.92238	8.55313	11.2374	5.92216	3.58109	4.08206	6.61909	0.320674	5.41247	3.08961	3.08961	3.88777	0.19017	3.7117	3.06303	6.04593	0.703847	0	0.585049	0.488231	6.1778	1.62051	1.65899	5.41381	0.984025	0.294454
524	442	29410	Flrt3	5.23078	Y	0	fibronectin leucine rich transmembrane protein 3	2	140.485086	5.23078	17	7.6722	no		14.8085	17	14.9546	9.19392	8.65854	9.35031	9.41081	10.6184	6.06446	3.78963	8.19628	4.99423	3.48226	3.23407	6.47277	0.639534	4.56332	3.99901	3.99901	2.02799	1.12232	1.9219	3.66072	4.29476	1.04761	0.296882	0.189616	0.468875	12.0333	1.57316	1.00295	2.27167	2.22095	0.284242
525	443	31996	Hist1h2bh	5.23028	Y	0	histone cluster 1, H2bh	13	23.635156	5.23028	17	10.8195	no		17	15.6536	9.53718	9.31165	9.46739	8.02355	7.82005	9.96552	5.33146	6.76041	5.00274	8.35876	6.02759	5.65412	3.08314	0.651267	6.78824	3.05089	3.05089	5.97219	0.737611	5.72016	3.70608	5.12888	0.379992	0.830011	0.572855	0.940032	1.04433	0.506394	4.02961	3.21924	3.02363	1.47991
526	444	16942	Il17rc	5.22905	Y	0	interleukin 17 receptor C	6	113.432773	5.22905	14.5744	7.55758	no		14.5744	12.6577	7.89357	10.6104	12.8116	7.12773	6.85297	8.24293	5.20838	5.8344	10.8797	6.48941	5.03617	4.70684	8.4145	0.0870905	5.17584	5.02157	5.02157	3.77461	0.708354	3.59961	3.61613	5.82944	0.039173	0.292669	0.186145	1.48167	2.34726	0.963057	3.08565	2.25043	3.80265	3.16419
527	445	1546	Dync1i1	5.22763	Y	0	dynein cytoplasmic 1 intermediate chain 1	6	5.960515	5.22763	14.4105	7.80195	yes		13.7559	14.4105	9.53718	6.46334	8.78564	11.0045	7.82005	6.37946	5.33146	3.84278	3.59313	9.26966	10.0092	9.45594	3.08314	1.63263	8.38536	3.05089	3.05089	5.97219	1.14271	5.72016	6.97774	2.29582	1.52378	0.301179	1.75449	1.52001	3.2149	1.59277	2.34621	1.47991	1.55578	1.47991
528	446	27349	Wasl	5.22197	Y	0	Wiskott-Aldrich syndrome-like (human)	6	24.564035	5.22197	17	12.2684	no		17	13.7532	10.2973	8.58237	8.8054	10.2484	9.52862	8.48026	5.3411	5.2384	4.28533	8.37218	7.94632	7.48483	1.73173	2.25315	7.58589	2.16862	2.16862	7.1562	2.17087	6.86303	6.98867	1.7308	0.685707	0.301847	1.75763	1.52302	0.539599	0.992444	1.63413	1.48232	0.966845	1.48232
529	447	23809	Ick	5.21879	Y	0	intestinal cell kinase	9	78.015517	5.21879	13.3794	8.57636	no		13.3794	12.0641	8.61601	5.66707	10.6389	10.7774	10.2183	7.56899	6.84661	5.11784	4.90005	9.11354	8.81999	8.31465	1.68837	1.0673	7.42312	2.12947	2.12947	8.29333	1.10845	7.95757	4.36894	2.86007	1.99215	0	1.72056	2.15634	0.524176	0.967184	3.09526	1.45378	2.20355	2.25693
530	448	21630	Parva	5.21249	Y	0	parvin, alpha (actopaxin)	7	119.735062	5.21249	15.6536	10.2197	no		15.6536	12.3974	8.12731	8.57371	10.8965	9.48196	8.65965	6.3866	6.1381	6.76648	5.77359	7.4865	7.9407	7.47928	3.08592	1.09777	6.04091	3.05302	3.05302	7.15215	1.62333	6.85901	5.25732	3.61381	1.069	0.83077	0.573524	0.941082	1.04542	0.991374	3.15146	1.48111	2.24842	2.29493
531	449	6689	Tspan4	5.21247	Y	0	tetraspanin 4	7	148.679052	5.21247	15.6536	8.52227	no		15.3525	15.6536	10.854	11.5004	8.61989	10.0608	8.52752	6.25953	5.25052	6.65843	6.47546	6.53951	5.07245	4.74254	3.80667	1.60241	6.68097	2.13753	2.13753	2.8624	4.07221	2.72267	5.17743	5.05391	3.87926	1.50804	0.56164	2.92292	0.527343	2.26204	2.31257	4.19948	0.946956	0.282959
532	450	44561	Scrn1	5.21122	Y	0	secernin 1	6	54.441711	5.21122	15.9546	7.59554	no		10.2301	15.9546	9.56663	6.48488	7.50571	11.036	6.26363	5.75377	6.14873	2.63268	5.78406	8.37891	10.029	9.47553	5.6033	0.312801	7.59278	4.04049	4.04049	5.98286	0.741072	5.73076	3.01674	5.14229	1.52977	0.832292	0.193997	0.943186	8.36235	1.59735	0.173413	4.25169	1.56032	0.289452
533	1428	39551	Sost	5.20963	N	3	sclerostin	11	101.824333	5.20963	13.9634	8.25919	yes		10.9793	13.9634	9.68565	8.69601	6.37205	11.9664	9.63256	7.86807	6.21308	3.26613	3.65031	8.46025	8.01993	7.55758	2.40453	2.28293	8.49687	2.19032	2.19032	7.20924	2.81518	6.91575	7.06039	4.40622	1.554	1.54687	1.11932	0.955938	0.183214	1.0065	3.18647	1.49816	2.27641	1.49816
534	451	22977	Adamts18	5.20402	Y	0	a disintegrin-like and metallopeptidase (reprolysin type) with thrombospondin type 1 motif, 18	8	116.222078	5.20402	17	7.77247	no		12.4259	17	14.6536	10.3848	9.09833	9.02183	9.7629	8.00221	5.48379	5.38938	9.4143	5.99244	4.42177	4.13033	4.81674	0.327679	4.78265	4.11503	4.11503	2.96431	1.19309	2.82346	2.44608	5.26993	0.718976	0	0.201964	0.973298	7.33789	1.02416	1.6796	2.34617	3.10118	1.51802
535	452	42170	Smug1	5.19952	Y	0	single-strand selective monofunctional uracil DNA glycosylase	15	102.983992	5.19952	17	8.51701	no		11.9931	17	13.0252	6.23222	9.1331	13.0614	9.25715	8.18498	5.17595	4.36741	5.59969	10.919	8.75512	8.25051	1.66897	0.294778	9.82534	1.3517	1.3517	7.01729	0.390855	6.72503	5.93371	2.21374	1.01789	0.290433	0.551342	0.906241	1.00928	0.485905	0.982094	1.44098	0.930623	1.44098
536	1429	5008	Lrrc17	5.19806	N	4	leucine rich repeat containing 17	5	21.081129	5.19806	17	7.66725	no		17	14.6122	11.1769	6.55735	14.9132	7.43693	8.74945	15.9546	4.62719	7.6628	5.06485	5.11772	2.83344	4.06371	3.90397	1.11409	5.38486	2.18696	2.18696	2.92538	2.19866	2.78495	3.04749	6.02071	0.38941	0.305559	0.581628	0.485043	7.25611	1.61274	3.18143	2.31519	2.27238	0.810242
537	453	37817	Nrbp2	5.19619	Y	0	nuclear receptor binding protein 2	15	75.916108	5.19619	15.1764	10.8411	no		13.1837	15.1764	8.14498	9.33911	8.8153	8.04907	4.8162	4.5389	4.58343	3.85518	6.58862	11.2082	10.029	9.47553	4.70991	1.63804	10.1203	4.04049	4.04049	7.16025	2.17337	6.86706	5.26632	2.30347	0.166096	0.302182	1.10588	2.20489	0.179963	0.167149	2.35223	2.29829	0.967907	0.802658
538	454	42724	Gstm6	5.19505	Y	0	glutathione S-transferase, mu 6	3	107.753801	5.19505	17	7.55215	no		11.8892	17	12.585	9.29341	9.44669	8.71934	8.63742	8.4458	6.12221	5.21804	9.17296	7.46788	5.13383	4.80296	6.52405	0.310225	7.55841	5.09456	5.09456	3.83559	0.735313	3.66001	1.77833	3.60333	1.5198	0	0	0.154175	7.1893	0.988173	0.520741	2.28991	1.55276	0.287811
539	1430	29992	Mrc2	5.19253	N	4	mannose receptor, C type 2	11	105.208712	5.19253	17	7.5879	yes		13.8977	17	11.1222	9.38513	10.9765	8.09185	5.55037	10.0428	3.20711	5.26915	10.1848	5.86891	4.33548	4.04549	4.72871	0.658613	6.83956	3.068	3.068	3.86152	1.15547	3.6857	3.03206	5.99566	1.53981	0	1.11145	0.948472	8.38708	0.511522	1.64339	4.26494	2.26235	0.806437
540	455	28608	whirlin	5.18401	Y	0	deafness, autosomal recessive 31 (whirlin)	4	63.075995	5.18401	13.7699	9.8298	no		12.5711	13.7699	7.46557	9.33911	9.49854	11.036	7.03679	6.40092	5.34593	6.77864	6.58862	9.29129	7.95194	7.49038	3.87112	0.312801	9.25035	4.04049	4.04049	5.98286	1.62741	5.73076	6.10932	2.93454	1.52977	0	0.574864	0.943186	0.540254	0.508309	3.15642	1.48353	2.25239	0.802658
541	456	3529	Tpst1	5.17484	Y	0	protein-tyrosine sulfotransferase 1	5	130.611274	5.17484	17	9.72393	no		17	17	12.5615	9.27521	17	8.70144	8.62264	17	3.16655	4.49771	9.15865	4.30684	2.78725	3.2618	5.57379	0.64763	3.95752	0.742795	0.742795	1.3037	1.13639	1.22928	4.43975	3.59637	0.377143	0.299848	0.570191	0.474395	4.09765	3.07544	4.01782	0.797412	2.23855	2.28658
542	457	11018	Ccdc3	5.1732	Y	0	coiled-coil domain containing 3	2	5.151808	5.1732	17	14.9671	no		17	17	11.984	7.96442	17	6.77726	7.92494	15.1764	3.91057	7.67614	5.84747	4.3885	2.83894	4.07104	3.12515	1.65991	4.70132	1.40791	1.40791	2.92966	2.81518	2.78919	4.51631	4.40622	0.390881	0	1.11932	1.54276	4.15443	1.61584	2.37652	0.811771	3.06076	1.49816
543	458	28705	Lrpap1	5.17194	Y	0	low density lipoprotein receptor-related protein associated protein 1	5	35.435705	5.17194	15.9546	13.2688	no		15.0003	15.9546	10.6458	9.73215	7.7848	9.86823	8.38418	8.8746	6.76294	4.34983	6.36514	7.25574	6.77441	6.35992	4.56368	0.292848	5.82227	2.97392	2.97392	5.84353	1.08577	5.59245	3.57899	4.20241	0.354485	0.289166	0.183267	0.902253	5.96362	0.951828	0.977992	2.23271	2.175	0.773337
544	459	24795	1810062G17Rik	5.16533	Y	0	RIKEN cDNA 1810062G17 gene	3	36.380879	5.16533	14.0303	7.54405	no		10.9685	14.0303	7.91059	13.9376	11.34	7.82307	4.68382	5.57686	3.76137	4.4073	12.8886	8.20031	6.83848	6.42314	10.6015	0.0874459	9.04108	6.16337	6.16337	3.77963	0.173816	3.60458	2.304	2.85422	0.657314	0	0	0.148846	7.09342	0.965117	0	2.25368	0.939765	0
545	460	9468	Apbb1	5.15958	Y	0	amyloid beta (A4) precursor protein-binding, family B, member 1	7	112.707106	5.15958	14.8085	8.66563	no		13.5637	14.8085	10.5384	8.04818	10.4436	8.9658	8.84066	5.27113	5.45381	6.11872	6.71652	5.95985	6.1451	5.77001	3.94396	1.13072	4.75194	4.09884	4.09884	6.06233	1.67318	5.80967	3.79556	4.44704	0.398325	0.309681	1.13069	2.24897	0.554925	0.522639	5.06803	1.51052	3.95209	3.27384
546	461	15561	Lamc3	5.15784	Y	0	laminin gamma 3	2	31.801882	5.15784	17	8.0334	no		17	13.0461	8.81759	13.3569	12.3718	8.73728	7.01745	9.20343	3.85225	5.97696	8.28252	5.82681	4.30607	4.01658	3.08314	1.63263	5.31395	3.05089	3.05089	3.84075	1.62129	3.66512	6.97774	4.346	1.52378	0.830011	1.10255	1.52001	0.179161	0.990305	4.02961	1.47991	3.02363	2.29326
547	462	44924	Dapk2	5.14838	Y	0	death-associated kinase 2	9	66.069688	5.14838	17	8.51872	no		17	17	8.09213	11.6472	10.8511	8.71039	5.49012	8.43722	3.84073	8.40374	7.39151	8.33869	6.94414	6.52742	3.07484	0.309713	8.36332	3.04452	3.04452	2.8915	0.734168	2.75145	3.69554	2.91643	0.377853	1.52483	0.570855	1.51552	5.0648	0.504487	1.0136	3.2128	0.961558	0.798158
548	463	9944	Kiaa1549	5.14577	Y	0	KIAA1549 UPF0606 protein (pilocytic astrocytoma)	6	38.076215	5.14577	13.8977	7.59373	no		13.8977	13.2899	9.268	10.5909	7.86538	7.11232	5.35646	5.55122	5.98701	4.38951	7.23957	8.17435	7.78081	7.32131	4.59596	0.29721	7.3832	5.01557	5.01557	5.87432	1.09932	5.62301	1.2226	5.81988	0.154952	0	0.185618	0.911258	9.40281	0.961002	0.504362	5.27126	1.51425	0.27947
549	464	41891	ENSMUSG00000072635	5.12942	Y	0	predicted gene, ENSMUSG00000072635	15	26.673239	5.12942	17	7.78314	no		17	17	11.1222	11.7645	10.9765	9.54872	9.57638	8.53229	5.37017	6.80918	9.24503	5.09364	3.54876	3.29928	4.72871	0.658613	4.01095	3.068	3.068	1.31771	1.15547	1.24306	4.48788	4.37797	1.07989	0.303864	1.11145	2.2148	2.41489	1.60502	2.3623	3.23653	2.26235	0.806437
550	1431	32615	Sox8	5.12664	N	2	SRY-box containing gene 8	17	25.703166	5.12664	17	7.17785	yes		17	17	12.3644	8.38615	10.6499	7.84778	8.49856	10.5394	5.23173	3.13536	4.90465	3.55627	2.7421	3.2097	3.79397	3.61977	3.27969	2.13108	2.13108	2.85418	4.80265	2.71454	4.37283	5.03651	0.660523	0.814306	2.46729	2.91339	7.10635	1.56126	3.09767	1.45495	2.97282	1.45495
551	1432	18509	Satb2	5.11655	N	6	special AT-rich sequence binding protein 2	1	56.850842	5.11655	15.3525	7.38997	yes		14.5396	15.3525	13.0961	8.33594	9.19276	9.96386	9.30285	4.95096	7.68104	6.59948	4.87712	9.07864	8.7904	8.28539	2.30873	0.297699	7.38983	1.35853	1.35853	4.78645	1.10083	4.57422	1.72684	3.51764	1.98032	0.292348	0.185881	0.912266	6.00153	0.489553	1.59042	2.24881	1.51571	0.279785
552	465	18543	Zfhx3	5.11474	Y	0	zinc finger homeobox 3	8	111.480848	5.11474	17	9.06845	yes		17	14.7505	10.4853	10.2752	12.6224	9.66466	10.5709	7.20492	6.24019	6.08999	6.68713	5.1517	5.22598	4.89371	3.92722	1.12375	4.0653	3.09397	3.09397	6.04408	1.66264	5.79155	4.53678	2.34747	0.706151	0.307954	0.586425	0.961319	0.18459	1.62363	2.38675	1.50432	1.58643	1.50432
553	466	17441	Vps37d	5.11426	Y	0	vacuolar protein sorting 37D	5	135.548894	5.11426	14.7505	7.58045	no		14.7505	12.6661	8.28807	7.99779	11.8483	8.18702	7.14124	5.86188	7.08352	6.87709	7.52928	7.59975	7.05778	6.63962	4.77048	1.66729	6.14842	2.19708	2.19708	6.04045	1.66054	5.78794	3.77381	3.67757	0.704998	0	2.54859	3.01089	0.550874	1.01087	3.19659	2.32544	1.58487	1.50308
554	467	26008	Cdk14	5.10126	Y	0	cyclin-dependent kinase 14	5	5.091807	5.10126	17	7.15213	no		11.685	17	9.39172	9.93693	9.31356	10.849	6.92188	9.06818	6.05405	7.47949	8.18313	6.55073	5.08056	4.75053	5.52793	0.637751	5.94751	5.05477	5.05477	3.80234	1.11922	3.62707	5.18621	2.25803	1.49425	0.296229	1.08613	0.924472	4.06538	0.974462	0.168749	3.18728	0.482024	0.2836
555	468	37899	Prrc2b	5.09897	Y	0	proline-rich coiled-coil 2B	2	32.089924	5.09897	13.9132	13.35	no		13.3376	13.9132	7.5412	7.23271	9.59279	8.84599	7.09527	4.02092	5.38968	6.83376	4.32826	11.2825	9.02598	8.51838	3.11668	1.11272	9.32173	3.07661	3.07661	7.19693	0.751566	6.90351	4.5041	3.65259	1.08616	0.305219	1.11593	0.952729	0.546195	1.00323	2.37041	3.24524	1.57407	1.49448
556	469	22644	4930544G21Rik	5.0949	Y	0	RIKEN cDNA 4930544G21 gene	1	83.252667	5.0949	17	7.56005	no		13.5817	17	14.5929	8.79376	9.74179	8.9751	7.18765	9.44445	3.95411	3.95203	7.57394	7.64451	6.14987	5.77472	3.94732	0.0968668	6.95705	3.1071	3.1071	2.9534	0.768223	2.81268	3.08812	3.70279	0.399077	0	0.200513	0.967829	10.964	1.01859	0.539139	2.33749	1.59579	0.29717
557	470	5289	Adamts18	5.09465	Y	0	a disintegrin-like and metallopeptidase (reprolysin type) with thrombospondin type 1 motif, 18	8	116.292753	5.09465	17	7.37952	no		10.1437	17	11.0031	6.44189	8.7561	7.99813	4.78636	7.72068	8.7374	5.21297	7.39151	6.61861	6.01373	5.64046	4.68751	1.09239	6.01737	3.04452	3.04452	4.85877	1.6152	4.64594	2.35695	5.94109	1.51782	0	0.570855	0.936893	9.53554	0.987109	1.62647	4.2359	2.24052	0.798158
558	471	30178	Zfhx3	5.09319	Y	0	zinc finger homeobox 3	8	111.480961	5.09319	17	10.7531	yes		17	15.1764	9.54699	9.3208	12.3843	8.03205	8.65965	9.21254	5.33627	5.98254	3.5969	6.64147	6.03222	6.54759	3.08592	1.63443	6.04091	2.16696	2.16696	7.15215	2.16836	6.85901	3.7096	2.29836	1.069	0.301512	1.10366	0.941082	0.538945	1.5943	2.34821	1.48111	1.55729	1.48111
559	472	23324	Ppm1e	5.0888	Y	0	protein phosphatase 1E (PP2C domain containing)	11	87.040609	5.0888	17	8.55764	no		14.6993	17	9.70568	11.0434	8.9554	8.16961	5.60033	7.18143	3.91844	5.31575	9.31068	6.73409	4.36894	4.07838	5.6631	0.0950922	6.89795	5.15383	5.15383	2.07702	0.427602	1.97027	1.81875	5.20552	0.392358	0.306925	0.197932	0.958085	12.2254	1.00868	1.03536	3.25618	2.28045	0.813304
560	473	20577	Nr4a2	5.08533	Y	0	nuclear receptor subfamily 4, group A, member 2	2	56.96047	5.08533	15.0003	7.48535	no		14.9132	15.0003	9.46893	11.605	8.05738	10.1589	6.97262	5.68746	6.93186	3.18542	7.36688	8.31205	7.89603	7.43514	4.67267	0.307674	6.74378	3.03607	3.03607	3.82274	1.13168	3.64728	3.68155	4.3183	1.05672	0.298855	0.568202	1.50956	5.05108	0.982869	1.00932	3.20425	1.54525	0.286181
561	1433	26481	Sulf1	5.08309	N	3	sulfatase 1	1	12.850254	5.08309	17	8.64608	yes		17	17	8.8549	7.17078	10.2109	9.51049	8.68197	7.77756	3.86769	5.99932	2.96791	8.38564	5.1587	5.67242	3.09426	2.25769	7.59969	2.17194	2.17194	4.88025	2.78208	4.66724	5.27082	3.62433	0.382864	0.302517	1.10699	1.52603	1.04869	1.59888	4.04146	1.48474	2.25438	2.29997
562	474	13733	E330019C05Rik	5.07351	Y	0	RIKEN E330019C05Rik	X	95.344557	5.07351	13.9815	7.97626	no		13.9815	12.5758	8.23404	9.43145	10.3098	8.85513	7.10182	6.47312	5.39458	6.83993	8.37019	6.71076	6.08823	5.71392	6.59511	1.11409	5.38486	4.06682	4.06682	2.92538	2.19866	2.78495	4.50816	6.02071	3.30472	0.83996	0.581628	0.953797	1.05859	0.514761	3.18143	3.24742	1.5756	1.4957
563	475	41510	Agtrl1	5.07295	Y	0	angiotensin receptor-like 1	2	84.979867	5.07295	15.6536	8.28366	no		11.7474	15.6536	10.9176	11.563	8.67794	8.63919	6.94718	3.37257	5.27888	3.79775	8.20945	6.57324	5.97704	5.60429	6.48204	0.641323	5.97067	5.06695	5.06695	2.87481	1.59908	2.73494	3.66764	5.08019	1.50206	0.297538	0.565566	1.50363	7.14978	2.27376	1.00507	4.21501	1.53928	0.284886
564	1434	41742	Bmp8a	5.06741	N	4	bone morphogenetic protein 8a	4	122.990145	5.06741	15.9546	10.4883	no		15.9546	13.8977	6.23256	7.93124	9.58226	10.339	6.31164	7.13475	5.38479	6.8276	5.82622	9.34934	7.0161	6.59846	3.89737	0.661393	8.46692	3.07445	3.07445	6.01152	0.750392	5.75922	6.14944	3.64904	1.08459	0.30488	0.580267	0.951662	0.545531	0.513462	3.17641	1.49326	2.26836	1.49326
565	476	18166	D130012F14Rik	5.06316	Y	0	RIKEN D130012F14Rik	6	36.67718	5.06316	17	7.30406	no		17	14.8085	10.0836	8.40297	17	6.52268	6.89671	14.7241	6.03331	7.45384	7.29372	3.56364	3.46359	3.94912	5.51141	0.634203	3.28739	3.01094	3.01094	2.85829	0.716102	2.7186	3.64004	2.86887	0.662673	0	1.08181	0.92038	5.0103	2.25816	2.30866	0.786336	2.20933	1.4573
566	477	23708	Myo1e	5.06235	Y	0	myosin IE	9	70.247386	5.06235	15.0515	11.3518	no		14.3313	15.0515	7.41569	11.6472	10.1349	8.71039	6.99819	8.43722	5.31704	6.74225	10.1001	5.04122	4.29512	4.00582	6.51936	0.309713	5.29777	5.09148	5.09148	1.30486	1.13796	1.23042	3.69554	6.80817	1.51782	0.30018	0.19234	0.475014	1.6661	0.504487	4.02076	4.2359	3.01629	1.4763
567	478	31170	1700038P13Rik	5.05759	Y	0	RIKEN cDNA 1700038P13 gene	17	80.115455	5.05759	14.8085	7.46287	no		14.6993	14.8085	10.8435	6.33596	7.32126	11.605	11.1565	7.6006	5.24581	6.65251	4.20118	8.23948	4.24099	4.73856	2.3288	1.07252	8.25437	1.36889	1.36889	3.79474	2.12146	3.61955	10.7567	4.27528	2.00167	0.295252	1.08289	2.164	1.02501	0.495088	2.31062	2.26346	2.21126	1.45847
568	479	7670	C130075A20Rik	5.05654	Y	0	RIKEN cDNA C130075A20 gene	3	52.906529	5.05654	17	7.8834	no		17	14.4494	10.2973	6.47769	8.8054	10.2484	9.52862	9.22167	5.3411	6.77255	3.60068	6.6472	6.03685	5.66326	2.37429	2.25315	6.04682	3.05515	3.05515	4.87409	2.17087	4.66114	6.10434	2.93151	2.05014	0.83153	1.75763	1.52302	1.67381	0.992444	1.63413	1.48232	1.55881	0.801906
569	480	26825	Phlda1	5.05048	Y	0	pleckstrin homology-like domain, family A, member 1	10	110.945209	5.05048	15.2556	10.9927	no		14.5396	15.2556	8.90183	8.64331	5.73771	12.7186	8.71936	9.2859	7.02459	3.88014	4.31532	8.41942	7.00574	6.58823	3.10824	1.10862	8.45201	2.18026	2.18026	6.00433	1.63974	5.75208	7.02715	2.9528	0.386486	1.53947	0.57891	0.482511	0.544205	0.512168	2.36432	0.807196	1.56947	1.49081
570	481	20122	Slit3	5.0447	Y	0	slit 3	11	35.525252	5.0447	17	11.5652	no		17	17	10.2151	10.8088	12.298	9.41582	9.46551	8.41154	3.82926	5.94363	6.53733	5.02706	4.28421	3.9951	3.06657	2.23508	5.28165	1.38288	1.38288	2.88522	3.40846	2.74524	5.22603	2.90743	3.2399	0.825479	1.74514	1.51104	1.6615	2.2836	1.01039	3.20639	0.487595	0.795922
571	482	21209	Npal2	5.03871	Y	0	NIPA-like domain containing 2	15	34.5414	5.03871	17	7.18238	no		17	14.0408	5.3867	8.36937	13.6201	7.15093	4.03037	8.26794	4.47233	4.41177	6.44207	8.20681	6.84346	6.42805	4.61404	1.59192	6.64368	2.12786	2.12786	3.78214	2.10933	3.60706	4.36506	5.02784	1.47878	0.812833	2.46333	2.15443	4.99684	0.96615	2.30087	3.17046	1.52155	0.78342
572	483	7587	C030018P15Rik	5.03628	Y	0	RIKEN cDNA C030018P15 gene	12	71.987648	5.03628	17	8.02965	no		17	14.5929	10.3907	9.41289	13.2825	6.09656	7.89677	6.4586	5.38479	9.38648	7.47873	5.88481	3.55842	3.30875	4.74004	0.661393	4.68128	3.07445	3.07445	2.9211	1.16029	2.78073	3.74508	6.01067	2.6581	0.30488	0.580267	0.951662	1.05638	2.31753	4.06234	3.24306	2.26836	0.808717
573	484	38767	Chn2	5.03571	Y	0	chimerin (chimaerin) 2	6	54.251484	5.03571	17	7.89258	no		11.1938	17	14.135	7.76806	6.18172	10.9108	9.44201	8.38596	7.79153	5.92706	4.23876	8.29879	5.98618	5.6133	2.34912	1.61654	7.51066	2.15053	2.15053	5.94038	1.60309	5.68859	6.0499	2.27305	0.673534	0.298195	1.09266	1.50659	1.03461	0.980759	1.61735	1.46913	1.54226	0.793695
574	1435	27471	Bmp4	5.02857	N	25	bone morphogenetic protein 4	14	47.003601	5.02857	17	10.7993	yes		17	17	8.77125	7.80034	11.561	8.69251	6.21613	7.01217	3.83307	8.38972	4.25561	7.44933	6.93396	6.51737	2.35823	1.62367	6.75644	2.15708	2.15708	5.95448	1.61115	5.70258	6.06961	2.91043	0.376434	0.299516	1.74669	2.18918	0.535042	0.503221	1.62343	3.20852	0.959454	0.796666
575	1436	32405	Bmp8b	5.02733	N	3	bone morphogenetic protein 8b	4	122.802958	5.02733	17	7.17049	no		14.0201	17	12.3644	10.6595	6.68191	11.573	9.34889	11.3325	6.85224	4.42071	4.90465	7.35157	5.05627	4.72663	3.0257	1.0686	7.4298	2.13108	2.13108	5.89849	0.713879	5.647	6.8646	1.6836	0.157399	0.29428	1.07966	0.918343	0.524808	1.56126	0.994535	0.784876	0.942838	0.784876
576	1437	36570	Ltbp3	5.02587	N	20	latent transforming growth factor beta binding protein 3	19	5.752155	5.02587	12.0974	7.74171	yes		12.0974	11.8896	6.8713	6.54278	7.57745	10.339	7.08874	4.58481	7.91726	6.8276	4.32394	9.34934	9.0198	8.51226	2.39517	1.65258	7.64826	2.18361	2.18361	7.19283	2.19357	6.89944	4.50003	3.64904	0.387945	0.838418	1.77183	2.99099	1.68783	0.513462	3.17641	2.3118	2.26836	1.49326
577	485	13167	Pcdh9	5.02037	Y	0	protocadherin 9	14	93.413383	5.02037	17	7.46191	no		17	17	9.04457	11.1163	13.4535	6.19013	6.39076	13.5013	3.94615	6.11296	8.44552	4.42792	1.58724	1.45178	5.6934	0.323886	4.08363	4.09616	4.09616	1.33675	0.765818	1.26178	3.79192	5.23758	1.10524	0.848517	0.589189	0.49209	6.20203	1.62991	2.39499	3.27162	2.29467	1.50928
578	486	28356	Swap70	5.00857	Y	0	SWAP complex protein	7	117.425734	5.00857	15.9546	9.63275	no		12.6538	15.9546	8.18935	8.63457	10.2547	8.80956	4.84126	7.81031	5.37017	6.02181	8.3363	6.68175	5.1754	4.84389	5.62454	0.315401	7.62738	4.05361	4.05361	2.91472	1.15547	2.77441	2.38531	4.37797	1.53981	0.303864	0.578234	1.53208	10.8558	0.998896	0.527219	3.23653	1.56794	0.291107
579	487	14165	Myo1b	5.00703	Y	0	myosin IB	1	51.807123	5.00703	13.6851	9.00757	no		13.6851	12.9852	10.9924	7.10953	8.08528	11.7564	11.2794	7.01975	6.9491	5.2079	2.35373	6.61291	6.93904	6.52239	1.16179	2.9246	6.01151	1.38524	1.38524	8.37365	2.75833	8.03742	6.95596	2.28566	1.06131	0.299848	1.74825	1.51402	1.66457	0.503854	1.01253	3.21066	0.159388	0.287157
580	488	17924	Ednra	4.99689	Y	0	endothelin receptor type A	8	80.186995	4.99689	17	10.013	no		17	11.1908	8.88302	7.89825	10.965	9.53914	9.5684	10.8196	6.17007	9.35598	5.80509	5.86362	5.17122	5.6862	3.88421	0.0931621	5.35198	4.05098	4.05098	3.85891	0.419965	3.68311	4.48384	4.37395	0.167593	0.303527	0.195112	0.947411	0.542884	1.60348	2.36028	3.23436	1.56641	0.805679
581	489	17593	Col22a1	4.9948	Y	0	collagen, type XXII, alpha 1	15	71.629906	4.9948	17	7.48136	no		17	15.1764	8.83622	9.32995	13.1657	6.0328	4.14102	10.7688	3.18675	5.98813	5.77882	4.3324	4.3134	4.02378	5.59907	0.653095	3.98412	5.10693	5.10693	2.90201	0.739917	2.76184	2.36978	5.9658	0.685707	0.301847	1.10477	0.942133	9.56255	2.29947	2.35022	1.48232	3.02854	0.801906
582	490	17166	Ptprz1	4.98611	Y	0	protein tyrosine phosphatase, receptor type Z, polypeptide 1	6	23.002092	4.98611	17	8.83447	yes		17	15.1764	8.84555	9.33911	9.49854	8.04907	7.84087	8.4889	5.34593	6.77864	4.28959	8.37891	6.04149	6.55771	1.73356	1.63804	7.59278	2.17028	2.17028	5.98286	1.62741	5.73076	3.71666	2.93454	1.52977	1.53212	1.10588	0.943186	2.40475	0.508309	1.02006	2.29829	0.967907	0.289452
583	491	46375	AI662250	4.98522	Y	0	expressed sequence AI662250	17	56.399198	4.98522	17	8.9566	no		17	12.9555	7.3909	11.6156	10.8172	7.28421	5.47385	7.0046	3.82926	7.53769	8.24254	8.3187	6.92888	6.51235	3.84191	0.308182	7.53107	3.03818	3.03818	2.88522	0.730742	2.74524	3.68504	5.10224	0.375727	0.825479	0.568864	1.51104	0.534395	0.16484	4.01194	3.20639	3.00897	1.47271
584	492	4504	Zfp862	4.9778	Y	0	zinc finger protein 862	6	48.484707	4.9778	17	11.8886	no		17	17	11.8923	10.9405	9.54028	6.71626	7.0627	10.0331	5.36531	6.01618	8.32955	5.08884	2.81701	2.60707	4.72494	0.314879	5.35198	4.05098	4.05098	2.06047	0.745716	1.95394	1.79733	6.86263	0.385033	0	0	0.15642	5.0994	0.510878	1.64184	6.57768	2.26035	0.290775
585	493	40980	Lima1	4.97484	Y	0	LIM domain and actin binding 1	15	99.609009	4.97484	17	8.71747	no		17	17	10.3698	9.39437	11.7274	9.55831	11.3954	9.2859	3.8871	6.02745	5.81564	5.09844	3.55198	4.04912	3.10824	1.10862	4.6713	2.18026	2.18026	3.86413	1.63974	3.68828	7.02715	2.9528	1.08145	0.304202	0.57891	0.949534	2.41692	0.999977	2.36432	1.49081	1.56947	0.807196
586	494	37108	Epb4.1l2	4.97255	Y	0	erythrocyte protein band 4.1-like 2	10	25.211973	4.97255	17	9.62098	no		17	17	11.0354	9.31165	10.1674	9.47247	10.4007	9.20343	6.9722	6.76041	8.28252	5.05544	3.52321	3.27422	4.69869	0.311253	3.97523	4.03265	4.03265	2.04901	0.414707	1.94263	4.45571	3.61031	1.06746	0	0.193166	0.476874	1.67072	0.990305	2.34621	2.29326	2.24644	0.800404
587	495	5429	E530016P10Rik	4.95825	Y	0	weakly similar to ONCOGENE TLM	10	109.327176	4.95825	12.5546	8.1313	no		12.5546	9.2867	6.16594	7.85726	8.8054	8.75528	7.83392	2.93003	5.3411	5.98813	5.77882	7.49273	7.94632	7.48483	3.08869	2.941	6.04682	3.05515	3.05515	5.9793	4.14603	5.72723	4.46372	4.35396	3.26698	1.5309	2.51353	2.96884	1.0465	0.992444	3.15394	2.29661	2.2504	1.48232
588	1438	10592	Fbn2	4.95244	N	17	fibrillin 2	18	58.169947	4.95244	15.6536	7.73502	yes		15.6536	12.2511	8.7344	9.22993	10.7835	7.26046	5.45764	5.67431	5.28838	8.36179	5.72165	5.77998	6.91367	6.49735	3.83225	0.0901625	5.2656	4.00931	4.00931	3.81762	1.12855	3.64221	1.25303	5.08899	0.373614	0.298195	0.1907	1.50659	12.0586	0.980759	1.00719	3.19999	2.22875	0.793695
589	496	20817	Msi1	4.9447	Y	0	Musashi homolog 1(Drosophila)	5	115.898689	4.9447	17	7.42356	no		12.9322	17	10.1541	9.20291	7.3734	7.92249	7.7376	5.65465	6.06968	6.68819	6.50347	7.40632	5.97248	5.59979	4.65422	0.0896119	6.71227	3.02555	3.02555	3.80997	1.12387	3.63463	2.33406	5.07579	0.670255	0	0.189887	0.927557	7.14541	2.27181	1.00401	3.19362	2.2229	0.791476
590	497	3680	E030003O11Rik	4.93678	Y	0	RIKEN E030003O11Rik	5	100.837007	4.93678	17	7.93556	no		17	15.9546	11.8923	10.9405	13.2303	6.71626	7.86874	9.26748	3.87932	6.80306	8.32955	5.08884	4.33179	4.04186	4.72494	0.314879	5.35198	3.06585	3.06585	2.91259	1.15386	2.77231	1.27935	3.63489	1.07832	0	0	0.481251	6.13383	1.60348	0.17447	4.26228	0.495783	0
591	498	29186	2510009E07Rik	4.93591	Y	0	RIKEN cDNA 2510009E07 gene	16	21.691941	4.93591	17	7.4018	no		14.0355	17	10.0735	9.88987	8.59105	9.2854	6.12841	9.77598	5.23642	5.86687	6.45873	8.22639	5.06031	4.7306	3.79714	1.59716	7.43649	3.00886	3.00886	2.01682	2.71161	1.91088	5.99622	2.86593	0.661597	1.50448	0.559691	1.4904	2.35898	0.969256	0.995582	2.26019	1.52596	0.785605
592	1439	6929	Twist1	4.93009	N	14	twist gene homolog 1	12	34.644186	4.93009	15.9546	8.50088	no		15.9546	15.9546	9.6259	6.52824	10.9879	8.10044	7.0757	7.11928	3.8871	5.2743	5.04563	5.8742	5.17958	4.84802	3.10824	3.71546	4.6713	2.18026	2.18026	3.86413	4.1737	3.68828	4.49193	3.64196	2.06744	0.304202	2.52787	2.98604	3.23741	1.60656	3.17139	1.49081	1.56947	1.49081
593	499	27858	Zfp579	4.92898	Y	0	zinc finger protein 579	7	4.944543	4.92898	12.9101	10.2295	no		12.3749	12.9101	7.36622	7.76806	10.0702	8.65692	6.19257	4.47105	4.53168	5.18267	6.52037	10.1429	9.95027	9.39758	4.66527	0.30666	8.31949	4.00931	4.00931	7.11194	0.727334	6.81906	6.0499	1.70803	0.373614	0.298195	0.566882	1.50659	0.176781	0.500701	1.00719	1.46913	0.955264	1.46913
594	500	30102	Slit2	4.92325	Y	0	slit guidance ligand 2	5	48.573969	4.92325	17	8.13502	no		13.8612	17	13.4952	7.89003	6.29988	11.0676	12.3111	8.5149	7.00706	6.01055	5.79982	5.85834	3.54235	3.29299	3.88093	0.656768	6.07051	4.04835	4.04835	2.05882	1.63356	1.95232	5.27985	2.94365	1.53578	0.30319	1.10921	2.21083	1.68002	0.510234	1.02331	3.23219	0.971102	0.290444
595	501	34782	Adra2c	4.921	Y	0	adrenergic receptor, alpha 2c	5	35.624274	4.921	17	7.64475	no		15.6536	17	9.61599	8.63457	10.9765	10.3087	7.0692	5.78729	3.88321	6.80918	8.3363	8.41265	5.1754	4.84389	2.38818	1.10725	8.44456	1.39949	1.39949	1.31771	1.63768	1.24306	4.48788	3.63842	1.07989	0.303864	1.11145	2.2148	7.23371	0.511522	0.527219	4.26494	0.49642	0
596	502	5966	Extl3	4.91951	Y	0	exostoses (multiple)-like 3	14	65.670952	4.91951	15.3525	15.0196	no		14.0003	15.3525	6.89519	7.24831	10.3209	7.44509	5.58361	4.60217	3.90665	6.05576	5.84215	6.71658	5.20059	4.86871	3.90728	0.664187	6.8784	3.08093	3.08093	4.91125	1.16515	4.698	4.51224	7.81588	0.170248	0.3059	0.58231	0.954867	1.05969	1.0054	6.05208	3.24961	4.84935	4.28094
597	503	30650	Adam23	4.91288	Y	0	a disintegrin and metallopeptidase domain 23	1	63.639351	4.91288	15.3525	7.57627	no		9.82007	15.3525	9.2869	5.64125	7.88342	9.97349	9.3105	4.9569	8.58447	6.60534	5.63487	7.32142	5.9092	5.53742	3.7782	0.298189	5.88444	2.99645	2.99645	5.88121	0.395789	5.62985	2.92988	5.82944	1.02818	0.292669	0.555818	0.913275	4.98679	1.55389	1.5919	6.46006	0.937723	0.2801
598	504	9869	Mprip	4.91167	Y	0	myosin phosphatase Rho interacting protein	11	59.58947	4.91167	17	10.2529	no		13.8275	17	9.95422	12.16	9.82736	8.4559	4.64552	8.91811	2.4666	3.71365	10.8324	4.90662	4.19138	3.9039	7.36106	0.0860336	4.47266	6.13565	6.13565	1.99789	1.09327	1.89221	3.5958	4.9891	0.648838	0.290751	0.184568	0.907242	4.01635	0.95691	0.983122	4.16112	1.50845	0.776916
599	505	25244	Hrmt1l1	4.90117	Y	0	heterogeneous nuclear ribonucleoprotein methyltransferase-like 1	10	75.670129	4.90117	14.4632	10.2189	no		14.4632	12.4418	10.3179	10.1186	11.6676	6.69356	7.84782	10.004	3.86769	3.85933	8.30934	4.34097	4.32074	4.031	7.54492	0.0925914	3.37751	4.04311	4.04311	3.85111	0.417703	3.67538	4.47175	5.97573	0.166469	0.302517	0.194275	0.94424	2.40678	1.59888	3.15891	4.25433	3.03346	0.803412
600	506	19301	Kbtbd11	4.89987	Y	0	kelch repeat and BTB (POZ) domain containing 11	8	15.026765	4.89987	14.7505	7.59061	no		9.88947	14.7505	10.0635	9.8805	6.68191	7.16645	6.12262	4.40439	4.48074	5.12279	7.28163	8.21986	6.85341	6.43787	4.62131	0.300653	7.4298	3.97857	3.97857	4.80434	1.5792	4.59196	2.31147	6.71185	0.660523	0.814306	0	0.918343	6.0245	0.968219	1.59933	4.18919	2.97282	0.784876
601	507	32628	BC030863	4.89755	Y	0	cDNA sequence BC030863	6	120.881979	4.89755	13.3082	9.37008	no		11.5967	13.3082	8.27001	5.92661	8.28392	7.46961	6.34799	3.50532	3.91844	4.59532	4.34995	7.58704	9.057	8.54906	3.91723	1.66359	6.13634	4.07744	4.07744	6.03319	2.20887	5.78074	3.7666	5.20552	0.392358	0.306925	1.7814	3.00589	4.16048	1.00868	3.19153	3.25618	2.28045	1.50062
602	1440	3739	Col2a1	4.89639	N	13	procollagen, type II, alpha 1	15	97.806587	4.89639	15.1095	13.3158	no		10.7533	15.1095	8.81759	9.31165	5.67061	8.02355	4.80125	3.95797	3.85225	2.08312	7.41007	5.82681	5.1421	4.81111	6.53345	0.651267	6.78824	5.10074	5.10074	2.8978	2.77017	2.75768	2.36464	6.82443	3.26019	0.830011	0	0.940032	12.1158	1.59277	1.63106	4.24378	3.02363	1.47991
603	508	39976	1700029G01Rik	4.88288	Y	0	RIKEN cDNA 1700029G01 gene	4	125.827883	4.88288	14.9132	8.64088	no		14.1764	14.9132	8.70689	8.46221	8.66823	8.63034	7.7376	4.45427	5.27414	5.16761	4.94636	10.1201	8.87971	8.3737	2.34232	1.08042	9.13321	2.14564	2.14564	5.92986	1.12387	5.67814	6.03519	2.26552	0.371513	0.29721	0.564909	0.927557	0.175996	0.498821	2.32239	1.46556	1.53779	1.46556
604	509	1930	Cnnm2	4.87793	Y	0	cyclin M2	19	46.952999	4.87793	13.645	9.04535	yes		11.2547	13.645	10.2254	8.52201	10.8285	7.98124	6.98539	3.40053	7.81643	6.73018	7.37918	7.44933	6.00452	5.63138	4.68008	0.0909024	6.75644	4.01965	4.01965	4.85266	0.731882	4.63988	1.25955	4.32619	0.677933	0.299516	0	0.473778	7.17608	0.984986	1.01145	2.28491	2.23659	1.47391
605	510	40976	Etv5	4.87413	Y	0	ets variant gene 5	16	22.382035	4.87413	15.0003	7.98542	no		11.8259	15.0003	8.76201	5.14923	7.42598	11.7346	7.77867	5.69404	4.54454	4.48856	3.57058	8.3187	7.90159	7.44064	2.35595	2.23508	7.53107	3.03818	3.03818	3.8253	2.15093	3.64982	7.86512	2.90743	2.60827	1.52121	2.49729	2.18723	0.534395	0.50259	2.33425	1.47271	1.54675	2.28325
606	1441	34740	Ror2	4.87261	N	3	receptor tyrosine kinase-like orphan receptor 2	13	53.205003	4.87261	17	7.72433	no		17	13.215	7.53275	8.66083	14.0738	6.09656	7.08874	10.0719	3.21735	7.64948	7.47873	5.10807	3.55842	4.05641	5.63734	1.11135	4.02445	3.07445	3.07445	2.9211	1.16029	2.78073	3.04131	4.39005	2.07242	0	1.11481	0.951662	6.14975	1.60964	3.17641	1.49326	2.26836	0.808717
607	511	12909	Angptl4	4.87005	Y	0	angiopoietin-like 4	17	33.912051	4.87005	17	13.8353	no		14.7505	17	8.6795	11.5212	8.63919	6.55201	4.72741	6.27349	2.51422	3.78154	9.0806	7.388	3.47602	3.22796	5.52793	1.07646	6.69347	3.01927	3.01927	2.86653	2.7261	2.72675	2.96242	5.88243	2.58238	0.818748	1.08613	2.9277	4.06538	0.49695	1.6083	4.20465	2.21707	1.46201
608	512	14564	2600002B07Rik	4.86934	Y	0	RIKEN cDNA 2600002B07 gene	8	124.140772	4.86934	15.6536	7.6702	no		12.3911	15.6536	10.1947	9.23896	9.38495	5.96291	7.76494	6.32267	3.82163	5.1877	9.13015	4.28991	2.77653	3.24943	7.48275	2.91374	3.93991	5.07612	5.07612	2.03603	3.40164	1.92984	2.3442	4.31437	1.50794	0	3.33388	4.68855	2.38269	1.58066	1.61887	4.22282	1.54375	0.794436
609	513	13569	Pitpnm3	4.8685	Y	0	PITPNM family member 3 -verified: bad probe (aligns to an intron)	11	71.881514	4.8685	14.8754	7.38597	no		14.8754	12.9252	10.9495	11.5945	8.70715	8.6658	8.5932	5.68088	7.79775	5.1877	8.22928	5.01765	5.99076	5.61781	7.48275	0.644017	3.93991	6.21956	6.21956	3.82018	0.728468	3.64474	2.3442	1.71008	0.67463	0	0.567542	0.931692	1.03568	0.981813	1.61887	0.794436	1.54375	0.794436
610	514	39074	5033415L01Rik	4.86645	Y	0	RIKEN cDNA 5033415L01 gene	7	141.167972	4.86645	17	7.80854	no		17	17	11.8695	10.9201	10.9421	4.83514	6.27558	12.4308	4.59213	6.00493	10.1616	3.65362	1.55296	1.97573	6.55705	0.313838	3.3815	4.04573	4.04573	0.699904	0.74339	0.654927	1.79309	4.36594	0.689068	0	0.194553	0.945295	9.57883	1.60041	0.525265	4.25698	1.56336	0.290113
611	515	17810	5730492I20Rik	4.86539	Y	0	RIKEN cDNA 5730492I20 gene	1	91.036286	4.86539	15.4775	7.58386	no		12.244	15.4775	9.73582	7.29534	8.31279	7.49424	8.80248	7.20492	5.42901	3.92646	7.53564	5.93289	3.5876	3.33738	4.77431	2.99099	4.72654	4.08544	4.08544	2.94041	2.8304	2.79982	4.53678	4.42656	3.32904	0	2.55068	3.01339	3.26528	1.01197	1.03868	5.42019	0.986201	0.29513
612	1442	20193	Col2a1	4.86315	N	13	procollagen, type II, alpha 1	15	97.82777	4.86315	14.8754	7.89677	no		9.43986	14.8754	10.8857	8.44523	6.73914	7.2211	5.43076	5.02876	4.51035	3.16027	7.32407	8.26575	6.88846	6.47246	7.452	0.0892469	9.11776	6.19837	6.19837	4.82537	0.721694	4.61281	1.24493	2.88362	2.01125	0	0	0.151241	10.7265	0.975508	0.169004	1.4632	1.53482	0.283921
613	516	16672	Pofut2	4.85877	Y	0	protein O-fucosyltransferase 2	10	76.731361	4.85877	17	7.95277	no		17	17	13.3613	10.032	8.73648	7.29215	6.21613	10.6983	6.10638	5.94917	6.543	2.97426	2.78456	2.57534	5.5696	0.308692	2.24324	4.01965	4.01965	2.88731	0.731882	2.74731	1.25955	5.10666	0.376434	0	0.569527	0.934808	7.17608	1.58519	1.62343	2.28491	3.01141	1.47391
614	517	34604	Egr1	4.85816	Y	0	early growth response 1	18	35.024552	4.85816	17	10.776	no		15.3525	17	7.31717	8.43676	8.63919	9.3317	6.15746	7.62442	3.79511	3.15669	4.21365	7.388	5.08056	4.75053	3.04195	2.89487	8.27599	2.14077	2.14077	3.80234	3.3779	3.62707	5.18621	4.28696	0.159528	0.818748	2.47922	2.16977	1.0282	1.57017	3.98568	2.26838	2.21707	1.46201
615	518	17521	Zadh2	4.85746	Y	0	zinc binding alcohol dehydrogenase, domain containing 2	18	84.266425	4.85746	15.9546	9.7119	no		15.9546	14.1693	10.8751	5.7126	12.1883	9.3317	8.54205	8.3351	6.05405	7.47949	6.48664	7.388	5.95883	5.58633	2.33555	1.60593	5.94751	2.14077	2.14077	3.80234	1.11922	3.62707	5.18621	0.779066	1.49425	0.296229	2.47922	2.16977	2.36882	1.57017	0.512469	0.2836	0.949024	0.2836
616	519	24907	Uck2	4.85595	Y	0	uridine-cytidine kinase 2	1	169.160044	4.85595	17	8.25766	no		14.9546	17	11.7566	10.8188	7.43479	7.98124	6.98539	12.3199	3.1632	5.20284	10.0848	5.80072	3.50738	3.2587	6.51	0.308692	4.6022	4.01965	4.01965	1.30254	1.61115	1.22814	4.43577	2.91043	2.61117	0.299516	0.569527	1.51253	3.2025	0.165095	0.518817	4.23066	0.488219	0.286831
617	520	19685	Usp53	4.85496	Y	0	ubiquitin specific peptidase 53	3	122.636832	4.85496	15.6536	7.66892	no		15.6536	10.378	6.73008	7.78418	10.0917	10.1589	6.97262	5.68746	4.54024	6.71815	4.24718	7.437	6.9238	6.50735	3.06382	4.46981	6.74378	2.1538	2.1538	4.84657	4.11083	4.63384	7.85922	0.200185	2.60538	1.52	4.25704	3.78494	0.533749	0.501959	0.51754	0	0.486972	0.795178
618	521	12243	Robo2	4.85388	Y	0	roundabout guidance receptor 2	16	74.350563	4.85388	13.1532	7.44785	no		9.72989	13.1532	12.6917	6.51375	6.30785	9.53914	10.4597	4.56179	7.0129	5.26401	5.03605	7.52396	6.99541	6.57803	3.88421	0.314879	6.83311	3.06585	3.06585	4.88951	0.745716	4.67643	1.79733	4.37395	1.07832	0	0.195112	0.947411	9.58971	2.30948	0.526566	2.30503	2.26035	0.805679
619	522	2394	Praf2	4.8509	Y	0	PRA1 domain family 2	X	7.306871	4.8509	13.3959	7.64962	no		13.3959	12.0784	9.33435	9.8805	10.6499	7.16645	4.03909	9.01483	4.48074	4.42071	10.9194	4.95708	5.93167	5.55957	6.4359	0.632437	5.91299	3.97857	3.97857	2.85418	1.5792	2.71454	0.803311	4.26366	0.660523	0	1.07966	2.15825	8.24564	1.56126	0.994535	2.25856	2.20547	0.784876
620	523	15899	Neo1	4.84678	Y	0	neogenin	9	58.760713	4.84678	17	7.40898	no		11.1634	17	17	6.38512	6.16616	10.8902	12.152	7.65633	7.77913	3.17102	4.95103	6.57324	4.26612	4.76657	2.34459	1.61299	6.71856	2.14727	2.14727	3.81252	2.13859	3.63715	5.20385	2.26803	0.671346	0	1.09048	1.50363	4.07707	0.978654	1.00507	2.27497	0.953178	0.284886
621	524	9029	Pde1a	4.8405	Y	0	phosphodiesterase 1A, calmodulin-dependent	2	79.705237	4.8405	14.8085	7.58018	no		13.9815	13.3658	7.25239	14.8085	12.8487	5.85994	2.83057	7.56112	5.22237	6.62297	9.02449	4.94785	3.45123	3.20365	7.40629	1.066	3.87476	6.16685	6.16685	2.85008	1.10692	2.71049	0.800982	5.02784	1.03263	0.293634	0.186939	0.462833	4.04218	0.96615	1.59635	4.18406	2.20163	1.45261
622	525	9900	5430433G21Rik	4.83882	Y	0	RIKEN cDNA 5430433G21 gene	2	139.584183	4.83882	17	13.2588	no		17	11.6753	6.75336	7.10953	10.1241	9.43466	6.99178	11.5097	6.11165	6.73621	4.98385	10.181	6.00913	5.63592	2.36052	1.09105	9.1954	1.38524	1.38524	4.85571	1.13639	4.64291	6.07455	2.28566	0.377143	0	1.09814	1.51402	0.53569	0.16535	2.33823	0.797412	1.54975	1.4751
623	526	21476	Eya2	4.83499	Y	0	eyes absent 2	2	165.59666	4.83499	17	7.27987	yes		17	14.6993	8.27904	8.72252	14.1693	7.47781	7.13465	10.1405	5.41914	6.07855	6.67543	5.14196	4.37268	4.08206	3.92056	1.12098	4.05618	2.19538	2.19538	2.9361	1.17165	2.79556	3.06303	5.21008	0.703847	0.307267	0.585049	0.488231	2.43535	1.62051	4.08341	1.50185	2.28247	2.32373
624	527	28938	BC034090	4.83489	Y	0	cDNA sequence BC034090	1	157.059619	4.83489	12.049	8.19353	yes		12.049	11.8464	9.61599	5.23602	10.9765	8.80956	9.57638	4.56753	5.37017	7.62957	5.04084	7.53023	7.00057	6.58313	3.10544	1.64711	6.08241	3.068	3.068	7.18058	1.63768	6.88726	5.2889	2.3163	1.53981	0	1.11145	1.53208	0.181309	0.998896	2.3623	1.4896	1.56794	1.4896
625	528	2894	Hs2st1	4.83437	Y	0	heparan sulfate 2-O-sulfotransferase 1	3	144.094334	4.83437	13.8864	7.99713	no		13.1942	13.8864	7.17242	9.76895	9.1331	6.42132	3.98717	7.48294	3.72804	5.79684	8.06629	6.45083	4.18787	3.90046	4.57798	1.0531	5.84477	2.98208	2.98208	1.99633	2.67441	1.89067	2.28178	7.54077	2.53156	0.805527	1.70396	2.13547	8.18848	1.54364	0.982094	7.69208	1.507	0.277903
626	529	14439	Ctdspl	4.83184	Y	0	CTD (carboxy-terminal domain, RNA polymerase II, polypeptide A) small phosphatase-like	9	118.953013	4.83184	14.5744	10.5293	no		14.5744	12.6724	10.0236	9.08703	9.21276	8.51642	8.46975	8.97949	6.00239	10.0124	9.01055	4.93865	3.44507	3.92816	5.48678	0.628923	4.50578	5.02457	5.02457	2.0089	1.10387	1.90307	4.3573	4.24823	1.02966	0.811364	0.186409	0.914286	1.63277	0	0.506219	5.28033	0.475926	0.280416
627	530	4940	Plxna2	4.82604	Y	0	plexin A2	1	196.638622	4.82604	17	11.151	no		17	13.4731	9.38213	13.1736	12.1763	6.54466	6.15163	6.92946	3.79134	6.66437	10.0015	4.25633	2.10074	2.5467	5.52379	1.07515	3.90499	3.99132	3.99132	2.02319	2.72319	1.91717	1.74926	5.05828	2.57952	0.818005	0.562292	2.16785	2.36684	0.973418	1.6068	3.18516	2.21513	1.46083
628	531	14641	Fam171a2	4.8241	Y	0	family with sequence similarity 171, member A2	11	102.298333	4.8241	15.1764	7.61736	no		15.1764	12.4714	7.49068	7.1862	11.6915	6.06103	7.05621	5.77385	4.5965	7.61635	6.60584	5.08405	4.3281	4.03823	5.61603	1.10453	4.00198	4.04835	4.04835	4.88642	1.63356	4.67337	2.38012	5.98568	1.07676	0	1.10921	2.21083	3.22988	0.996739	4.04741	3.23219	2.25836	2.30334
629	532	34609	A930017N06Rik	4.81852	Y	0	RIKEN cDNA A930017N06 gene	5	140.450359	4.81852	15.9546	7.21162	no		10.8281	15.9546	10.3283	7.17848	5.70778	11.0571	7.85479	6.41528	5.35561	3.86348	3.61206	7.51144	6.05079	5.677	1.73725	1.10317	8.42229	2.1736	2.1736	5.99	1.63151	5.73785	7.00512	5.15125	1.53377	1.53456	0.576209	0.479996	0.541567	0.509592	3.1614	3.23003	2.25637	1.48595
630	533	17950	Swap70	4.81622	Y	0	SWAP complex protein	7	117.426721	4.81622	15.0515	11.659	no		12.4399	15.0515	10.2254	11.6261	12.3102	7.98124	6.21613	6.34389	5.30747	5.20284	12.0399	2.97426	2.78456	2.57534	8.53167	0.646725	3.34189	6.23022	6.23022	0.692738	0.731882	0.647924	1.77205	3.5929	0.677933	0	0.569527	0.934808	9.52478	0.984986	0.518817	3.20852	1.54825	0.286831
631	534	8816	Fstl4	4.81449	Y	0	follistatin-like 4	11	53.000148	4.81449	12.9322	7.50859	no		12.9322	12.2076	10.1541	7.74396	5.58254	9.35963	8.56392	5.65465	3.80644	4.46125	4.22618	8.27894	7.86834	7.40777	2.34232	2.22167	7.49032	2.14564	2.14564	5.92986	3.38804	5.67814	7.82983	1.70188	0.371513	0.29721	2.48522	3.77052	1.0314	0.498821	2.32239	0.791476	1.53779	1.46556
632	535	3879	Rtn4rl1	4.81268	Y	0	reticulon 4 receptor-like 1	11	75.080158	4.81268	17	7.97159	no		13.6005	17	9.44955	10.7787	8.6974	9.38767	6.19257	5.67431	4.53168	5.18267	6.52037	7.42471	4.27334	4.77462	3.83225	0.643118	6.73115	2.15053	2.15053	2.03442	2.14352	1.92824	2.98038	5.08899	0.673534	0.298195	0.566882	2.94212	7.15852	0.980759	1.61735	3.19999	2.22875	0.793695
633	536	6884	ENSMUSG00000055855	4.80564	Y	0	predicted gene, ENSMUSG00000055855	17	67.197539	4.80564	14.1837	8.01944	no		12.2943	14.1837	7.32531	8.44523	5.56802	9.341	5.43076	6.28049	3.79888	4.4522	4.21783	8.26575	6.88846	6.47246	3.04468	2.89756	8.28322	3.02136	3.02136	3.80488	4.08374	3.62959	6.02541	5.06702	3.21311	1.51161	2.48122	2.1717	0.175475	0.162819	2.31846	3.18939	1.53482	0.790003
634	537	35624	Hspa5bp1	4.80328	Y	0	heat shock 70kDa protein 5 binding protein 1	19	10.932348	4.80328	13.1505	8.70778	no		13.1505	11.7462	8.8269	7.84909	8.79551	8.74628	8.65965	4.52751	6.1381	5.2333	5.00748	5.83205	6.03222	5.65869	3.8646	1.63443	4.63165	4.03526	4.03526	5.97574	2.16836	5.72369	4.45971	4.34998	1.52577	0.83077	1.10366	1.52151	1.04542	1.5943	2.34821	3.2214	1.55729	1.48111
635	538	23974	Cpz	4.79927	Y	0	carboxypeptidase Z	5	35.845197	4.79927	15.3525	8.18728	no		12.1623	15.3525	7.56662	10.2259	8.26474	6.12516	2.96416	4.60797	2.02494	5.30535	7.50394	8.46025	6.09765	5.72321	5.65449	0	8.49687	4.07212	4.07212	2.92966	0.755101	2.78919	2.40359	6.03078	0.700405	0.306241	0	0.955938	12.2125	1.0065	1.03315	4.28361	2.27641	0.811771
636	1443	23747	Igsf10	4.79911	N	1	immunoglobulin superfamily, member 10	3	59.122409	4.79911	17	8.03595	no		17	13.3231	8.27904	6.59398	14.9546	6.80032	7.94616	10.9326	3.92238	6.87087	3.66189	5.92216	4.37268	4.88536	3.13365	1.12098	4.71643	2.19538	2.19538	4.92375	1.65845	4.7104	3.7702	4.41841	0.703847	0.307267	0.585049	0.488231	4.16352	2.33172	2.38265	1.50185	1.58332	0.814073
637	539	10556	Banf1	4.78448	Y	0	barrier to autointegration factor 1	19	5.364842	4.78448	17	11.7222	no		17	17	9.40133	12.3543	10.7276	6.55936	6.92819	9.07711	2.51706	9.19838	10.0166	5.75419	2.76057	3.23101	3.81623	0.0892469	4.55849	3.02136	3.02136	1.29219	0.404403	1.21797	4.40021	5.06702	0.668079	0	0.189346	0.925499	1.64932	0.975508	2.31846	4.20723	1.53482	0.790003
638	540	20736	Cd99l2	4.77788	Y	0	Cd99 antigen-like 2	X	68.692738	4.77788	13.9503	7.82615	no		13.9503	13.8977	5.61741	10.9815	9.58226	6.74667	4.85638	7.835	4.61839	6.8276	9.26683	7.5491	5.18797	4.85628	5.63734	0.316973	6.10031	4.06153	4.06153	2.9211	0.750392	2.78073	3.74508	5.17828	1.08459	0.30488	0.580267	0.951662	1.05638	1.00214	2.36838	5.39162	1.57253	0.808717
639	541	46390	AI747699	4.77502	Y	0	expressed sequence AI747699	Un	1	4.77502	13.6283	9.01753	no		12.4236	13.6283	7.3909	12.4422	8.06666	8.6836	4.77153	7.69647	3.82926	3.81813	8.24254	8.3187	6.92888	6.51235	4.67637	1.08838	7.53107	2.15544	2.15544	2.88522	1.13324	2.74524	5.22603	3.58943	1.05825	1.52121	0.568864	0.473162	7.17168	0.983927	0.518178	2.28325	1.54675	0.286506
640	542	8532	Gpsm1	4.77422	Y	0	G-protein signalling modulator 1 (AGS3-like, C. elegans)	2	26.203663	4.77422	17	9.93496	no		17	14.2918	9.46893	9.24801	10.806	7.27628	7.7718	8.403	4.54024	6.71815	5.73198	7.437	5.11324	4.7827	3.83869	1.08705	5.99396	3.03607	3.03607	4.84657	1.13168	4.63384	4.42783	2.27808	0.675729	0.298855	0.568202	0.932729	0.533749	0.982869	1.62038	1.47151	1.54525	0.795178
641	543	8850	Robo1	4.76439	Y	0	roundabout homolog 1	16	73.045993	4.76439	17	8.47528	no		17	13.9908	8.97759	7.98108	10.3542	8.16961	8.77969	7.18143	4.64486	5.31575	4.34995	6.73409	5.21326	5.73252	3.13081	2.98257	5.40693	1.41033	1.41033	4.92062	3.48829	4.7073	4.52448	2.33963	2.08744	0.306925	1.7814	1.54583	3.25764	1.61895	1.03536	0.813304	0.502199	0.294117
642	544	38071	ENSMUSG00000053821	4.76353	Y	0	predicted gene, ENSMUSG00000053821	14	102.126959	4.76353	17	7.23864	no		11.7318	17	10.1541	9.20291	7.3734	9.35963	6.17498	7.64834	5.27414	6.68819	7.33626	7.40632	5.09278	4.76256	4.65422	0.305145	7.49032	4.00158	4.00158	2.87274	0.723944	2.73289	6.03519	2.88955	1.5001	0.29721	0.564909	0.927557	2.37475	0.498821	0.514363	4.21242	0.157397	0
643	545	1716	Fcgrt	4.76278	Y	0	Fc receptor, IgG, alpha chain transporter	7	52.348468	4.76278	14.6536	20.2072	no		13.2947	14.6536	9.27744	11.3972	9.19276	5.22592	4.01302	8.23462	3.09068	5.0932	8.10495	4.92947	3.43892	3.9212	7.38612	1.06081	4.49629	3.96336	3.96336	2.00574	2.09969	1.89996	2.92695	5.01056	2.54835	2.31751	1.07324	1.48023	8.21696	0.159597	0.988288	4.17383	1.51571	0.78052
644	546	10327	P4ha3	4.76262	Y	0	procollagen-proline, 2-oxoglutarate 4-dioxygenase (proline 4-hydroxylase), alpha polypeptide III	7	107.467674	4.76262	17	7.2886	no		17	15.1764	11.1004	6.50652	17	6.06103	8.6969	13.2881	3.87544	8.46727	6.60584	3.01068	1.55474	2.60441	5.61603	0.656768	2.80937	2.17526	2.17526	1.31536	1.15226	1.24074	3.02592	2.31116	0.690193	0	0.576883	0.480623	10.8439	2.30747	1.02331	0.804922	0.971102	0.804922
645	547	39638	Irx6	4.75177	Y	0	Iroquois related homeobox 6	8	95.203885	4.75177	17	7.85094	yes		17	10.9313	8.01369	9.96531	12.2248	7.23681	5.44149	9.09501	3.13989	5.91056	6.50347	5.76448	5.97248	5.59979	3.82263	2.22167	5.24961	3.02555	3.02555	5.92986	1.59708	5.67814	4.40808	0.782551	2.59097	0.820983	2.48522	2.17557	2.37475	0.498821	0.514363	0.284564	0.483872	0.791476
646	548	13348	1700007G11Rik	4.7469	Y	0	RIKEN cDNA 1700007G11 gene	5	99.230838	4.7469	14.4231	7.28638	no		10.7682	14.4231	8.12731	10.8794	7.4879	6.67096	3.50498	6.3866	1.99052	3.21447	9.19449	6.64147	6.03222	5.65869	8.56569	0.311768	6.79462	5.10383	5.10383	2.89991	0.738763	2.75976	3.01063	5.13335	0.68459	0.83077	0.193443	0.941082	9.55713	0.991374	0.522674	3.2214	2.24842	0.801154
647	549	24718	Sat2	4.74674	Y	0	spermidine/spermine N1-acetyl transferase 2	11	69.437097	4.74674	11.4576	7.79659	yes		8.90136	11.4576	6.34556	5.35025	6.46159	9.72334	7.18765	2.10585	5.45879	5.36292	4.38937	10.4148	10.1832	9.62815	3.15649	1.6803	8.58005	3.1071	3.1071	7.25477	1.6753	6.96099	6.22579	3.00536	0.399077	0.850087	1.79589	2.25101	1.71157	0.523303	1.04536	3.27606	0.992768	0.820258
648	550	1329	5730411F24Rik	4.73476	Y	0	RIKEN cDNA 5730411F24 gene	18	61.69524	4.73476	11.043	7.39025	no		11.043	9.03367	4.83715	6.99649	8.60065	7.8643	6.1342	2.84213	6.03331	4.42968	4.19703	10.0673	9.8855	9.33348	2.32656	1.07121	8.24718	2.1343	2.1343	8.30661	1.11305	7.97076	5.16866	5.0452	1.48649	0.294928	1.08181	1.49186	0.174181	0.161571	3.9741	2.26183	2.9776	2.26183
649	551	28109	Tro	4.73052	Y	0	trophinin	X	147.080007	4.73052	17	7.34436	no		17	15.6536	9.48837	9.26613	14.6536	5.98377	6.21613	13.1594	3.1632	5.20284	9.15151	4.3026	2.12491	2.57534	5.5696	0.308692	3.34189	3.04029	3.04029	1.30254	0.410995	1.22814	2.35184	4.32619	1.05978	0	0.569527	0.473778	5.05793	1.58519	3.13664	0.796666	3.01141	2.28491
650	1444	3970	Npnt	4.71319	N	5	nephronectin	3	132.546199	4.71319	17	7.27863	no		17	15.0515	7.41569	6.44189	10.1349	8.71039	6.99819	8.43722	6.11693	4.50229	3.58183	5.81114	5.1297	4.7989	2.3628	2.24183	5.29777	2.16037	2.16037	3.83301	3.41873	3.65746	4.44373	2.28819	3.25002	0.82774	3.34635	3.79654	1.6661	0.504487	1.62647	1.4763	0.961558	0.798158
651	552	34809	C1qtnf1	4.71058	Y	0	C1q and tumor necrosis factor related protein 1	11	118.311084	4.71058	13.3355	8.15315	no		12.1189	13.3355	8.58898	9.84312	9.21276	6.479	5.37227	4.96284	3.75765	5.10304	9.01055	4.21898	4.21607	4.71079	6.4176	0	4.50578	6.15989	6.15989	2.846	0.709455	2.70645	1.73089	6.69073	1.47494	0.811364	0	0.914286	7.08912	2.24656	0.506219	5.28033	2.19779	0.781968
652	553	35818	Zic3	4.70937	Y	0	zinc finger protein of the cerebellum 3	X	55.289009	4.70937	15.6536	8.12669	no		12.8327	15.6536	12.399	9.14918	6.70636	9.30389	8.52026	6.91456	4.4934	5.87775	4.9185	7.36975	5.94522	5.57293	3.03381	0.635088	6.67474	3.01302	3.01302	4.81333	1.11459	4.60088	6.00592	2.25057	0.66375	0.295252	0.560989	1.49333	0.526708	0.971334	1.6038	1.45847	0.945924	0.787067
653	554	3659	Pde4d	4.70837	Y	0	phosphodiesterase 4D, cAMP specific	13	109.907134	4.70837	13.1444	7.1339	no		13.1444	11.8664	5.30145	8.26138	9.78589	5.16975	3.36019	9.62788	3.71701	5.04926	5.58471	7.26167	5.86466	6.36475	4.56725	0.619377	7.33046	4.99174	4.99174	3.74971	1.54994	4.54784	0.78603	2.81946	1.95924	2.30292	1.06371	2.12983	10.6004	2.99854	0.163495	0.774051	1.50267	0.276969
654	555	3030	Col23a1	4.69774	Y	0	procollagen, type 23, alpha 1	11	51.39441	4.69774	13.8718	7.70204	no		13.1779	13.8718	10.6767	9.75974	7.81154	7.74145	6.80345	7.47517	4.42645	3.70576	7.2038	7.27356	5.87353	5.50227	4.5744	1.05182	5.83913	3.94575	3.94575	4.76574	2.08295	4.55368	5.10362	1.65762	1.01643	0.290115	1.06582	2.88275	1.61942	0.485301	0.981066	0.277591	1.50556	0.775481
655	556	18443	Scrn1	4.69734	Y	0	secernin 1	6	54.456376	4.69734	15.9546	7.56703	no		15.9546	10.6432	7.54966	5.26745	13.3092	6.76195	6.32372	8.57598	3.22421	6.05009	5.06485	5.89544	5.19638	4.86456	3.90397	2.27831	4.69129	3.07877	3.07877	4.90813	2.19866	4.6949	6.15954	2.96505	1.54993	0.305559	2.53613	2.99594	2.42508	1.00432	2.37244	0.810242	1.5756	1.4957
656	557	16816	Rrbp1	4.6932	Y	0	ribosome binding protein 1	2	143.773328	4.6932	12.9852	13.7494	no		12.4563	12.9852	8.08337	11.6367	8.74628	7.3001	5.48469	5.70725	4.55314	4.49771	8.25583	5.80593	5.12558	4.79484	4.68379	0.0910884	6.76278	3.0424	3.0424	3.83044	1.13639	3.65491	2.35439	4.33014	1.06131	0.826986	0.192066	1.51402	10.7848	0.986047	0.519458	2.28658	2.23855	0.797412
657	1445	22631	Ihh	4.69191	N	11	Indian hedgehog	1	74.992321	4.69191	17	7.41577	no		11.103	17	11.6452	7.02641	5.56077	10.849	9.39527	5.63508	6.05405	4.44768	3.53712	10.0974	5.95883	5.58633	1.70086	0.637751	9.97115	1.37237	1.37237	4.82235	0.720572	4.60982	6.89663	2.88066	0.369425	0	0.562945	0.924472	1.0282	0.974462	2.31649	0.789267	2.21707	1.46201
658	558	15654	D230046O15Rik	4.69098	Y	0	RIKEN cDNA D230046O15 gene	17	67.679619	4.69098	12.3534	9.65646	no		11.3007	12.3534	7.42397	7.12478	6.23654	10.9836	7.80622	4.51048	4.56176	4.50688	4.26831	8.34538	7.9239	7.46268	2.3651	1.62904	7.55841	2.16201	2.16201	4.86182	2.76424	4.64897	6.96684	4.33806	2.04033	1.52604	1.10034	1.51701	0.536989	0.165861	3.14404	1.4775	2.24249	1.4775
659	559	31140	Pdgfrl	4.68905	Y	0	platelet-derived growth factor receptor-like	8	42.07586	4.68905	17	9.08922	no		17	13.1377	8.17156	10.138	13.2174	6.70868	7.86176	8.5149	3.2003	4.54384	5.79982	5.85834	4.3281	4.83566	3.09984	1.10453	4.65638	2.17526	2.17526	3.85631	1.63356	3.68053	4.47981	3.63137	1.07676	0.834581	0.576883	0.480623	4.12737	2.30747	2.35826	1.48717	1.56488	0.804922
660	560	11582	Lama4	4.68554	Y	0	laminin, alpha 4	10	38.726775	4.68554	14.5929	7.44348	no		13.3211	14.5929	7.53275	7.22493	6.94833	9.57753	6.31164	6.4586	3.8949	3.88851	3.63495	8.433	6.07883	5.70466	3.11386	2.27371	8.46692	3.07445	3.07445	3.86936	2.19357	3.69347	7.0382	4.39005	0.695846	1.54193	1.77183	1.53665	1.05638	0.169234	2.36838	2.3118	1.57253	1.49326
661	561	11157	Dner	4.68467	Y	0	delta/notch-like EGF-related receptor	1	84.366547	4.68467	17	8.04444	no		17	12.368	7.43227	7.13242	11.6082	6.65594	6.23982	7.73688	4.56609	5.97138	4.27256	6.63002	6.02296	5.64956	2.36739	1.09507	5.30855	3.04877	3.04877	5.96864	1.61926	5.71664	3.70256	2.92245	1.06592	0.300845	1.10145	1.51851	1.66918	0.989239	4.02666	0.799654	2.24447	1.47871
662	562	10685	Arsa	4.68106	Y	0	arylsulfatase A	15	89.303063	4.68106	15.4775	10.1282	no		14.0003	15.4775	8.61601	5.05216	11.363	7.15869	6.87791	6.2248	4.47653	7.43468	4.90005	7.34552	5.05224	4.72266	3.79081	1.0673	5.90727	3.00471	3.00471	3.78465	1.57723	3.60955	3.62977	5.84862	0.0396087	0.293957	0.558396	0.917326	1.02079	2.25235	2.30282	4.18662	2.20355	1.45378
663	563	7751	Csdc2	4.67378	Y	0	cold shock domain containing C2, RNA binding	15	81.781302	4.67378	12.427	7.74152	no		11.9688	12.427	8.84555	7.86543	7.50571	8.76429	6.26363	5.75377	4.58343	5.24351	4.28959	9.29129	10.029	9.47553	2.3766	1.10047	8.40749	2.17028	2.17028	7.16025	1.14747	6.86706	5.26632	0.800247	0.686825	1.53212	1.7592	2.20489	0.179963	0.167149	1.02006	0.802658	0.493246	0.289452
664	564	30357	V2r3	4.67324	Y	0	vomeronasal 2, receptor, 3	14	52.036407	4.67324	15.0003	6.87641	no		11.1694	15.0003	12.8386	9.62289	5.32066	9.0228	8.29988	8.05449	3.66975	3.03816	4.77798	4.83004	3.37237	3.1264	3.70687	2.80565	4.39349	1.33372	1.33372	2.79772	3.2657	2.65873	6.7182	4.15729	2.48744	0.794035	2.41276	3.66649	3.09662	2.20103	3.03129	2.21365	2.90711	0.764842
665	565	31650	C1qtnf5	4.67051	Y	0	C1q and tumor necrosis factor related protein 5 -verified: good probe	9	43.916991	4.67051	17	8.47455	no		17	14.6993	8.97759	10.2455	11.0805	6.79262	7.93908	8.61115	3.91844	4.59532	5.85813	4.39722	3.57784	3.3278	3.91723	1.66359	3.4298	2.1937	2.1937	3.88513	2.20887	3.70909	3.05992	5.20552	0.702698	0.843057	1.12158	0.958085	3.25764	2.32969	2.3806	2.32202	1.58178	0.813304
666	566	27032	Zdhhc3	4.66538	Y	0	zinc finger, DHHC domain containing 3	9	122.99226	4.66538	14.0913	7.17286	no		12.7999	14.0913	7.2766	6.32201	8.59105	7.85603	5.39875	10.5492	6.85788	3.13891	5.66528	5.72347	5.06031	5.56402	5.50729	0.0881615	5.91873	3.00886	3.00886	2.85623	0.400071	2.71657	1.74107	5.04085	1.48456	0.294603	0	0.149799	11.9895	2.25622	1.60082	3.17675	2.2074	0.282002
667	567	20236	Neo1	4.65492	Y	0	neogenin	9	58.760194	4.65492	17	7.70643	no		17	13.3703	9.01578	10.2851	10.3988	6.16838	7.15446	6.53163	4.66263	4.61423	8.42487	4.41473	3.59087	3.34059	5.68038	1.12514	3.44609	3.09615	3.09615	3.89571	1.66474	3.71957	3.07241	5.2238	2.09753	0.846171	1.12612	1.55199	1.7036	1.01307	2.38881	3.26499	0.987291	0.295469
668	568	27953	9430081I23Rik	4.65397	Y	0	RIKEN cDNA 9430081I23 gene	13	28.862136	4.65397	14.5744	7.72104	no		14.5744	12.531	9.63582	9.40362	8.21704	7.41255	7.08222	7.82676	7.03045	6.0331	7.47245	5.10325	4.34289	4.05276	5.63307	0.316448	4.67628	4.05889	4.05889	3.86674	0.422241	3.69087	2.39052	2.95585	0.387215	0	0.195952	0.157176	8.39702	1.6081	0.528527	2.3101	1.571	0.291772
669	569	22389	Emp2	4.6517	Y	0	epithelial membrane protein 2	16	10.282071	4.6517	17	10.4651	yes		17	13.9769	7.57512	7.26394	11.8119	6.78494	6.34191	9.35074	3.9145	6.85847	5.8528	6.72825	5.20903	4.87702	2.40687	1.11822	6.13032	3.08527	3.08527	3.88249	0.756284	3.70648	3.763	2.97429	0.70155	0.842281	1.12045	0.957011	0	3.12509	2.37856	1.49939	1.58023	1.49939
670	1446	22984	Wnt5a	4.64818	N	5	wingless-related MMTV integration site 5A	14	29.336037	4.64818	17	7.40718	no		17	13.0313	7.43227	6.45618	13.1272	8.01506	7.01102	12.3642	4.56609	7.57032	3.58936	6.63002	6.02296	5.64956	3.08037	0.650356	5.30855	2.16366	2.16366	4.86488	0.736461	4.65201	4.45171	1.22269	0.682363	0.829253	1.10145	0.938984	0.53764	3.08281	1.01575	0.799654	0.490724	0.799654
671	570	35936	Luzp1	4.64299	Y	0	leucine zipper protein 1	4	136.104921	4.64299	12.2112	9.31572	no		12.2112	11.9912	6.92721	6.59398	9.65629	8.90102	7.94616	5.85505	5.41914	5.32096	5.86348	7.59339	7.05255	6.63445	3.13365	1.12098	6.14238	2.19538	2.19538	6.03682	1.17165	5.78434	5.3345	3.67399	0.393098	0.307267	0.585049	0.959162	0.550202	1.00978	3.19406	1.50185	2.28247	2.32373
672	571	4288	A630006M12Rik	4.63845	Y	0	RIKEN A630006M12Rik	13	105.219353	4.63845	12.4236	8.11178	no		12.4236	11.6471	6.10745	11.6156	8.06666	7.97281	5.47385	6.33681	4.54454	3.81813	7.37303	6.60154	5.99993	5.62685	5.56541	0.645821	5.9998	4.01706	4.01706	2.88522	1.60913	2.74524	3.68504	5.10224	2.03058	1.52121	0.568864	0.473162	1.6615	0.50259	3.13418	4.22804	2.23462	1.47271
673	572	21136	9130223C08Rik	4.63806	Y	0	RIKEN cDNA 9130223C08 gene	4	53.585534	4.63806	17	8.0464	no		17	17	11.9037	10.1574	8.19806	7.39635	7.87574	10.8298	6.17542	6.80918	7.45991	1.87278	1.04151	0.942341	5.62454	0.658613	2.28254	4.05361	4.05361	1.31771	1.15547	1.24306	2.38531	4.37797	2.06496	0.303864	0	0	5.10288	0.511522	0.527219	6.58132	0.49642	0.291107
674	573	26534	Ptprm	4.63475	Y	0	protein tyrosine phosphatase, receptor type, M	17	67.016906	4.63475	13.0997	9.52128	no		13.0997	11.7036	6.76894	7.12478	8.10394	10.2085	7.0046	6.3652	3.84457	5.21804	2.35936	7.46788	7.9239	7.46268	1.7244	2.93005	6.77549	2.16201	2.16201	4.86182	2.76424	4.64897	6.96684	1.72247	3.93663	2.35889	2.50539	2.19505	0.178629	0.165861	1.628	0.798905	0.962612	1.4775
675	574	10078	Dcbld1	4.6315	Y	0	discoidin, CUB and LCCL domain containing 1	10	52.039948	4.6315	15.6536	7.7931	no		15.6536	9.48637	5.93594	8.31099	10.5512	7.09695	4.65506	7.50628	4.44306	4.38065	6.40343	6.46732	7.76999	7.31062	4.58875	0.0863843	5.86173	3.95579	3.95579	7.02898	0.392962	6.73664	1.21945	2.83677	1.02229	0.291388	0.185092	0.909247	8.20269	0.487725	0.503129	1.44445	1.51135	0.278842
676	575	32907	Col4a1	4.6252	Y	0	procollagen, type IV, alpha 1	8	11.19879	4.6252	14.5396	13.8921	no		14.5396	13.8647	8.19826	8.64331	10.2657	7.40444	6.29959	5.17002	5.37504	6.02745	5.81564	6.68754	6.06946	5.69541	3.10824	0.659539	5.36291	2.18026	2.18026	6.00433	0.74805	5.75208	2.38791	4.38199	0.386486	1.53947	0.57891	0.949534	0.544205	0.999977	4.05636	0.807196	2.26435	2.30841
677	576	5896	Tmem45a	4.62436	Y	0	transmembrane protein 45a	16	56.82361	4.62436	17	7.68923	no		14.1095	17	11.2541	10.2752	8.98579	6.16115	3.58236	8.63765	1.51771	3.92646	10.2785	3.05787	2.85277	2.64205	7.62924	0.0956797	3.44201	5.16331	5.16331	0.710849	0.761034	0.665625	3.06928	5.21923	0.394584	0.307954	0.198788	0.489513	12.2451	1.01197	0.535128	3.26278	2.28653	0.29513
678	577	20518	Ric3	4.61822	Y	0	resistance to inhibitors of cholinesterase 3 homolog	7	116.201113	4.61822	12.2302	7.58339	no		12.2302	12.1213	10.8435	9.14918	6.70636	7.87258	8.52026	5.00467	6.03848	6.65251	6.46987	8.23948	6.8684	6.45266	3.80349	0.302142	6.67474	3.98621	3.98621	4.81333	0.717217	4.60088	2.9535	2.87181	0.15846	0.295252	0.560989	1.49333	1.02501	0.161819	0.997679	3.18095	0.480184	0.787067
679	578	40628	Arhgef19	4.60655	Y	0	Rho guanine nucleotide exchange factor (GEF) 19	4	140.813023	4.60655	15.4775	7.98511	no		14.1095	15.4775	9.00621	8.74026	9.67757	6.16115	5.61713	7.20492	3.24835	6.08999	5.87418	5.1517	3.5876	4.08943	3.13934	2.29453	4.0653	1.41397	1.41397	3.89306	2.8304	3.71695	3.06928	5.21923	2.095	0.84539	1.78621	1.55045	5.14501	1.62363	2.38675	4.29705	0.986201	0.815613
680	579	16864	Mbtps1	4.60567	Y	0	membrane-bound transcription factor peptidase, site 1	8	122.032651	4.60567	14.6122	9.16595	no		13.2445	14.6122	5.93594	11.3664	9.84818	6.44288	2.80676	5.53845	1.41998	2.52999	10.8481	7.29743	5.89132	5.5198	7.37107	0.296235	5.86173	6.14256	6.14256	2.00103	0.392962	1.89531	2.28916	4.22905	1.97326	0.291388	0.185092	0.458661	4.02207	2.23696	0.985184	5.26523	0.472913	0.778355
681	580	5416	D930017K21Rik	4.60388	Y	0	RIKEN cDNA D930017K21 gene	15	81.522537	4.60388	17	7.34838	no		17	11.0943	7.44058	9.31165	17	7.332	7.01745	12.3753	4.57041	5.97696	7.41007	5.05544	5.1421	4.81111	4.69869	0.651267	3.97523	1.38996	1.38996	3.84075	0.737611	3.66512	3.00759	2.29582	0.164982	0.301179	1.10255	0.940032	1.04433	1.59277	1.63106	0.800404	0.964726	0.800404
682	581	22150	Larp6	4.60059	Y	0	La ribonucleoprotein domain family, member 6	9	60.586213	4.60059	14.057	8.88529	no		14.057	13.9908	8.27001	9.46874	8.9554	8.16961	8.77969	4.61961	3.91844	6.07284	3.65803	6.73409	5.21326	5.73252	3.13081	1.66359	6.13634	2.1937	2.1937	4.92062	2.82125	4.7073	5.32991	2.33963	1.55809	1.54935	1.12158	0.958085	0.183763	1.00868	2.3806	1.50062	1.58178	1.50062
683	582	21477	Spred1	4.5965	Y	0	sprouty protein with EVH-1 domain 1, related sequence	2	117.007806	4.5965	17	11.184	no		17	17	9.53718	10.08	10.1674	8.02355	7.01745	7.74499	5.33146	7.57687	9.1873	3.63463	2.13602	2.58849	5.59062	0.311253	4.62673	4.03265	4.03265	0.696308	1.14271	0.651412	4.45571	2.92547	2.04523	0	0.193166	0.476874	1.04433	0.990305	1.01682	4.24378	0.491353	0.288466
684	583	25298	Hip1	4.59255	Y	0	huntingtin interacting protein 1	5	135.883925	4.59255	13.3899	8.14058	no		13.3899	12.6059	6.90318	8.69601	8.93521	8.15224	6.33584	5.83462	5.40438	6.06145	5.84747	5.90611	5.20481	4.87286	5.65449	1.11684	5.39588	4.07212	4.07212	3.87986	1.65218	3.70387	3.7594	3.66327	1.554	1.54687	0.582994	0.486315	1.0608	0.516064	3.18647	2.3186	2.27641	1.49816
685	584	9897	Vav2	4.59159	Y	0	vav 2 oncogene	2	27.117654	4.59159	17	9.51506	no		12.4726	17	12.5733	10.839	6.83024	5.99773	5.49012	9.17616	2.54853	5.21297	9.1658	3.62329	2.12935	1.95832	7.50854	0.648537	5.29777	5.09148	5.09148	0.243367	1.6152	0.224628	2.99848	4.3341	2.61698	0.30018	0.19234	0.936893	7.18489	0.504487	0.520099	4.2359	1.55125	0
686	585	39009	Palld	4.59062	Y	0	pallidin actin cytoskeleton organizer	8	64.162489	4.59062	15.3525	7.94158	no		15.3525	14.1552	6.03527	9.16704	9.30342	5.90772	6.15163	8.32667	4.50186	6.66437	6.48105	5.74392	3.47291	3.95966	5.52379	0.636862	5.22839	3.99132	3.99132	2.86447	1.11768	2.72471	2.32399	4.28306	3.88305	0.818005	1.08505	0.923447	3.17549	2.26399	1.6068	3.18516	0.94799	0.283279
687	586	32397	B930095G15Rik	4.58867	Y	0	RIKEN cDNA B930095G15 gene	14	121.65054	4.58867	17	8.06793	no		17	12.6059	8.252	11.0227	10.332	8.15224	7.92494	4.60797	6.21308	6.06145	5.84747	5.90611	5.20481	4.87286	3.12515	1.65991	4.70132	2.19032	2.19032	3.87986	1.16677	3.70387	3.0537	2.97121	0.700405	0.841506	1.11932	0.955938	1.0608	1.61584	3.18647	0.811771	1.57869	1.49816
688	587	42369	Pcdh20	4.58401	Y	0	protocadherin 20	14	88.865881	4.58401	13.5817	7.22825	no		13.5817	10.9582	8.03103	7.06404	10.0595	7.25257	6.1867	9.11296	4.5274	8.35483	6.51473	6.57888	5.10095	4.7706	3.82904	1.08306	6.72485	3.02975	3.02975	3.81507	1.60108	3.63968	4.41596	2.27054	1.50402	0	1.09157	1.5051	1.03354	1.57765	2.32633	1.46794	1.54077	2.27662
689	588	21143	2900073F20Rik	4.58018	Y	0	RIKEN cDNA 2900073F20 gene	2	169.713898	4.58018	15.3525	7.21827	no		12.6369	15.3525	9.24916	9.79668	7.21831	7.09695	6.82815	11.2402	5.18981	2.52999	5.61473	2.89356	2.07051	2.51088	4.58875	1.57979	2.16983	5.0096	5.0096	3.76462	2.0925	3.58971	3.60256	4.22905	1.46539	0.807709	1.07005	1.4759	7.06769	0.487725	3.07609	1.44445	2.18825	0.778355
690	589	29295	4432405B04Rik	4.57748	Y	0	RIKEN cDNA 4432405B04 gene	5	125.077192	4.57748	11.5909	7.77604	no		10.6055	11.5909	10.1744	3.96655	8.68766	10.1293	11.2264	7.66434	6.91468	5.17764	4.23456	6.57888	5.9816	5.60879	2.34685	0.64222	5.97648	2.1489	2.1489	7.10794	0.726202	6.81509	5.20828	2.27054	1.50402	0.297866	1.09157	1.5051	0	0.500073	2.32633	1.46794	1.54077	1.46794
691	590	28795	BC025076	4.57054	Y	0	cDNA sequence BC025076	11	62.478631	4.57054	14.5566	9.99268	no		12.6704	14.5566	7.51588	10.961	8.20754	7.40444	4.1727	7.81853	2.58344	4.5578	8.34306	6.68754	5.17958	4.84802	4.73248	0.315924	6.84601	3.07014	3.07014	2.06376	0.74805	1.95719	3.03514	4.38199	0.386486	0.83688	0.195672	0.482511	10.8617	0.999977	0.527872	2.30841	2.26435	0.807196
692	591	20731	Golsyn	4.56855	Y	0	syntabulin (syntaxin-interacting)	15	44.503679	4.56855	11.7605	8.18501	no		11.3623	11.7605	10.2973	4.02885	8.14142	9.49146	8.66708	3.96839	5.3411	4.52531	2.96129	6.6472	6.96969	6.55265	2.37429	2.25315	6.04682	3.05515	3.05515	5.9793	2.17087	5.72723	6.98867	2.93151	1.52777	0.301847	1.75763	1.52302	1.0465	0.992444	2.35022	0.801906	2.2504	1.48232
693	592	9761	5930420B01Rik	4.56842	Y	0	RIKEN cDNA 5930420B01 gene	2	91.139204	4.56842	14.3864	8.24081	no		14.3864	12.3826	8.1185	12.5087	8.78564	6.66344	6.24576	5.11418	4.57041	5.97696	8.28252	5.82681	4.30607	4.01658	5.59062	0.311253	4.62673	5.10074	5.10074	2.8978	0.737611	2.75768	3.00759	4.346	2.04523	0.830011	0.193166	0.476874	0.538292	0.166375	3.14898	3.21924	2.24644	0.800404
694	593	6682	6720467C03Rik	4.56408	Y	0	RIKEN cDNA 6720467C03 gene	4	12.091272	4.56408	15.4775	9.18811	no		15.3525	15.4775	14.0101	9.14027	8.60065	10.0413	10.2429	13.0003	5.24111	4.42968	6.4643	4.24383	2.09422	1.92411	3.03111	1.59891	3.892	0.731971	0.731971	2.01841	1.58315	1.91245	4.38063	2.24809	1.03859	0	1.08181	1.49186	5.0103	0.970294	0.509958	1.4573	0.944894	0.28232
695	594	21540	B430319G15Rik	4.55932	Y	0	RIKEN cDNA B430319G15 gene	9	92.437212	4.55932	14.9546	7.98874	no		13.6005	14.9546	7.36622	7.76806	8.03885	6.5963	2.3362	4.47105	1.96638	4.47488	6.52037	9.20528	7.88494	7.42417	3.83225	1.61654	8.31949	3.03185	3.03185	2.87897	1.12855	2.73905	2.34166	5.08899	0.373614	0	0.566882	0.471319	7.15852	0.980759	1.61735	4.22022	1.54226	1.46913
696	595	5040	Chst8	4.55753	Y	0	carbohydrate (N-acetylgalactosamine 4-0) sulfotransferase 8	7	35.459804	4.55753	14.8754	7.19259	no		14.7505	14.8754	9.39172	9.93693	7.98357	3.62358	4.72741	9.06818	3.12996	1.56144	6.48664	4.98491	2.10293	2.54929	5.52793	2.215	4.55366	3.01927	3.01927	2.02479	2.7261	1.91874	1.24332	5.88243	2.00885	0.818748	1.73125	1.49773	10.7207	1.57017	3.11219	3.18728	2.21707	0.789267
697	596	33165	Slc12a4	4.5534	Y	0	solute carrier family 12, member 4	8	108.46779	4.5534	11.3864	7.91975	yes		9.19733	10.5762	9.61599	7.20166	7.55045	9.54872	11.3864	3.46201	7.01874	5.26915	7.45991	6.68175	7.00057	6.58313	3.88749	0.315401	5.35744	2.17859	2.17859	6.00074	0.746882	5.74852	3.73438	3.63842	0.16797	0	0.578234	1.53208	0.543544	0.998896	2.3623	3.23653	1.56794	1.4896
698	597	40336	Myo1d	4.5509	Y	0	myosin ID	11	80.487417	4.5509	17	7.68716	no		15.0003	17	10.2561	9.29341	8.76593	8.00659	7.80622	8.4458	3.84457	5.21804	7.39769	6.62431	3.51687	3.268	3.0776	1.09373	6.77549	2.16201	2.16201	2.04575	1.61722	1.93942	4.44772	2.29073	2.04033	0.300512	1.75137	1.51701	1.04216	0.505122	1.01467	3.21495	0.490096	0.798905
699	598	942	Pkd2	4.54858	Y	0	polycystic kidney disease 2	5	104.934692	4.54858	14.4775	12.2079	no		14.4775	11.1631	6.82382	7.88182	8.83514	6.70111	7.04973	7.08846	5.35561	5.25375	4.29814	5.85307	5.16287	4.83156	3.09705	3.70248	4.65142	2.1736	2.1736	5.99	3.44633	5.73785	3.02285	3.62785	1.53377	0.833817	2.51966	2.20885	0.541567	1.60041	3.1614	0.804167	1.56336	1.48595
700	1447	10587	Wasf2	4.54753	N	3	WAS protein family, member 2	4	132.754041	4.54753	14.1764	7.86811	no		14.1764	13.5363	9.42058	8.46221	7.3734	6.57411	6.17498	4.45427	3.13989	4.46125	6.50347	8.27894	7.86834	7.40777	3.82263	0.305145	7.49032	2.14564	2.14564	2.87274	0.723944	2.73289	2.97138	5.07579	1.04912	0.820983	0	0.151726	6.05925	0.977604	1.00401	4.21242	2.2229	0
701	1448	7989	Mef2c	4.54137	N	21	myocyte enhancer factor 2C (heart development, epilepsy-associated, synapse elimination)	13	83.773355	4.54137	14.5929	9.13915	no		12.0974	14.5929	8.92069	5.25485	8.22655	8.11766	5.56696	8.55847	7.03632	5.28462	5.05522	8.433	7.0161	6.59846	3.89737	1.11135	6.85894	3.07445	3.07445	4.90191	1.16029	4.68873	3.04131	2.32404	0.695846	0	0.580267	0.951662	1.05638	1.00214	1.64805	2.3118	0.976459	0.292106
702	599	261	Myo5a	4.54043	Y	0	myosin Va (dilute myosin heavy chain, non-muscle)	9	75.040208	4.54043	17	7.20637	no		17	10.6265	4.7394	9.75053	11.9493	5.77911	5.31982	9.63705	3.06484	6.55286	7.19786	7.26761	3.41451	3.89357	5.44611	1.5712	5.8335	2.97799	2.97799	2.82571	1.55187	2.6864	5.09933	4.21	1.01497	0	1.06476	0.904244	1.61794	0.953857	3.0642	1.43867	1.50411	1.43867
703	600	12014	Lass5	4.54041	Y	0	longevity assurance homolog 5 (S. cerevisiae)	15	99.566316	4.54041	13.9054	10.8947	no		13.2111	13.9054	10.6973	9.77818	9.14301	7.75769	6.81578	8.91811	4.43474	4.37182	8.96203	4.90662	3.42363	3.9039	4.58157	0.622829	4.47266	1.35283	1.35283	2.83177	1.55768	2.69239	2.91233	4.9891	0.648838	0.806253	0.184568	1.47302	4.96678	0.486511	1.58305	2.24074	2.94673	1.44214
704	601	40786	Tekt2	4.53989	Y	0	tektin 2	4	125.999466	4.53989	17	7.57594	no		17	11.732	6.78457	7.84094	12.3718	6.66344	7.82005	6.37946	3.85225	7.57687	5.00274	5.82681	4.30607	4.01658	3.08314	2.24861	5.31395	2.16531	2.16531	4.86795	2.77017	4.65505	3.70608	2.29582	1.06746	0.301179	2.50945	2.19898	0.538292	0.990305	3.14898	0.800404	1.55578	0.800404
705	602	13749	Maged2	4.53778	Y	0	melanoma antigen, family D, 2	X	147.241258	4.53778	14.9546	12.5673	no		11.8527	14.9546	10.6241	11.2109	9.11898	7.60218	7.23449	5.3226	4.71651	4.67162	7.61902	3.76246	2.88917	2.67767	4.82452	0.0982722	3.49554	3.12254	3.12254	2.10395	1.19643	1.99686	2.45146	5.27923	0.721336	0.312471	0	0.975498	11.0068	2.36258	1.05323	3.29167	2.31316	0.299573
706	603	34236	Defb36	4.53447	Y	0	defensin beta 36	2	152.430216	4.53447	14.1764	7.40462	no		12.9908	14.1764	7.00806	11.1582	9.76332	3.84433	1.47528	5.9238	1.53407	3.9606	9.39194	6.79891	4.41037	4.11911	7.67203	0.0972661	6.97028	5.18876	5.18876	1.34158	0.436176	1.26652	0.862864	6.09686	1.58078	0.310723	0	0.161806	10.9762	1.63622	0.180147	6.65492	0.99497	0
707	604	2454	Dzip1l	4.5336	Y	0	DAZ interacting protein 1-like	9	99.569231	4.5336	13.2862	7.96529	no		13.2862	11.8607	7.51588	7.91472	8.875	7.40444	5.55589	3.46679	3.8871	3.88014	5.81564	7.53651	7.98581	7.52386	4.73248	1.64893	6.08837	4.05625	4.05625	6.00433	1.63974	5.75208	4.49193	1.74549	1.54183	0.304202	1.11257	1.5336	0.18158	0.512168	2.36432	0.807196	1.56947	1.49081
708	605	14867	Fgl1	4.52757	Y	0	fibrinogen-like protein 1	8	42.16945	4.52757	11.3468	7.14443	no		11.3468	11.108	5.54835	7.14773	8.79551	8.74628	7.82698	6.3866	5.33627	5.2333	6.57717	7.4865	6.03222	5.65869	3.08592	1.09777	6.79462	4.03526	4.03526	5.97574	1.14429	5.72369	6.09936	1.72871	1.52577	0.301512	1.10366	1.52151	0.179428	0.166632	2.34821	0.801154	1.55729	1.48111
709	606	20214	Lifr	4.52073	Y	0	leukemia inhibitory factor receptor	15	7.141014	4.52073	15.6536	7.54273	no		12.3427	15.6536	7.34982	9.97479	8.67794	4.17707	2.87195	7.65633	1.01542	4.46579	10.9995	4.27728	2.11168	1.94112	9.57153	0.305649	4.573	6.20895	6.20895	0.688486	1.59908	0.64377	1.75958	5.08019	2.01847	0.297538	0.190157	0.928589	13.3983	0.163573	0.514997	4.21501	1.53928	0.284886
710	607	10939	Rgnef	4.5199	Y	0	Rho-guanine nucleotide exchange factor	13	98.699369	4.5199	13.879	7.32612	no		13.879	12.6137	10.7284	7.60924	11.2828	5.81935	6.83434	10.4612	5.19445	5.08339	5.61976	7.30342	5.02416	4.69503	3.76878	0.625432	7.37658	2.11827	2.11827	4.78052	1.0978	4.56833	3.60595	1.1782	0.359843	0	1.07111	1.47734	2.34143	0.959977	1.58747	0.779075	0.934672	0.779075
711	608	30364	Anxa5	4.51875	Y	0	annexin A5	3	36.348107	4.51875	15.0515	16.4499	no		11.2853	15.0515	8.78975	10.839	8.0946	5.99773	4.78636	8.43722	3.84073	2.61364	11.0643	2.98084	2.78993	2.58059	8.54298	0.0912748	2.77792	7.45726	7.45726	1.30486	0.412476	1.23042	1.26282	3.59985	0.680144	0.30018	0	0.153928	13.4522	1.58822	0	3.2128	0.961558	0
712	609	45498	Shf	4.50608	Y	0	Src homology 2 domain containing F	2	122.040758	4.50608	12.9486	8.03298	no		12.9486	12.2222	10.1643	7.75198	8.67794	8.63919	7.74442	3.90128	6.0749	5.17262	5.71134	5.76964	6.90357	6.48737	4.6579	0.641323	4.573	4.00415	4.00415	5.93336	1.12543	5.68162	2.33659	2.89252	1.50206	0	1.09048	1.50363	1.03247	0.499447	0.514997	2.27497	0.48449	0.284886
713	610	7371	C430017C20Rik	4.50177	Y	0	hypothetical protein	2	172.767793	4.50177	13.3053	7.36032	no		12.0873	13.3053	10.7492	7.62493	6.63331	8.49907	6.84675	6.1903	5.99213	4.39395	4.87712	10.0075	7.78623	7.32667	3.00958	0.627175	8.18999	1.35853	1.35853	5.87776	1.10083	5.62643	2.92695	1.18131	1.47111	0	1.07324	2.14682	1.62979	0.159597	0.50498	0.78052	0.936705	0.78052
714	611	9156	Lpp	4.50159	Y	0	LIM domain containing preferred translocation partner in lipoma	16	24.685162	4.50159	17	8.03501	no		17	12.4418	8.15383	10.9099	8.82522	6.04689	6.2696	11.5945	4.58778	5.24863	9.2161	4.34097	2.80885	3.28672	5.60754	1.63985	3.99304	4.04311	4.04311	0.699183	2.17589	0.654222	2.37494	2.93757	1.53177	0.302517	1.10699	2.20687	3.22487	0.50895	0.524616	4.25433	0.493879	0
715	612	5318	9330154J02Rik	4.49628	Y	0	RIKEN cDNA 9330154J02 gene	9	85.715681	4.49628	14.4775	7.69409	no		14.4775	13.1227	6.82382	5.84521	8.83514	9.52003	7.04973	7.78573	4.59213	6.00493	4.29814	5.85307	4.32442	4.03461	3.09705	1.64166	6.06458	3.06156	3.06156	3.85371	2.1784	3.67796	6.11932	2.94061	2.05753	0.833817	1.76234	1.52754	0.541567	0.995663	2.35625	1.48595	1.56336	1.48595
716	613	7184	Kcnma1	4.49431	Y	0	potassium large conductance calcium-activated channel, subfamily M, alpha member 1 (BK slo1 ethanol sensitive)	14	24.242905	4.49431	13.1837	9.48727	yes		13.1837	10.5096	6.80808	7.86543	8.15083	8.04907	7.84087	3.43822	5.34593	6.77864	4.28959	6.65294	6.97482	6.55771	2.3766	2.94374	5.3302	3.05729	3.05729	4.87717	2.7791	4.66419	4.46773	2.30347	3.95601	2.36732	1.7592	1.52452	0.179963	0.508309	1.63567	0.802658	0.967907	0.802658
717	614	7974	D330026I07Rik	4.49387	Y	0	RIKEN cDNA D330026I07 gene	16	38.623336	4.49387	14.7505	8.68195	no		14.7505	10.8909	7.31717	9.93693	8.63919	8.60388	7.71719	6.93693	6.05405	5.15261	7.31798	4.98491	4.25173	3.96318	4.64321	1.60593	4.55366	3.99388	3.99388	2.86653	2.7261	2.72675	3.65381	4.28696	1.49425	0.818748	0.189077	0.151	1.0282	0.49695	1.6083	4.20465	0.949024	0.2836
718	615	35895	Acacb	4.49343	Y	0	acetyl-Coenzyme A carboxylase beta	5	114.638387	4.49343	13.8474	7.514	no		8.66305	13.8474	7.50747	5.86543	6.31583	7.39635	5.55037	2.9557	6.17542	5.26915	4.31102	8.41265	9.00131	8.49397	1.7428	1.64711	6.83956	3.068	3.068	7.18058	1.63768	6.88726	3.03206	2.3163	1.53981	0.836113	1.76708	2.2148	2.41489	1.60502	1.64339	2.30672	0.97324	0.291107
719	616	7597	LOC385603	4.49227	Y	0	similar to MGC45438 protein	16	5.222274	4.49227	14.6536	7.67484	no		14.6536	11.9475	5.64531	6.57197	11.7997	5.49789	4.20011	5.20766	2.02494	7.67614	6.65793	5.90611	4.36147	4.07104	3.12515	1.65991	4.70132	4.07212	4.07212	2.92966	2.20376	2.78919	3.7594	5.19642	2.08242	0.306241	1.11932	1.54276	5.12738	1.61584	3.18647	3.2518	2.27641	1.49816
720	617	32613	Zfp30	4.48683	Y	0	zinc finger protein 30	7	30.579475	4.48683	17	8.37555	no		17	12.2803	10.2049	7.08674	10.0917	5.96986	6.97262	8.403	4.54024	5.9381	4.96975	5.79034	4.28058	3.99153	3.06382	2.23284	4.59244	3.03607	3.03607	4.84657	1.60711	4.63384	3.68155	0.7884	2.02815	0.824727	2.49527	2.18528	1.03676	0.982869	1.62038	0	1.54525	0.795178
721	1449	18167	Efna4	4.48512	N	2	ephrin A4	3	89.138294	4.48512	13.591	7.52264	no		13.591	12.3685	5.8248	9.65005	11.0911	6.32894	3.32233	6.06136	4.37714	6.48952	7.13306	6.38006	6.73063	7.226	6.32292	0.0836212	5.77206	2.9557	2.9557	3.7251	0.381866	4.51885	1.19457	2.79092	0.634289	0.286341	0.180952	0.893363	8.12743	1.52488	0.16106	2.21839	0.917623	0.273883
722	618	31199	Rftn2	4.48265	Y	0	raftlin family member 2	1	55.228671	4.48265	17	10.3344	no		17	15.6536	11.0031	9.2843	8.7561	7.30806	8.63002	7.02734	3.84073	5.96026	7.39151	4.31108	3.5137	3.2649	3.07484	0.0912748	3.96194	3.04452	3.04452	2.8915	0.734168	2.75145	4.44373	4.3341	0.680144	0	0	0.153928	2.39268	0.165605	1.62647	4.2359	1.55125	0.287484
723	619	4662	S100a13	4.47682	Y	0	S100 calcium binding protein A13	3	90.31987	4.47682	14.8085	11.4997	no		14.8085	14.2064	6.6838	7.73595	10.0275	7.22895	4.73717	7.64036	2.5199	2.58227	5.70106	5.75933	5.96792	5.5953	3.0474	0.639534	5.95908	2.14401	2.14401	4.82839	1.59508	4.61581	2.96839	5.89215	2.5881	0.820237	0.564253	1.50067	3.18282	1.57316	1.00295	4.20983	0.951098	0.790739
724	620	17350	Arhgap24	4.47619	Y	0	Rho GTPase activating protein 24	5	103.275097	4.47619	15.9546	7.53765	yes		15.9546	12.8204	8.6795	10.7189	7.34727	5.30195	4.72741	11.3946	1.4485	3.78154	8.18313	5.74905	3.47602	3.22796	4.64321	1.60593	5.23368	2.14077	2.14077	2.02479	1.59109	1.91874	2.3265	5.06265	2.00885	0.296229	1.73125	1.49773	7.13234	0.49695	1.00084	4.20465	1.53334	0.789267
725	621	18555	Cask	4.47399	Y	0	calcium/Calmodulin-Dependent Serine Kinase	X	13.098619	4.47399	11.1493	9.20634	no		9.68787	11.1493	6.81595	9.34829	6.28397	6.04689	4.8212	6.4081	4.58778	3.85933	9.2161	5.84781	6.04614	6.56278	6.55232	0.313319	6.05865	6.2624	6.2624	2.90624	0.417703	2.76602	3.01979	5.14676	0.382864	0.833054	0.575536	0.94424	5.08898	0.50895	0.173676	5.36961	1.56184	0.289782
726	622	10292	Tpbg	4.47221	Y	0	trophoblast glycoprotein	9	85.739261	4.47221	13.8147	11.1913	no		13.2353	13.8147	7.49068	6.50652	7.53251	10.2885	7.05621	5.77385	5.36045	5.25888	4.30243	7.5177	6.05545	5.6816	2.38354	1.10453	7.61352	3.0637	3.0637	4.88642	1.63356	4.67337	7.01062	2.31116	0.167218	0.30319	0.576883	0.946353	0.542225	0.996739	1.6403	1.48717	0.971102	0.804922
727	1450	20540	Wnt5a	4.47107	N	5	wingless-related MMTV integration site 5A	14	29.326943	4.47107	17	7.35345	no		17	15.9546	11.8468	7.16309	10.2	7.35605	7.84087	9.99439	3.19013	3.22179	4.28959	5.06972	4.31707	4.02738	3.09148	0.654011	4.64152	1.39352	1.39352	2.90412	2.17337	2.76393	3.71666	2.93454	2.0526	1.53212	0.574864	0.478744	1.04759	2.30147	2.35223	1.48353	2.25239	0.802658
728	623	1403	Cd81	4.47067	Y	0	CD 81 antigen	7	150.253722	4.47067	15.6536	19.4026	no		15.6536	15.3525	9.25857	12.1921	12.0203	6.45008	4.65984	9.6923	3.7428	6.58778	7.23359	2.89673	0.993604	1.36134	4.59235	1.05823	4.48681	2.11827	2.11827	0.235597	1.0978	0.217127	2.92109	5.81511	0.652002	0.808438	0.553894	0.910252	4.97677	0.488333	2.28926	4.16874	2.95381	1.44561
729	624	6182	2310014D11Rik	4.46966	Y	0	RIKEN cDNA 2310014D11 gene	19	47.334955	4.46966	15.1095	10.8104	no		13.1337	15.1095	9.53718	10.08	9.46739	6.01874	7.01745	4.52182	2.5572	5.97696	8.28252	5.05544	3.52321	3.27422	4.69869	0.311253	3.97523	3.05089	3.05089	1.30834	0.737611	1.23385	5.25284	6.82443	1.06746	0.830011	0.193166	0.476874	3.2149	0.506394	4.02961	2.29326	3.87765	1.47991
730	625	5083	Ppap2a	4.46727	Y	0	phosphatidic acid phosphatase 2a	13	113.657734	4.46727	11.832	11.7487	no		10.2881	11.832	7.49907	5.85868	6.30785	8.80048	7.86874	4.56179	4.60086	3.23649	2.97788	6.67598	6.99541	6.57803	3.10264	2.95476	6.07646	4.05098	4.05098	4.88951	2.79106	4.67643	4.48384	3.63489	1.53779	1.53701	2.52376	2.21281	1.05197	0.510878	2.36028	2.30503	1.56641	1.48838
731	626	41192	Dbn1	4.46385	Y	0	drebrin 1	13	55.575465	4.46385	15.6536	7.42631	no		15.6536	13.6122	8.05715	6.41342	10.0917	6.61115	6.20433	6.99704	3.82544	3.18542	3.56685	4.29414	3.50108	3.25252	3.06382	2.23284	3.94431	3.03607	3.03607	2.88314	2.74949	2.74317	2.34674	6.78658	1.50991	0.298855	2.49527	3.78494	3.19756	1.58217	3.13173	3.20425	3.00654	1.47151
732	627	23130	Gm1669	4.46129	Y	0	gene model 1669, (NCBI)	4	141.895932	4.46129	14.9546	7.34881	no		14.8754	14.9546	8.72521	10.7687	8.0296	7.25257	6.1867	9.11296	4.5274	3.80181	10.0468	5.7748	4.26973	5.60879	4.66158	0.306154	5.97648	3.02975	3.02975	1.29677	1.12699	1.22247	2.33912	2.8955	0.372912	0	0.190428	1.5051	4.08	1.57765	0.170029	3.19787	0.485109	0.285209
733	628	30441	Akna	4.45278	Y	0	AT-hook-containing transcription factor	4	62.994815	4.45278	17	7.56701	no		10.8281	17	8.86426	7.88182	8.16968	4.83514	4.82621	9.24912	4.59213	6.79083	8.31607	3.65362	2.14721	1.97573	7.55014	1.64166	3.3815	5.11624	5.11624	0.699904	2.1784	0.654927	1.79309	5.15125	0.689068	0	1.1081	2.20885	6.1259	0.509592	1.02223	4.25698	2.25637	0.804167
734	629	13770	D130056L21Rik	4.44624	Y	0	RIKEN cDNA D130056L21 (transcripts AK051557 and AK051447 with tight Fos coexpression in neocortex)	2	32.743066	4.44624	11.546	7.48979	no		11.546	11.3968	7.24435	9.09588	9.22277	4.66226	4.68382	9.73867	3.76137	3.12477	8.12439	4.22311	3.44814	3.20063	9.4929	0.6298	3.26819	3.97095	3.97095	1.28083	2.70009	1.2068	3.62294	5.02351	1.47686	0.812098	0.557105	2.15252	8.23127	1.55683	1.59486	3.16837	2.19971	0.782693
735	630	27820	Gimap6	4.44448	Y	0	GTPase, IMAP family member 6	6	48.651597	4.44448	14.0854	11.9341	no		14.0854	9.64589	5.42658	9.1581	9.9849	7.19762	4.71768	9.80409	4.49763	5.8832	8.17002	7.37582	6.8734	6.4576	4.63589	0.30264	5.93597	1.37005	1.37005	4.81634	1.11613	4.60385	1.74721	3.55158	0.664829	0.295577	0.18854	0.922423	4.05956	0	0.998729	2.2651	1.53038	1.45965
736	631	31203	5330438O12Rik	4.44393	Y	0	hypothetical protein	10	106.21475	4.44393	15.9546	7.28949	no		12.049	15.9546	9.61599	6.52099	8.86502	8.80956	7.0692	8.53229	6.17542	5.26915	8.3363	5.86891	3.54876	3.29928	5.62454	0.315401	6.08241	5.12559	5.12559	2.06211	0.746882	1.95557	3.73438	1.23742	0.043041	0	0.578234	0.481881	5.10288	0.511522	0.174735	1.4896	0.49642	0.291107
737	632	36801	Clip3	4.44199	Y	0	CAP-GLY domain containing linker protein 3	7	31.091943	4.44199	13.0784	7.15636	no		13.0784	9.36571	7.1171	6.84207	9.06411	8.38741	6.76665	5.47515	6.74639	3.68224	4.11117	5.62274	5.84699	5.47612	2.28015	3.56104	5.10344	2.10086	2.10086	6.99017	3.29491	6.69808	4.29976	1.6458	1.44652	0.28822	2.43008	2.86878	1.6106	0.481693	1.57136	0.275729	2.16935	2.22792
738	633	1133	Raph1	4.4409	Y	0	Ras association (RalGDS/AF-6) and pleckstrin homology domains 1	1	60.542019	4.4409	15.9546	12.349	no		15.6536	15.9546	12.6795	9.36669	9.52983	6.70868	9.56042	5.77385	3.2003	6.79694	6.60584	5.08405	3.54235	3.29299	3.09984	0.314358	4.65638	2.17526	2.17526	2.91047	0.41921	2.77021	4.47981	3.63137	0.690193	1.53579	0.194832	0.480623	1.68002	0.510234	1.02331	3.23219	0.971102	0.290444
739	634	13903	Nsmf	4.43985	Y	0	NMDA receptor synaptonuclear signaling and neuronal migration factor	2	24.918316	4.43985	13.3558	9.892	no		13.3558	10.6432	9.66568	7.2405	8.24562	6.76195	8.74945	3.48599	3.90273	5.29497	3.64262	5.11772	4.35402	4.06371	2.39984	1.65624	4.69129	2.18696	2.18696	6.01872	2.80912	5.76637	3.04749	5.18734	0.698122	0.305559	1.77501	2.99594	0.54686	0.514761	5.02579	3.24742	3.05577	2.31519
740	635	38628	Raver2	4.43872	Y	0	ribonucleoprotein, PTB-binding 2	4	100.824769	4.43872	17	7.42331	no		17	14.0101	10.0236	6.95192	14.3748	5.84637	7.6497	13.7814	3.75765	6.61121	4.17225	2.32609	0.998652	1.36792	4.60679	1.58845	1.712	2.99851	2.99851	2.0089	2.10451	1.90307	3.61953	2.8513	1.02966	0	1.71601	2.15062	3.15366	1.55536	2.29699	0.781968	1.51863	1.45027
741	636	40129	Mtmr11	4.4376	Y	0	myotubularin related protein 11	3	95.972586	4.4376	17	7.55571	yes		17	12.1933	8.00503	9.19392	12.2127	6.56673	6.16913	6.2875	3.13658	3.78963	6.49786	3.58585	4.25892	3.97024	3.0474	1.0791	3.31061	3.02346	3.02346	3.80742	1.12232	3.63211	3.66072	5.07141	0.669166	0.296882	1.73432	1.50067	2.37277	2.26985	3.11706	2.27167	1.5363	1.46438
742	637	5708	Stx1a	4.43373	Y	0	syntaxin 1A (brain)	5	135.526878	4.43373	11.7462	8.68385	no		10.7682	11.7462	8.8269	6.47051	9.47776	7.34001	7.82698	3.96318	5.33627	7.58343	5.00748	5.83205	6.03222	5.65869	3.08592	1.63443	4.63165	3.05302	3.05302	5.97574	1.62333	5.72369	4.45971	3.61381	0.68459	0.301512	0.573524	0.941082	0.179428	0.166632	3.15146	2.29493	2.24842	1.48111
743	638	26309	Lgr6	4.43308	Y	0	leucine-rich repeat-containing G protein-coupled receptor 6	1	136.883325	4.43308	12.4236	7.29175	no		12.4236	12.2949	7.3909	6.42053	6.20515	9.41582	6.979	5.69404	6.10112	3.18903	2.935	6.60154	6.92888	6.51235	1.71711	2.91916	6.75011	3.03818	3.03818	7.12395	2.75243	6.83099	4.4318	1.21461	1.51188	1.52121	2.49729	2.18723	0.534395	0.983927	1.01039	0.795922	0.487595	0.286506
744	639	17578	Fkbp11	4.43189	Y	0	FK506 binding protein 11	15	98.554973	4.43189	13.6262	9.53785	yes		11.676	13.3864	9.02537	11.0954	7.04283	6.17562	4.91235	4.07426	4.66709	3.93496	6.69886	5.94365	5.23449	4.90209	4.78198	0.322811	5.43469	4.09079	4.09079	2.94473	1.1782	2.8041	0.491311	3.68835	1.10203	0.846952	0	0.4908	13.6262	1.62677	0.178503	2.33059	1.58954	0.295808
745	640	28033	Bicc1	4.43098	Y	0	bicaudal C homolog 1	10	70.390489	4.43098	17	10.3314	yes		17	11.2046	8.18935	10.9507	12.4711	4.85345	7.0692	6.4369	3.88321	7.62957	8.3363	5.09364	3.54876	3.29928	4.72871	1.10725	4.01095	2.17859	2.17859	2.91472	2.18597	2.77441	2.38531	4.37797	2.06496	0.836113	0.195391	0.156671	1.05307	1.60502	2.3623	2.30672	0.97324	0.291107
746	641	6393	Abhd5	4.43027	Y	0	abhydrolase domain containing 5	9	122.290309	4.43027	15.6536	10.4771	no		11.1483	15.6536	11.6785	8.46221	5.58254	7.23681	8.56392	6.29451	5.27414	4.46125	5.7062	4.27308	2.76587	2.55707	3.05013	2.22167	3.9224	4.00158	4.00158	2.87274	3.38804	2.73289	2.97138	4.29867	3.21978	0.820983	1.73586	2.17557	0.530533	0.163321	2.32239	4.21242	1.53779	0.791476
747	642	5549	Plvap	4.42979	Y	0	plasmalemma vesicle associated protein	8	74.02197	4.42979	14.3111	11.2047	no		14.3111	10.4173	8.08337	8.5306	8.74628	6.6335	6.99178	6.35098	4.55314	4.49771	6.54868	5.0365	4.29148	4.00224	3.07208	0.309202	4.60709	3.0424	3.0424	2.88941	0.411735	2.74937	3.69204	8.65184	0.163509	0.299848	0.192066	0.474395	1.03999	0.503854	5.98101	4.23328	4.78753	1.4751
748	643	39163	Tpm1	4.42902	Y	0	tropomyosin 1, alpha	9	66.870548	4.42902	14.5232	14.9027	no		9.72989	14.5232	8.18045	8.62584	5.15973	7.38827	4.83624	4.56179	3.87932	2.10216	5.80509	5.86362	4.33179	4.04186	4.72494	0.65769	6.83311	3.06585	3.06585	2.91259	1.15386	2.77231	1.79733	5.99066	2.64627	0.835346	0	0.481251	12.1607	2.30948	1.64184	2.30503	3.89826	2.30503
749	644	41224	Tcf4	4.4252	Y	0	transcription factor 4	18	69.843902	4.4252	13.6514	15.6948	yes		13.6514	9.18937	6.73783	7.79225	9.40547	7.28421	6.979	7.0046	6.10112	5.94363	4.25139	7.44316	5.99993	5.62685	3.06657	1.62188	5.9998	2.15544	2.15544	7.12395	2.15093	6.83099	2.34929	1.21461	2.03058	0.299185	1.74514	2.94937	0.534395	0.50259	1.01039	0.286506	1.54675	1.47271
750	645	23834	Cox4i2	4.42451	Y	0	cytochrome c oxidase subunit IV isoform 2	2	152.590596	4.42451	15.9546	8.14693	yes		9.12983	15.9546	8.84555	8.59104	6.88056	8.04907	7.03679	2.93429	4.58343	4.52993	5.78406	6.65294	5.15455	5.66783	4.70991	0.654011	6.05273	5.11003	5.11003	2.90412	1.14747	2.76393	3.71666	4.35795	0.382144	0.302182	0.574864	1.52452	0.540254	1.59735	3.15642	2.29829	2.25239	1.48353
751	646	5334	Ankrd25	4.4242	Y	0	ankyrin repeat domain 25	9	21.571314	4.4242	13.6122	12.8987	no		12.4073	13.6122	10.2049	6.41342	8.71691	8.67469	9.45767	5.07125	5.29791	6.71815	4.96975	5.79034	4.28058	3.99153	3.06382	1.08705	4.59244	3.03607	3.03607	2.88314	1.60711	2.74317	6.05974	5.09781	1.50991	0.298855	0.191245	0.472546	1.03676	0.501959	1.62038	4.22543	0.957356	0.795178
752	647	10806	Adamts9	4.42261	Y	0	a disintegrin-like and metallopeptidase (reprolysin type) with thrombospondin type 1 motif, 9	6	92.72741	4.42261	12.3749	7.48559	no		12.3749	12.2511	8.03973	10.7787	9.37471	4.75076	2.87892	6.31561	1.96638	4.47488	11.0156	3.60077	3.49479	3.24635	8.50913	0.30666	3.32621	8.72033	8.72033	0.6899	0.408051	0.645151	1.25303	4.31043	0.373614	0	0.566882	0.930656	10.7556	0.980759	0.516266	2.27828	2.22875	0.285533
753	648	37874	Cyhr1	4.41795	Y	0	cysteine and histidine rich 1	15	76.488679	4.41795	15.6536	10.8816	no		15.6536	12.9555	6.73783	8.51343	11.5492	5.97681	4.77153	6.33681	2.5399	6.72416	5.73716	6.60154	4.28421	3.9951	3.06657	1.08838	5.28165	3.03818	3.03818	3.8253	1.60913	3.64982	5.22603	3.58943	0.67683	0.299185	1.09594	2.18723	0.534395	0.50259	3.13418	2.28325	2.23462	1.47271
754	649	45584	Sema5a	4.41518	Y	0	sema domain, seven thrombospondin repeats (type 1 and type 1-like), transmembrane domain (TM) and short cytoplasmic domain, (semaphorin) 5A	15	32.640815	4.41518	13.6898	10.6324	no		11.3007	13.6898	9.51762	7.12478	4.56159	10.2085	9.49699	5.10187	6.12221	3.83454	2.94811	7.46788	6.01834	6.53245	1.7244	1.09373	7.55841	2.16201	2.16201	5.96509	2.16087	5.71312	6.08446	1.72247	1.5198	0.828496	0.571521	0.937938	1.04216	0.165861	1.628	0.798905	1.55276	0.798905
755	650	24162	Mertk	4.39882	Y	0	c-mer proto-oncogene tyrosine kinase	2	128.627826	4.39882	17	10.3795	yes		17	14.0101	7.90208	11.4177	10.6059	6.479	4.02169	8.25126	0.994728	3.74141	11.8698	3.5416	3.44507	3.92816	4.60679	0.628923	3.86617	2.99851	2.99851	0.236772	1.57134	0.21826	4.3573	5.01919	1.02966	0.811364	0.556461	1.48312	4.03642	0.964086	0.990365	4.17894	1.51863	0.280416
756	651	25607	B230217C12Rik	4.39736	Y	0	RIKEN cDNA B230217C12 gene	11	97.703528	4.39736	13.2752	7.54213	no		9.23841	13.2752	7.20428	9.05178	7.22683	8.48177	6.0766	5.54483	3.7428	5.81826	8.09203	6.47283	5.02416	4.69503	5.47045	1.58152	6.60667	5.01258	5.01258	2.83785	1.56352	2.6984	7.73122	1.1782	0.652002	0.291708	1.07111	0.910252	3.14404	0.959977	0.165224	2.24557	0.15326	0.279156
757	652	29254	Sh3gl2	4.397	Y	0	endophilin A1, SH3-domain GRB2-like 2	4	85.035161	4.397	13.9503	7.5922	no		13.9503	8.80942	3.92329	7.93124	11.7515	5.47126	4.18181	7.835	3.21735	5.28462	5.82622	5.10807	5.18797	4.85628	5.63734	3.72197	4.02445	3.07445	3.07445	4.90191	3.46722	4.68873	3.74508	3.64904	0.695846	0.30488	2.532	2.22077	1.68783	1.00214	3.17641	1.49326	1.57253	1.49326
758	653	29001	Rcor1	4.39381	Y	0	REST corepressor 1	19	7.349509	4.39381	10.3736	7.85424	no		10.3736	10.1331	7.22829	6.94453	6.64138	6.47176	4.67421	4.37696	5.99726	4.3984	4.16814	5.69298	6.82856	6.41335	3.7782	0	5.17584	3.96589	3.96589	4.78942	0.395789	4.57717	0.797503	6.68547	0.039173	1.4974	0	0.913275	9.41329	1.55389	3.08565	2.25043	4.71378	1.4491
759	654	38050	Smpdl3a	4.39117	Y	0	sphingomyelin phosphodiesterase, acid-like 3A	10	57.531216	4.39117	11.6385	11.9596	no		11.6385	9.04554	4.84333	7.69606	7.9561	5.28282	4.0522	5.61559	3.78382	5.87775	5.67547	5.73368	5.0684	4.73856	5.51553	1.60066	4.53923	5.04567	5.04567	4.81333	1.58513	4.60088	3.64348	6.72775	2.00167	1.50685	1.08289	1.49333	0.526708	0.161819	3.97699	3.18095	2.97999	2.26346
760	655	6155	Unc5c	4.39089	Y	0	unc-5 homolog C	3	141.497652	4.39089	12.9101	7.55186	no		10.0582	12.9101	6.08569	8.48777	8.03885	5.34045	2.87892	6.31561	4.53168	5.18267	7.35461	5.77998	5.10504	4.77462	5.55287	0.0901625	5.2656	5.07306	5.07306	4.8405	0.179481	4.62782	0.466397	5.08899	0.373614	0.823226	0	0.152456	9.50334	1.57916	1.00719	2.27828	3.00169	1.46913
761	656	39156	Nfat5	4.38996	Y	0	nuclear factor of activated T-cells 5	8	109.902544	4.38996	17	8.17745	yes		11.8417	17	8.77125	10.8188	8.07596	7.98124	4.10965	7.01217	1.976	2.60733	8.24918	8.32536	6.00452	5.63138	3.84514	1.08972	9.1876	2.15708	2.15708	2.88731	1.61115	2.74731	5.23049	1.21622	1.51386	0.826232	1.09704	0.934808	0	1.58519	0.518817	1.47391	0.488219	0.286831
762	657	10168	Col6a3	4.38917	Y	0	procollagen, type VI, alpha 3	1	92.678223	4.38917	13.9132	7.61011	yes		13.9132	12.643	7.88508	10.6006	8.52421	6.46452	6.08806	4.95096	4.45557	3.73345	7.24555	6.48388	5.90472	5.53301	3.77505	0.0869133	5.17063	2.99439	2.99439	3.77211	0.39508	3.59713	1.72684	5.82465	0.361196	0.292348	0.185881	0.460444	6.00153	0.489553	0.988288	4.17383	1.51571	0
763	658	31919	Kif3a	4.37815	Y	0	kinesin family member 3A	11	53.415127	4.37815	12.0401	7.92249	no		12.0401	9.48637	5.3406	9.04299	12.0084	5.20712	4.65506	6.16972	3.7391	4.38065	8.97585	5.67278	5.89132	5.5198	7.37107	0.0863843	4.48209	5.0096	5.0096	5.86745	0.171603	5.61619	2.91816	2.83677	0.0387422	0	0.185092	0.458661	3.14164	1.54802	1.58599	1.44445	1.51135	1.44445
764	659	40180	Epb4.1l2	4.3735	Y	0	erythrocyte protein band 4.1-like 2	10	25.232828	4.3735	15.9546	8.82407	no		10.9034	15.9546	13.5463	7.92298	8.885	6.73905	7.88975	6.45136	3.21393	4.56247	7.47245	4.3668	2.15847	1.9867	4.73626	0.660465	4.01994	3.0723	3.0723	1.32007	0.422241	1.24537	3.74151	3.6455	1.54385	0.304541	0.579588	0.483143	7.24265	4.92394	0.528527	3.24088	1.571	0.291772
765	660	9742	Smoc2	4.3713	Y	0	SPARC related modular calcium binding 2	17	14.541336	4.3713	17	11.2381	no		17	11.8607	5.60351	7.20941	14.0461	4.85957	4.84629	8.54101	2.58344	6.02745	4.31532	5.8742	4.33918	4.84802	3.10824	3.71546	4.6713	1.40069	1.40069	3.86413	3.46024	3.68828	3.73794	2.9528	0.693579	0.304202	2.52787	2.21679	1.6847	1.60656	2.36432	1.49081	0.974312	0.807196
766	661	32511	Gpaa1	4.36902	Y	0	GPI anchor attachment protein 1	15	76.164799	4.36902	15.3525	8.30828	no		15.3525	11.4934	7.30091	5.08226	9.29329	9.31315	8.52752	6.25953	7.74212	4.43867	2.89932	6.53951	5.94975	5.57739	1.14418	2.21057	5.93597	0.733401	0.733401	5.91239	2.1239	5.6608	3.64692	1.19703	2.57667	0.817263	1.08397	0.922423	4.05956	1.56719	0.511212	1.45965	0.480797	0
767	662	19571	Tmem4	4.36672	Y	0	transmembrane protein 4	10	127.764152	4.36672	14.0738	10.5998	no		11.5921	14.0738	7.93621	12.2782	7.29536	5.87354	4.03909	5.59618	3.77257	5.12279	8.1439	4.23553	3.4574	3.2097	6.4359	0.632437	5.20203	3.97857	3.97857	2.01523	1.10998	1.90931	0.803311	4.26366	1.48263	0.814306	0	0.464034	11.9832	1.56126	0.508707	3.17465	1.52449	0
768	663	16065	Scd1	4.3655	Y	0	stearoyl-Coenzyme A desaturase 1	19	44.469114	4.3655	15.3525	13.1728	no		11.4696	15.3525	9.98387	9.05178	6.02817	7.78212	8.44109	8.94435	6.80737	2.00637	4.86799	7.30342	3.4328	3.91427	3.00423	1.58152	6.60667	1.35625	1.35625	3.76711	2.68578	3.59218	2.29162	2.83967	1.02376	0.291708	1.07111	2.14302	4.02493	0.959977	0.986218	2.24557	0.934672	0.279156
769	664	28709	Sfxn3	4.35994	Y	0	sideroflexin 3	19	45.130669	4.35994	15.3525	11.8517	no		10.3023	15.3525	9.96409	6.24593	7.20981	7.76582	8.42681	7.49849	5.18518	3.10021	4.85889	7.29145	5.01618	4.68718	3.76252	0.623695	5.85607	2.98617	2.98617	4.7746	1.55962	4.56246	3.59918	2.83388	0.649891	0.291069	0.552616	2.13924	1.01136	0.487117	1.58452	1.4433	2.18635	1.4433
770	665	23742	Sema6d	4.35969	Y	0	sema domain, transmembrane domain (TM), and cytoplasmic domain, (semaphorin) 6D	2	124.444412	4.35969	10.6202	9.51781	yes		10.6202	10.3519	4.89942	7.76806	8.03885	8.65692	5.45764	5.67431	4.53168	5.18267	4.96037	7.42471	6.91367	6.49735	3.05833	0.643118	6.73115	3.03185	3.03185	4.8405	1.12855	4.62782	6.0499	5.08899	1.50598	0.298195	0.1907	0.471319	0.176781	0.500701	3.12683	2.27828	3.00169	1.46913
771	666	40810	Fbln1	4.35729	Y	0	fibulin 1	15	85.082246	4.35729	17	9.77329	no		17	13.1837	6.21768	8.64331	12.4837	4.85957	4.84629	10.0525	2.58344	5.2743	5.81564	5.09844	3.55198	4.04912	3.89078	2.26912	4.01544	1.40069	1.40069	2.06376	2.79706	1.95719	2.38791	5.16925	1.54183	0.304202	0.57891	0.482511	1.6847	1.60656	4.05636	2.30841	2.26435	2.30841
772	667	38276	ENSMUSG00000058898	4.35697	Y	0	predicted gene, ENSMUSG00000058898	15	7.077268	4.35697	17	7.5373	no		17	14.4105	7.44058	11.679	8.78564	5.39885	4.13203	9.96552	3.85225	5.22821	10.1231	5.05544	2.79802	2.58849	3.86135	1.09642	4.62673	3.05089	3.05089	2.04901	1.14271	1.94263	3.70608	2.29582	1.06746	0.830011	1.10255	0.940032	2.39871	0.990305	1.01682	3.21924	0.491353	0.800404
773	1451	41029	Kazald1	4.35526	N	1	Kazal-type serine peptidase inhibitor domain 1	19	45.150779	4.35526	13.0766	7.51088	no		11.9528	13.0766	8.83622	7.85726	8.14142	7.34802	6.25767	5.12653	4.57908	5.98813	5.01223	5.83729	5.15039	4.81927	3.86786	1.09912	5.32478	4.03787	4.03787	5.9793	1.14588	5.72723	5.26182	2.30091	1.07055	0.83153	0.574194	0.47812	0.179695	0.992444	1.63413	2.29661	0.966845	0.289123
774	668	23586	BC046404	4.35477	Y	0	cDNA sequence BC046404	11	62.418413	4.35477	13.8275	9.58974	no		13.8275	9.91011	6.81595	6.49208	9.50896	7.36409	6.2696	8.49755	4.58778	5.99932	4.29387	6.65869	6.97996	6.56278	1.73541	2.25769	5.33564	2.17194	2.17194	5.98643	2.17589	5.73431	3.72019	1.23085	1.07365	0.302517	1.76077	2.20687	0.54091	0.994588	1.63721	0.803412	0.968971	1.48474
775	669	38554	Best1	4.35253	Y	0	bestrophin (vitelliform macular dystrophy 2) -verified: bad probe (SNP)	19	10.059747	4.35253	17	7.79143	no		17	12.8501	9.41095	7.73595	12.2127	7.91414	8.55662	10.6184	3.80266	6.68223	4.222	4.99423	2.76322	3.23407	2.34006	1.60946	3.91804	0.736274	0.736274	2.87067	1.59508	2.73084	5.19502	2.26302	0.669166	0	1.73432	1.50067	2.37277	1.57316	1.61131	0.790739	0.951098	0.790739
776	670	34781	2310068G24Rik	4.34961	Y	0	RIKEN cDNA 2310068G24 gene	12	82.344768	4.34961	12.604	7.63806	no		12.604	11.8033	8.86426	4.61665	8.16968	6.70111	7.04973	6.41528	6.15938	3.86348	3.61206	5.07927	6.05079	5.677	3.09705	1.64166	3.99751	3.06156	3.06156	5.99	1.15066	5.73785	4.47578	2.94061	1.53377	0.302853	2.51966	2.20885	2.4088	1.60041	1.63875	1.48595	1.56336	0.804167
777	671	24593	Sgms1	4.34893	Y	0	sphingomyelin synthase 1	19	32.231057	4.34893	17	7.24205	no		17	11.8896	6.23256	9.41289	13.2825	4.87184	5.56696	10.0719	2.01503	6.03875	7.47873	2.42718	2.16073	2.61776	3.89737	1.65258	2.29172	3.07445	3.07445	2.06706	2.19357	1.96045	3.04131	4.39005	1.08459	0	1.77183	2.99099	3.24245	2.31753	3.17641	0.808717	2.26836	1.49326
778	672	25288	Gsg1l	4.34463	Y	0	GSG1-like	7	133.022011	4.34463	14.0738	7.42613	no		10.4455	14.0738	8.62504	6.31504	6.08906	7.16645	3.41797	4.40439	3.11024	3.7574	4.90465	6.51717	6.85341	6.43787	4.62131	1.0686	6.65608	5.03661	5.03661	2.01523	1.10998	1.90931	1.73903	4.26366	0.660523	0.814306	1.07966	1.48894	11.9832	0.968219	0.167228	3.17465	1.52449	0.281684
779	673	38608	Col6a2	4.34339	Y	0	procollagen, type VI, alpha 2	10	76.064619	4.34339	14.3313	7.9458	no		14.3313	10.4304	5.52102	10.0511	10.8511	4.22109	4.11858	7.02734	3.16991	7.55724	7.39151	3.62329	2.78993	2.58059	5.57799	1.09239	2.77792	4.02484	4.02484	1.30486	1.13796	1.23042	1.77623	8.65823	1.06284	0.82774	0.570855	0.475014	3.20745	1.58822	4.02076	5.34778	3.01629	2.28825
780	674	20987	Ggcx	4.33983	Y	0	gamma-glutamyl carboxylase	6	72.37957	4.33983	14.2064	8.03079	no		11.8042	14.2064	9.83722	10.3748	7.75123	6.23392	4.26965	5.30323	2.64601	3.96919	8.48706	3.75059	2.88071	2.66939	6.67725	1.13774	5.47952	5.19516	5.19516	0.253707	1.6838	0.234624	1.31837	4.46766	1.58495	0.31142	0.593367	0.972201	12.3108	0.525967	0.541834	3.28496	1.60207	0
781	675	44856	Asphd2	4.33729	Y	0	aspartate beta-hydroxylase domain containing 2	5	112.625885	4.33729	17	7.60922	no		17	10.4831	6.79239	7.84909	17	4.81085	5.51193	9.21254	1.99052	8.43189	5.77359	3.63841	2.80072	2.59114	3.8646	2.93825	3.36559	2.16696	2.16696	2.05064	2.77314	1.94424	4.45971	2.92849	0.68459	0	1.75606	1.52151	1.67227	2.29748	3.15146	0.801154	1.55729	1.48111
782	676	9629	C79267	4.33629	Y	0	expressed sequence C79267	4	139.176161	4.33629	14.9132	8.48218	no		14.9132	12.2803	10.2049	10.7987	8.05738	5.96986	7.7718	5.68746	4.54024	5.19274	7.36688	3.60826	3.50108	3.25252	3.83869	0.307674	3.33404	4.01447	4.01447	3.82274	0.729604	3.64728	1.76788	4.3183	2.60538	0.824727	0.191245	0.472546	0.533749	0.501959	3.13173	3.20425	2.23266	0.795178
783	677	20965	Pdgfd	4.3333	Y	0	platelet-derived growth factor, D polypeptide	9	6.378458	4.3333	17	8.84923	no		17	15.6536	11.6342	9.16704	7.33859	7.20543	7.7104	6.92946	4.50186	5.14762	4.20949	4.25633	3.47291	3.2249	1.69907	1.60417	4.54885	1.37121	1.37121	2.86447	3.37452	2.72471	4.39236	2.25554	1.4923	2.33557	1.08505	0.923447	2.36684	0.973418	0.999782	2.26674	0.94799	0.283279
784	678	38074	Atp6v1c1	4.33036	Y	0	ATPase, H+ transporting, lysosomal V1 subunit C1	15	38.621553	4.33036	15.9546	9.61791	no		15.9546	11.5211	7.31717	7.71996	7.98357	6.55201	7.71719	5.63508	4.50611	5.89413	4.9324	5.74905	2.75792	3.22796	5.52793	3.63861	4.55366	3.01927	3.01927	3.80234	3.3779	3.62707	4.39628	0.779066	4.61	0.818748	1.73125	1.49773	0.528616	3.04866	0.168749	1.46201	0.156657	0
785	679	17482	Frmd6	4.32779	Y	0	FERM domain containing 6	12	72.002919	4.32779	14.4231	8.17837	no		14.4231	13.0766	9.5568	7.85726	8.8054	6.0328	8.66708	5.7471	3.18675	4.52531	2.96129	5.06495	4.3134	4.02378	2.37429	1.09912	4.63658	1.39233	1.39233	4.87409	1.62537	4.66114	3.71312	5.9658	1.07055	1.5309	1.10477	0.942133	1.67381	1.59582	3.15394	4.24905	1.55881	0.289123
786	680	24504	Angptl2	4.32571	Y	0	angiopoietin-like 2	2	33.101767	4.32571	15.1764	7.70457	no		15.1764	11.8176	8.17156	7.89003	12.4463	5.4382	7.05621	7.09615	3.2003	5.25888	5.79982	5.08405	3.54235	4.03823	4.72117	1.64347	4.00198	2.17526	2.17526	2.91047	2.18092	2.77021	3.72728	4.36995	1.07676	0.30319	0.576883	0.480623	4.12737	1.60194	2.35826	1.48717	1.56488	0.804922
787	681	4883	Cacna1g	4.32493	Y	0	calcium channel, voltage-dependent, T type, alpha 1G subunit	11	94.269885	4.32493	17	7.70537	no		17	9.78327	4.91828	7.79225	12.298	4.20452	4.77153	8.41154	1.97359	5.19779	4.97444	5.02706	3.50423	3.25561	5.56541	2.23508	3.94871	3.03818	3.03818	3.8253	2.75243	3.64982	3.68504	3.58943	2.60827	0.299185	1.74514	1.51104	3.20003	2.2836	3.13418	0.795922	2.23462	0.795922
788	682	30285	Ephx4	4.32397	Y	0	epoxide hydrolase 4	5	107.858708	4.32397	14.3983	7.47021	no		11.316	14.3983	9.52739	7.8328	5.10413	7.32401	4.12754	5.72713	4.56609	1.59247	6.56575	5.0507	6.02296	5.64956	5.58641	0.310739	4.62181	6.24448	6.24448	2.8957	0.413962	2.7556	0.47269	3.60682	0.682363	0.300845	0.192891	0.476253	12.1094	0.989239	0.172363	2.29159	1.55427	0.288138
789	683	39192	Accn3	4.31462	Y	0	amiloride-sensitive cation channel 3	5	23.923135	4.31462	12.4418	7.7501	no		10.2445	12.4418	7.47393	6.49208	5.1388	7.36409	4.8212	4.54461	5.35076	3.22546	5.02174	7.5052	6.04614	5.67242	3.09426	1.10182	7.59969	3.05942	3.05942	5.98643	0.74223	5.73431	4.47175	6.84622	0.166469	0	0.194275	0.155667	1.67691	0.994588	3.15891	4.25433	2.25438	0.803412
790	684	4806	Amigo3	4.3121	Y	0	adhesion molecule with Ig like domain 3	9	107.957815	4.3121	12.0586	7.73394	no		8.96999	11.6049	6.08569	7.07159	6.18172	7.9476	4.09186	3.91151	6.08537	3.17821	4.96037	8.29879	7.88494	7.42417	4.66527	0.0901625	7.51066	4.00931	4.00931	4.8405	0.727334	4.62782	1.76372	2.27305	0.673534	0.823226	0	0.471319	12.0586	1.57916	0.170287	0.793695	1.54226	0.285533
791	685	25915	Pycr1	4.30539	Y	0	pyrroline-5-carboxylate reductase 1	11	120.501501	4.30539	12.8992	7.63808	no		12.8992	10.287	10.1339	7.72795	8.64885	5.30834	5.43076	3.35868	4.51035	3.78558	4.21783	4.98957	5.96337	5.59081	3.04468	0.0892469	4.55849	3.02136	3.02136	4.82537	1.12077	4.61281	0.462511	5.06702	1.4962	0.296555	0	0.925499	12.0271	2.26789	1.00189	3.18939	2.21901	0.283921
792	686	44139	Cxx1a	4.30425	Y	0	CAAX box 1 homolog A (human)	X	50.945693	4.30425	13.3959	18.3894	no		13.3959	10.1969	8.62504	6.9816	8.58146	7.84778	7.67659	6.89227	5.23173	3.7574	4.90465	4.95708	5.05627	4.72663	2.32209	2.20174	3.88336	2.13108	2.13108	5.89849	2.11418	5.647	4.37283	2.24314	1.99452	0.814306	2.46729	2.15825	0.173666	1.56126	2.30476	0.784876	1.52449	0.784876
793	687	4890	Nmnat2	4.30046	Y	0	nicotinamide nucleotide adenylyltransferase 2	1	154.966058	4.30046	15.0515	7.59724	no		15.0515	12.427	9.56663	10.1089	7.50571	4.82297	6.26363	7.7694	3.19013	5.24351	7.4287	5.06972	3.53276	4.02738	4.70991	1.10047	4.64152	4.04049	4.04049	2.05391	1.62741	1.94747	2.37236	3.62082	0.166096	0.302182	0.574864	1.52452	4.11842	0.993515	1.02006	2.29829	2.25239	0.802658
794	688	2513	Praf2	4.29389	Y	0	PRA1 domain family 2	X	7.306876	4.29389	13.3211	7.62974	no		13.3211	10.6164	6.23256	12.632	9.58226	3.75528	2.39759	6.4586	2.58932	4.56714	10.2081	4.37113	4.34659	4.05641	7.58161	0.0939289	4.68128	5.13497	5.13497	2.06706	0.423002	1.96045	0.218735	3.64904	1.08459	0	0.196234	0.483775	12.1865	1.60964	0.175534	2.3118	1.57253	0.292106
795	689	18465	Mrg1	4.2937	Y	0	myeloid ecotropic viral integration site-related gene 1	2	115.823629	4.2937	17	7.55461	no		17	11.633	6.73008	10.7987	12.2857	3.15766	3.47302	13.137	1.46399	5.9381	10.0696	2.37597	1.5318	1.9497	6.50066	1.6201	2.23726	3.03607	3.03607	0.242151	2.14846	0.223453	2.9864	4.3183	0.675729	0	1.09485	1.50956	8.31332	0.982869	0.51754	4.22543	0.486972	0.286181
796	690	12799	2610027C15Rik	4.29212	Y	0	RIKEN cDNA 2610027C15 gene	4	125.826205	4.29212	12.9852	7.74387	no		11.8575	12.9852	9.49811	6.43476	8.08528	7.98968	8.62264	3.40521	3.8369	5.2079	4.98385	7.45551	6.00913	5.63592	1.16179	0.64763	6.76278	0.742795	0.742795	3.83044	1.13639	3.65491	5.23494	4.33014	2.03545	0.826986	0.192066	0.474395	2.39068	0.986047	0.519458	7.80827	0.159388	0.287157
797	1452	12551	Smad3	4.29053	N	16	MAD homolog 3	9	63.494604	4.29053	13.9293	14.2275	yes		12.7371	13.9293	10.4116	7.94781	8.91509	9.5968	9.61646	2.97727	4.62719	4.57651	5.06485	5.89544	6.08823	5.71392	3.1195	0.663255	4.69129	2.18696	2.18696	3.8746	1.16353	3.69866	4.50816	2.32922	0.38941	0	0.196798	0.953797	1.05859	1.00432	1.65116	2.31519	0.978613	0.810242
798	691	30588	C030014I23Rik	4.29005	Y	0	RIKEN cDNA C030014I23	9	44.290004	4.29005	15.1764	7.66087	no		15.1764	11.2185	7.51588	9.39437	8.20754	7.40444	8.71936	4.00507	6.18078	3.88014	5.04563	4.36248	4.33918	4.04912	3.89078	1.10862	3.3975	3.07014	3.07014	3.86413	1.63974	3.68828	3.03514	2.9528	2.65218	2.37751	1.11257	1.5336	1.05417	0.999977	2.36432	1.49081	1.56947	1.49081
799	1453	19969	Prrx1	4.28863	N	4	paired related homeobox 1	1	165.177732	4.28863	17	7.43171	yes		17	11.0943	4.95626	7.14007	13.9252	5.39885	4.80125	9.20343	2.5572	6.76041	6.57146	5.05544	4.30607	4.01658	4.69869	1.63263	3.97523	3.05089	3.05089	2.8978	2.16586	2.75768	3.70608	3.61031	0.379992	0.830011	1.10255	0.940032	1.04433	1.59277	2.34621	1.47991	0.964726	0.800404
800	692	31031	Trpv4	4.28459	Y	0	transient receptor potential cation channel, subfamily V, member 4	5	115.072312	4.28459	17	7.53633	no		9.37219	17	10.0836	6.32898	6.6982	5.88718	4.04782	4.41542	1.94259	3.14245	7.29372	6.52833	5.06435	4.73457	5.51141	1.07121	5.92447	3.98366	3.98366	2.85829	2.11903	2.7186	4.38063	4.2714	0.662673	0.294928	0.188004	0.92038	8.25524	0.494469	0.509958	3.17885	1.52743	0.28232
801	693	6636	Pdlim2	4.28195	Y	0	PDZ and LIM domain 2	14	70.567489	4.28195	17	8.24239	yes		15.3525	17	10.1137	9.92749	8.62953	5.90772	6.15163	9.81349	3.12667	4.44317	8.17657	3.57472	1.51616	1.38286	4.63955	0.30314	3.29898	3.01719	3.01719	0.239442	1.5891	0.220837	2.95945	4.28306	2.57952	0.295903	0.562292	0.467052	3.17549	1.56868	2.31453	4.20206	0.94799	0.788533
802	694	17325	Slc45a3	4.28164	Y	0	solute carrier family 45, member 3	1	133.879103	4.28164	13.645	8.22476	no		9.563	13.645	5.50741	7.80034	6.21298	8.69251	4.10965	3.93209	2.54277	4.49313	3.57433	7.44933	6.00452	5.63138	1.16043	2.23733	7.53789	0.742067	0.742067	2.88731	3.41188	2.74731	6.06961	5.10666	3.92506	1.52241	2.49931	2.95179	0.535042	2.28558	3.13664	3.20852	2.23659	1.47391
803	695	5894	Gpr153	4.28107	Y	0	G protein-coupled receptor 153	4	151.659159	4.28107	15.6536	7.41851	no		14.1912	15.6536	10.1643	8.47072	6.76384	5.94214	6.94718	9.86065	4.52313	5.17262	6.5091	3.5933	2.11168	1.94112	4.6579	1.08174	3.3184	3.02765	3.02765	2.0312	1.12543	1.92507	2.97438	5.08019	0.160964	0.297538	0.190157	0.470095	5.03742	1.57615	1.00507	4.21501	2.22484	0.284886
804	696	3198	C530014P21Rik	4.28097	Y	0	RIKEN cDNA C530014P21 gene	17	63.148351	4.28097	17	7.60334	no		17	12.5458	8.21612	5.25485	11.7515	6.09656	6.31164	10.0719	3.8949	5.28462	2.99123	5.88481	5.18797	4.85628	2.39517	1.11135	4.68128	0.753848	0.753848	3.86936	1.16029	3.69347	3.04131	4.39005	0.387945	0.30488	0.580267	0.483775	3.24245	3.11256	2.36838	1.49326	1.57253	0.808717
805	697	8376	Synpo	4.27877	Y	0	synaptopodin	18	60.753659	4.27877	17	15.9984	no		17	12.4123	7.45723	10.8896	11.6438	4.81691	5.5174	6.39376	2.563	7.58999	8.29591	2.4014	1.03355	0.934683	4.70616	0.653095	1.77967	3.05515	3.05515	0.244898	1.14588	0.226107	3.01368	7.74411	3.26698	0.83153	0.19372	0.47812	0.539599	0.992444	4.98762	4.24905	3.88352	1.48232
806	698	8865	Tax1bp3	4.27621	Y	0	Tax1 (human T-cell leukemia virus type I) binding protein 3	2	68.393737	4.27621	17	11.7335	no		12.2302	17	10.0936	14.8754	6.70636	5.28282	2.84773	4.42094	1.94496	3.14601	7.29977	4.97097	2.74999	2.54154	5.51553	1.07252	5.21783	3.01302	3.01302	0.238845	1.58513	0.220261	2.31897	5.86791	2.00167	2.33227	0.560989	0.921401	5.01368	0.495088	1.6038	5.3016	1.5289	1.45847
807	699	25517	Ipk2	4.27396	Y	0	inositol hexaphosphate kinase 2	9	108.700009	4.27396	11.8607	7.89082	no		11.471	11.8607	9.6259	6.52824	5.17373	8.10044	8.71936	5.17002	5.37504	3.24386	3.62729	6.68754	6.06946	5.69541	2.3905	1.64893	5.36291	2.18026	2.18026	4.8957	2.1885	4.68257	4.49193	3.64196	2.65218	1.53947	1.11257	0.949534	0	0.999977	2.36432	2.30841	1.56947	0.807196
808	1454	4177	Ercc2	4.27137	N	3	excision repair cross-complementing rodent repair deficiency, complementation group 2	7	19.979989	4.27137	17	7.46053	no		17	8.56344	5.47356	7.06404	9.36448	7.25257	4.75186	8.37745	4.5274	5.92156	4.9557	6.57888	5.9816	5.60879	3.82904	2.22613	5.26026	2.1489	2.1489	4.83746	1.60108	4.62481	4.41596	1.20818	0.372912	0.822477	1.73895	1.5051	1.65539	0.500073	1.61584	0.285209	1.54077	1.46794
809	700	2843	Gmppa	4.26041	Y	0	GDP-mannose pyrophosphorylase A	1	75.439536	4.26041	10.7236	11.123	no		10.7236	10.4436	8.79902	7.82466	9.44669	6.64845	6.23388	2.91306	4.56176	5.21804	6.56005	4.31534	6.01834	5.64501	5.5822	0.649446	3.35371	4.02744	4.02744	4.86182	1.61722	4.64897	1.26446	3.60333	0.681252	0.828496	0.571521	2.19505	5.06824	0.988173	1.01467	1.4775	2.24249	0.798905
810	1455	22375	Col11a2	4.25735	N	5	procollagen, type XI, alpha 2	17	34.202902	4.25735	12.2366	7.61594	no		9.49438	12.2366	8.72521	6.39218	7.39087	7.25257	5.45225	3.90639	5.28363	3.17461	5.71649	5.7748	5.9816	6.49236	4.66158	0.306154	5.97648	5.07	5.07	3.81507	0.726202	3.63968	0.816259	3.5756	0.161325	0	0.566223	1.5051	9.49799	0.979705	1.00613	2.27662	1.54077	0.285209
811	1456	1741	Glg1	4.2523	N	5	golgi apparatus protein 1	8	113.677289	4.2523	17	14.1589	no		17	14.8754	10.144	12.3653	6.74736	10.0999	8.55662	9.08605	3.80266	5.1626	5.70106	2.94813	2.1073	2.55447	2.34006	0.639534	3.91804	2.14401	2.14401	1.29333	1.12232	1.21909	5.19502	2.26302	2.01365	1.51281	0.189616	0.151483	1.03033	1.57316	1.00295	3.1915	0.483255	0
812	701	272	Hip1	4.2498	Y	0	huntingtin interacting protein 1	5	135.882474	4.2498	11.1181	12.5388	no		11.1181	9.0932	6.67613	8.44523	7.99275	7.2211	6.16329	7.63238	3.79888	5.1576	5.69593	5.75419	5.08463	4.75454	3.81623	1.60769	4.55849	3.02136	3.02136	2.02639	2.13123	1.92032	2.96541	5.06702	3.21311	1.51161	1.08722	0.925499	0.529254	0	4.93299	1.4632	3.83697	2.27003
813	702	44788	Rab24	4.24877	Y	0	RAB24, member RAS oncogene family	13	55.329793	4.24877	12.0356	9.73575	yes		7.25718	12.0356	10.7805	7.64855	6.65756	7.82307	8.47694	4.96879	5.2177	2.01936	7.26356	4.94325	2.73424	2.52615	5.49087	2.19516	3.87046	3.97095	3.97095	2.01048	2.10692	1.90463	3.62294	3.52778	2.55681	0.812098	2.46135	2.90628	4.0393	0.491389	2.29893	1.45144	2.96567	1.45144
814	703	7859	Spry4	4.24846	Y	0	sprouty homolog 4	18	38.746273	4.24846	11.6695	7.72324	no		11.6695	7.93438	6.03527	8.42829	11.4324	5.29556	5.42006	3.34946	6.04886	6.66437	7.3119	5.74392	5.95429	5.58186	3.80985	0.636862	4.54885	3.01719	3.01719	5.91588	0.719451	5.66426	0.809167	3.555	0.368732	0.295903	1.08505	1.49626	0.527979	0.496328	3.98278	1.46083	2.98479	3.18516
815	704	20916	BC003940	4.24551	Y	0	cDNA sequence BC003940	11	120.404227	4.24551	10.5403	14.6887	no		9.2119	9.47423	6.5473	7.59359	10.5403	6.43568	5.34072	4.34972	5.18518	6.57611	8.07914	4.19433	4.1949	4.68718	6.39031	0.0862087	3.84056	5.00661	5.00661	3.76213	1.09478	3.58724	1.21787	3.50419	2.53714	0.80698	0	0.908244	8.19795	0.957931	0.502514	2.24235	1.5099	0.777635
816	705	32545	5730409G15Rik	4.24512	Y	0	RIKEN cDNA 5730409G15 gene	16	5.248727	4.24512	13.2947	7.76816	no		13.2947	11.993	7.22027	6.27346	9.19276	7.12002	5.36172	6.84799	4.45557	5.82902	6.41995	6.48388	5.90472	5.53301	3.00958	0.297699	5.17063	2.99439	2.99439	4.78645	0.707255	4.57422	2.92695	2.84548	1.02671	0.292348	0.555175	0.912266	3.14885	0.159597	1.59042	1.44794	1.51571	1.44794
817	706	32125	Porcn	4.24312	Y	0	porcupine homolog	X	7.771257	4.24312	12.7314	7.81529	no		11.0131	12.7314	6.62271	8.38615	10.6499	6.50808	5.39344	3.32654	3.11024	7.44106	8.1439	5.71837	5.05627	4.72663	3.79397	0.300653	5.20203	3.97857	3.97857	2.85418	1.10998	2.71454	2.31147	4.26366	0.660523	0	0.559043	2.15825	5.00356	0.968219	0.167228	4.18919	0.942838	0.281684
818	707	30025	6230409E13Rik	4.24276	Y	0	RIKEN cDNA 6230409E13 gene	4	21.877963	4.24276	17	7.47834	no		17	12.0058	6.93524	7.28748	10.3765	6.80803	7.14124	7.19708	3.92633	4.60476	4.35867	5.14683	3.58434	3.33418	2.41394	1.66729	4.06073	1.41275	1.41275	2.93825	2.82735	2.79769	3.77381	4.42249	2.68198	0.844611	1.7846	2.23682	0.550874	1.62207	3.19659	1.50308	1.58487	0.814842
819	708	34266	Cmkor1	4.24016	Y	0	chemokine orphan receptor 1	1	92.11267	4.24016	13.3397	8.83418	no		11.0405	13.3397	7.60069	6.60133	5.24442	10.4204	7.14124	4.63128	4.65374	3.28108	2.41942	8.48764	7.05778	6.63962	1.76334	0.668875	8.52698	1.41275	1.41275	4.92689	0.759843	4.71351	8.01503	2.98357	0.17217	0.307611	0.585737	0.488871	0.550874	0.518681	3.19659	0.814842	2.2845	1.50308
820	709	40299	Ndn	4.23733	Y	0	necdin	7	69.494738	4.23733	17	9.12243	no		17	9.2867	3.87426	8.58237	10.9078	4.24888	4.14102	9.22167	2.563	4.52531	5.01223	5.06495	4.3134	4.02378	4.70616	2.941	3.98412	3.05515	3.05515	4.87409	2.77612	4.66114	2.36978	3.61731	0.685707	0.301847	1.75763	1.52302	2.40274	1.59582	3.15394	0.801906	1.55881	1.48232
821	710	9493	Myo6	4.23609	Y	0	myosin VI	9	80.157093	4.23609	12.2302	10.2629	no		12.2302	12.1213	7.96193	5.69304	7.9561	7.87258	8.52026	7.6006	6.86918	4.43417	3.52605	8.23948	5.0684	4.73856	3.03381	0.302142	6.67474	2.13591	2.13591	5.90891	0.717217	5.65734	3.64348	1.68967	0.66375	0	0.560989	1.49333	0.526708	0.495088	1.6038	0.282639	2.21126	1.45847
822	711	8001	Ergic3	4.23452	Y	0	ERGIC and golgi 3	2	155.843382	4.23452	15.2556	10.7528	no		9.18547	15.2556	11.4483	5.59642	7.19285	6.42132	5.33025	3.79065	5.17595	5.06385	4.8498	7.27952	6.79402	6.37927	3.75627	0	6.58216	2.98208	2.98208	4.76869	0.390855	4.5566	0.789452	4.2176	0.357154	0	0	0.456887	5.97873	0.955891	0.501287	3.14966	1.507	0.277903
823	712	33498	Lhfpl2	4.23328	Y	0	lipoma HMGIC fusion partner-like 2	13	94.965109	4.23328	11.4519	10.5796	no		7.79799	11.4519	5.4066	9.13137	7.93785	5.27011	2.84085	4.4099	6.02814	4.42519	8.15041	6.52275	5.06031	4.7306	5.50729	1.06991	6.66229	3.98111	3.98111	3.78969	1.58118	3.61454	0.457894	4.26753	1.9969	1.50448	0.187737	0.464636	9.44487	0.493851	0.509332	2.26019	2.2074	0.785605
824	713	23371	Lin7a	4.21748	Y	0	lin-7 homolog A	10	106.862138	4.21748	17	8.03577	no		17	7.18588	4.49168	7.97275	8.9453	6.13234	5.59475	7.17362	4.64044	5.31054	5.8528	4.39285	4.3652	4.0747	3.12798	4.55531	3.42574	2.19201	2.19201	3.88249	4.20164	3.70648	2.40622	2.97429	3.31511	1.54811	2.54235	2.23078	0.183488	0.516716	3.189	0.293781	2.27843	1.49939
825	714	4562	1810037C20Rik	4.21718	Y	0	RIKEN cDNA 1810037C20 gene	X	71.630171	4.21718	13.3282	9.46208	no		13.3282	12.6724	10.0236	5.64769	6.64946	7.81486	7.6497	7.54539	5.21304	7.4156	2.29566	5.69804	4.21607	3.92816	1.68305	1.58845	4.50578	1.36082	1.36082	4.7924	2.10451	4.58012	5.1425	1.67555	1.02966	0.811364	1.71601	2.90391	2.3492	0.160088	1.59338	0.280416	2.19779	1.45027
826	715	36650	Npal2	4.2121	Y	0	NIPA-like domain containing 2	15	34.504782	4.2121	15.3525	7.39516	no		15.3525	7.95628	6.04962	7.03391	11.4556	5.30834	6.16329	9.07711	3.79888	5.1576	7.32407	3.58214	3.47914	3.96671	6.46814	0.638642	3.30673	6.19837	6.19837	3.80488	0.721694	3.62959	2.32902	2.88362	0.0404953	0	0.563599	0.925499	1.02926	0.497573	2.31846	1.4632	2.21901	2.27003
827	716	9132	Fat3	4.21205	Y	0	FAT tumor suppressor homolog 3	9	15.714838	4.21205	17	7.57978	yes		14.8754	17	12.8849	10.4267	7.09205	6.33599	6.73619	6.71727	4.38122	3.05181	5.5401	4.13755	2.68007	2.47323	3.71913	0.0837911	3.78161	2.95772	2.95772	1.25745	0.166198	1.18384	2.25258	3.45767	0.349212	0.286653	0	0.143957	10.5497	1.52631	0.494001	2.21997	1.48979	0
828	717	619	Dok4	4.21088	Y	0	docking protein 4	8	97.387808	4.21088	15.1095	9.04098	no		15.1095	7.60126	6.81595	9.34829	10.2109	8.05761	9.5445	5.13891	3.86769	4.53456	5.02174	3.64981	4.32074	4.031	2.37891	1.10182	3.37751	2.17194	2.17194	4.88025	1.14907	4.66724	4.47175	4.36194	1.07365	0.833054	1.10699	0.94424	0.54091	2.30347	3.15891	1.48474	2.25438	1.48474
829	718	14035	3110037B15Rik	4.20694	Y	0	RIKEN cDNA 3110037B15 gene	9	112.077656	4.20694	14.3983	8.02389	no		11.316	14.3983	11.0246	6.45618	6.24441	6.01173	7.01102	7.04256	4.56609	5.22312	5.76315	5.0507	3.52004	3.27111	4.69495	1.09507	3.97079	4.03005	4.03005	2.8957	1.61926	2.7556	2.36207	4.34203	1.06592	0.300845	0.192891	0.938984	2.3967	0.989239	2.34421	2.29159	3.02118	0.799654
830	719	25995	6330581N18Rik	4.20693	Y	0	RIKEN cDNA 6330581N18 gene	2	72.001345	4.20693	11.3968	7.90018	no		9.30504	11.3968	6.59997	6.95933	6.65756	7.14319	5.37755	6.87009	4.46813	5.10797	6.43653	7.33345	4.21962	3.93164	5.49087	1.0647	6.63749	3.97095	3.97095	2.84804	3.3477	2.70847	3.62294	2.85422	1.47686	0.812098	0.557105	2.15252	1.01868	0.491389	2.29893	1.45144	2.19971	2.25368
831	720	33752	Mfge8	4.2053	Y	0	milk fat globule-EGF factor 8 protein	7	86.278779	4.2053	14.0201	12.6465	no		14.0201	10.0518	6.26245	9.45007	11.0572	6.12516	6.33584	5.20766	2.60112	3.26613	5.84747	4.3885	5.20481	4.87286	3.91059	2.28293	3.42169	3.0831	3.0831	3.87986	2.81518	3.70387	3.7594	4.40622	0.390881	0.841506	1.11932	0.955938	0.548194	2.32562	3.18647	1.49816	1.57869	1.49816
832	721	17284	Ptprm	4.20463	Y	0	protein tyrosine phosphatase, receptor type, M	17	67.302049	4.20463	11.5967	8.12809	no		11.5967	11.3303	6.27746	5.92661	5.79813	8.89181	6.34799	5.22028	4.64486	4.59532	3.01141	7.58704	7.04732	6.62929	1.75958	1.66359	6.89795	2.1937	2.1937	4.92062	1.65636	4.7073	4.52448	3.67041	1.55809	1.54935	1.12158	0.958085	1.06303	0.51737	2.3806	2.32202	1.58178	0.813304
833	722	20633	Gne	4.2003	Y	0	glucosamine	4	44.047284	4.2003	14.0625	7.89149	no		10.9982	14.0625	7.92766	13.1058	6.08141	6.5008	4.69346	6.2248	4.47653	4.41623	9.03148	2.33431	1.50585	1.37288	7.41134	1.0673	2.71291	5.03359	5.03359	0.237658	1.10845	0.219115	1.73699	4.25979	1.4807	0.293957	0.187205	0.463433	11.977	1.55978	0.166976	4.18662	0.941812	0
834	723	1499	Postn	4.19644	Y	0	periostin, osteoblast specific factor	3	54.194881	4.19644	17	7.4166	no		17	11.633	8.05715	7.08674	10.0917	4.19901	6.20433	12.2979	2.53703	3.18542	4.96975	3.60826	1.5318	1.9497	3.06382	1.6201	2.76408	2.1538	2.1538	1.30023	2.14846	1.22587	1.76788	5.09781	2.02815	0.298855	0.568202	0.472546	9.51405	3.0681	3.13173	1.47151	3.00654	1.47151
835	724	37081	Slit2	4.18948	Y	0	slit guidance ligand 2	5	48.674043	4.18948	12.8166	7.99923	no		12.8166	12.1069	6.63792	10.6793	8.60065	6.52268	4.70797	6.24561	3.1168	7.45384	7.29372	4.96633	3.46359	3.21577	4.62859	2.88417	5.21255	2.1343	2.1343	1.28649	3.36443	1.21237	3.64004	2.86887	1.48649	1.50567	1.72513	2.16208	2.36094	0	1.60231	3.17885	0.944894	0.28232
836	725	41186	Stau1	4.18787	Y	0	staufen (RNA binding protein) homolog 1	2	166.773937	4.18787	11.9369	11.308	no		11.9369	11.7462	8.8269	7.14773	6.2602	8.74628	8.65965	5.12035	5.33627	4.52069	3.5969	5.83205	5.14624	4.81519	3.08592	1.09777	5.31936	2.16696	2.16696	5.97574	1.62333	5.72369	4.45971	1.72871	0.68459	0	1.10366	2.20095	0.179428	0.991374	2.34821	0.801154	1.55729	1.48111
837	726	41694	6720407P12Rik	4.18642	Y	0	RIKEN cDNA 6720407P12 gene	11	69.615704	4.18642	12.2803	7.50036	no		6.96591	12.2803	9.46893	6.41342	5.06288	8.67469	7.7718	3.39118	6.09586	3.81404	5.73198	8.31205	5.99534	6.50735	3.83869	1.08705	7.52426	2.1538	2.1538	3.82274	2.14846	3.64728	3.68155	2.90444	0.375021	0	0.568202	2.18528	4.08881	0.164586	1.00932	1.47151	2.23266	0.795178
838	1457	40969	Col2a1	4.18426	N	13	procollagen, type II, alpha 1	15	97.806374	4.18426	12.9555	15.2014	no		9.00967	12.9555	8.06588	7.79225	4.53602	7.28421	4.1052	5.07736	4.54454	3.18903	6.53733	4.29837	4.28421	3.9951	5.56541	0.645821	5.28165	4.01706	4.01706	2.88522	1.60913	2.74524	1.25791	5.92635	2.03058	0	0	0.15319	10.7731	0.983927	1.01039	3.20639	3.00897	1.47271
839	1458	9953	Twsg1	4.18369	N	5	twisted gastrulation homolog 1	17	66.272718	4.18369	13.5817	11.9948	no		13.5817	10.3389	6.07845	7.06404	8.68766	7.25257	6.1867	6.97442	3.81403	3.17461	4.23456	5.7748	5.9816	5.60879	3.05559	2.22613	5.26026	3.02975	3.02975	4.83746	2.14105	4.62481	2.97738	2.8955	1.05215	0.822477	1.73895	1.5051	2.37872	0.500073	1.61584	1.46794	1.54077	0.792954
840	727	42230	Igh-V	4.18259	Y	0	immunoglobulin heavy chain variable region	12	115.961991	4.18259	15.6536	7.70951	no		15.6536	12.9576	7.76521	8.15883	9.87189	6.29291	6.47755	4.7439	4.73923	5.42673	5.97186	5.24058	3.64705	3.39572	3.19122	2.33696	4.14861	3.13366	3.13366	2.11248	2.26351	2.00528	5.42753	3.04324	0.727272	0.859599	1.8155	1.57858	0.189645	1.03202	1.69084	2.3584	0.516014	0.301306
841	728	25262	Gpr88	4.17937	Y	0	G-protein coupled receptor 88	3	115.95285	4.17937	10.9447	8.92124	no		8.94364	10.9447	7.34982	7.05649	6.16616	7.93085	6.18083	5.66119	3.81023	4.46579	5.71134	7.41244	5.09686	4.76657	4.6579	0.641323	6.71856	3.02765	3.02765	3.81252	1.12543	3.63715	6.04009	3.57216	1.05064	0.297538	0.565566	1.50363	2.37673	3.05835	1.00507	1.46675	2.22484	0.792215
842	729	37808	Klhl22	4.17808	Y	0	kelch-like 22	16	17.793233	4.17808	10.7533	10.5572	no		10.7533	10.4699	6.78457	6.46334	8.78564	6.66344	6.24576	3.95797	4.57041	5.97696	5.00274	6.63574	6.95945	6.54253	3.08314	1.63263	5.31395	3.05089	3.05089	4.86795	1.62129	4.65505	5.25284	2.29582	2.04523	0.830011	1.10255	1.52001	0.538292	0.506394	1.63106	0.800404	0.964726	1.47991
843	730	3076	Palld	4.17278	Y	0	pallidin actin cytoskeleton organizer	8	64.140812	4.17278	13.7727	8.41897	no		13.7727	11.7462	6.15859	7.84909	10.1782	5.40538	5.51193	9.97513	3.8561	5.2333	5.00748	4.32812	3.52639	3.27734	4.70242	1.63443	3.36559	3.05302	3.05302	2.05064	2.77314	1.94424	2.36721	5.13335	2.62864	0.301512	1.10366	0.941082	2.40072	1.5943	2.34821	2.29493	1.55729	0.801154
844	731	3246	Prr15	4.17164	Y	0	proline rich 15	6	54.28008	4.17164	11.5336	11.7133	no		11.5336	10.6432	8.9396	7.2405	4.65891	10.3592	9.61646	3.48599	5.39458	3.8969	1.85915	6.71076	6.08823	5.71392	0.71134	1.65624	6.11229	0.75534	0.75534	6.01872	2.19866	5.76637	7.04928	1.75395	1.08774	1.54439	1.77501	2.22477	0.54686	0.169759	2.37244	0.810242	1.5756	0.810242
845	732	20447	Rarres1	4.1588	Y	0	retinoic acid receptor responder (tazarotene induced) 1	3	67.28313	4.1588	11.3012	7.78303	no		7.17763	11.3012	3.20964	8.3027	7.20981	4.06929	2.80338	3.80056	1.91451	3.10021	7.22165	7.29145	4.1949	3.90735	5.46232	5.23151	8.16162	3.95328	3.95328	1.99946	5.54462	1.89376	2.28669	4.22523	1.02082	1.49154	4.18685	4.61215	1.62385	1.54656	1.58452	4.16366	1.5099	1.4433
846	733	2253	Dcbld1	4.15721	Y	0	discoidin, CUB and LCCL domain containing 1	10	52.041058	4.15721	17	8.44293	no		17	11.0669	8.10091	8.54781	8.76593	6.00472	6.23388	8.4458	4.56176	5.96582	5.75794	3.62706	3.51687	4.0094	3.0776	0.649446	3.35371	2.16201	2.16201	2.04575	1.13954	1.93942	1.26446	5.11998	0.681252	0.300512	0.192615	0.937938	6.09829	0.165861	2.34222	2.28991	3.01873	0.798905
847	1459	38270	Osr1	4.15713	N	14	odd-skipped related 1	12	9.587513	4.15713	13.2182	7.98488	yes		13.2182	10.5362	7.4823	5.21728	8.16968	6.70111	6.27558	5.14511	3.19691	6.79083	3.61206	6.66444	6.9851	6.56786	2.38122	2.94924	6.06458	2.1736	2.1736	4.88333	2.1784	4.6703	5.27533	0.80264	1.53377	0.302853	2.51966	2.20885	0.541567	0.995663	1.02223	0.804167	0.494512	0.804167
848	734	15657	9030612E09Rik	4.15091	Y	0	RIKEN cDNA 9030612E09 gene	10	42.896106	4.15091	13.3376	7.53255	no		13.3376	11.2602	5.62437	6.55006	10.2988	6.7543	5.5725	6.46586	4.62279	6.04442	4.32826	6.70494	6.08353	5.70928	3.11668	1.11272	5.37936	3.07661	3.07661	6.01512	0.751566	5.76279	4.5041	1.75183	0.388677	0.305219	1.11593	0.952729	0.182395	0.514111	1.64961	0.809479	0.498978	0.809479
849	735	15918	Cgref1	4.14749	Y	0	cell growth regulator with EF hand domain 1	5	31.23603	4.14749	15.3525	7.65303	no		10.3318	15.3525	8.20719	7.92298	3.62896	6.73905	4.17726	4.57904	3.891	2.11038	4.31963	7.5428	5.18377	4.85214	3.89407	0.0937365	6.85247	4.05889	4.05889	2.06541	0.422241	1.95882	1.28436	5.17376	0.694711	0.304541	0	0.157176	12.1801	2.31551	0.528527	4.27026	1.571	0.291772
850	736	21311	B930059J09Rik	4.14139	Y	0	RIKEN B930059J09Rik	8	72.059114	4.14139	12.3103	7.56615	no		12.3103	10.2999	8.69775	4.51455	6.74736	7.91414	7.73079	3.3633	6.06446	5.1626	2.32863	8.27234	6.89349	6.47743	0.68693	1.0791	6.706	0.736274	0.736274	5.92635	2.13368	5.67466	2.96839	3.56528	1.49815	0.296882	1.0883	2.17363	0.529893	0.976555	2.32042	3.1915	0.951098	0.790739
851	737	7238	Slc46a1	4.13338	Y	0	solute carrier family 46 (folate transporter), member 1 (heme carrier protein 1)	11	78.284988	4.13338	12.8353	7.73294	no		11.1181	12.8353	8.68862	9.18495	7.99275	4.72104	3.44536	3.35868	3.13327	3.78558	6.49225	4.98957	5.08463	4.75454	5.53208	0.0892469	4.55849	3.99645	3.99645	2.8686	1.59308	2.7288	0.811523	3.56185	2.01125	1.51161	0.189346	1.4992	9.47667	2.26789	0.169004	2.27003	1.53482	0.283921
852	1460	5316	Bcl2	4.13243	N	3	B-cell leukemia/lymphoma 2	1	108.608811	4.13243	13.0003	10.8564	yes		12.4726	13.0003	6.76115	6.44189	5.64844	8.71039	5.49012	9.93677	3.16991	3.19991	3.58183	7.46169	5.1297	4.7989	3.07484	0.648537	7.55156	2.16037	2.16037	3.83301	1.6152	3.65746	7.88286	2.28819	1.06284	0.30018	0.570855	0.936893	1.04107	0.987109	1.0136	1.4763	0.961558	1.4763
853	738	9685	2310035C23Rik	4.13049	Y	0	RIKEN cDNA 2310035C23 gene	1	107.472342	4.13049	12.7461	7.12553	yes		9.90341	12.7461	7.2766	11.4693	5.5247	6.51538	4.70313	5.60264	2.50009	1.55052	8.15041	2.9255	3.46049	3.21274	7.42147	0.0881615	2.71967	5.03962	5.03962	1.28535	0.71499	1.21125	3.63661	5.85825	1.0371	0.815044	0.187737	1.4904	6.02834	1.56274	2.30671	3.17675	3.81975	1.45612
854	739	39969	Slc41a2	4.11434	Y	0	solute carrier family 41, member 2	10	82.694249	4.11434	15.0515	7.84909	no		9.57679	15.0515	9.49811	8.5306	4.54879	4.78069	3.48496	5.70725	2.54565	3.19628	6.54868	5.0365	2.12713	1.95616	5.57379	0.309202	5.29239	5.0884	5.0884	1.3037	1.61317	1.22928	0.823422	5.93617	1.51584	0	0.192066	0.93585	10.7848	2.28755	1.62495	3.21066	3.01385	1.4751
855	740	35973	Tanc1	4.11192	Y	0	tetratricopeptide repeat, ankyrin repeat and coiled-coil containing 1	2	59.659263	4.11192	17	8.40715	yes		17	9.16522	5.48707	10.7887	9.38495	4.19351	4.76168	6.98949	3.15318	4.47943	8.22928	1.83485	1.02046	0.922083	4.66897	2.91374	1.32429	4.01189	4.01189	0.241848	3.40164	0.22316	2.3442	6.7812	5.40961	1.5188	0.567542	0.931692	1.03568	0.981813	4.00608	4.22282	3.00411	0.794436
856	741	43637	Telo2	4.11032	Y	0	TEL2, telomere maintenance 2, homolog (S. cerevisiae)	Un	1	4.11032	17	7.52731	no		10.4889	17	12.399	8.4114	7.32126	10.051	8.52026	8.30983	3.12008	3.14601	8.16348	2.93194	2.09639	1.92623	4.63224	0.0885217	3.29125	3.01302	3.01302	0.683572	1.11459	0.63897	6.00592	2.87181	0.66375	0	0.188272	0.921401	3.17062	1.56571	0.510584	2.26346	0.945924	0.282639
857	742	29860	Setbp1	4.10972	Y	0	SET binding protein 1 (Schinzel-Giedion syndrome)	18	78.952191	4.10972	15.9546	7.33882	yes		15.9546	11.4934	10.1036	6.34296	14.4922	4.70332	6.90928	9.05035	1.94732	3.77347	6.47546	3.57102	1.51444	2.54412	4.63589	1.07383	3.29511	3.0151	3.0151	2.0216	1.58712	1.91559	3.64692	3.55158	0.36804	0	1.08397	1.49479	1.02607	1.56719	3.10734	1.45965	1.53038	1.45965
858	743	2599	D630003M21Rik	4.10972	Y	0	RIKEN cDNA D630003M21 gene	2	158.022009	4.10972	14.3748	7.63086	no		14.3748	11.0806	5.53466	5.80503	10.1565	5.39232	3.49695	6.37233	3.17663	5.22312	4.27256	7.47408	6.95434	6.53749	3.8581	1.09507	6.02913	2.16366	2.16366	4.86488	0.736461	4.65201	3.70256	2.92245	0.164612	0.300845	1.10145	0.938984	0.53764	0.989239	3.14651	1.47871	1.55427	1.47871
859	744	8145	6720460K10Rik	4.10767	Y	0	RIKEN cDNA 6720460K10 gene	2	59.522686	4.10767	17	8.03319	no		17	10.4173	7.40742	9.27521	10.8398	5.3728	5.48469	7.01975	3.8369	6.73621	6.54868	5.0365	4.29148	4.00224	3.07208	0.64763	3.95752	2.15872	2.15872	2.0425	1.13639	1.93622	2.35439	3.59637	0.377143	0.826986	0.570191	1.51402	3.20497	0.16535	1.62495	3.21066	1.54975	0.287157
860	745	32055	BC004044	4.10746	Y	0	cDNA sequence BC004044	5	139.285302	4.10746	12.7609	8.0362	no		7.31455	12.7609	9.35342	4.48111	5.53189	10.808	9.36431	4.99866	3.78006	3.14245	3.52238	4.96633	5.06435	4.73457	1.69371	2.20615	5.21255	2.1343	2.1343	2.85829	2.7145	2.7186	6.87525	3.54475	2.57097	1.50567	2.47125	2.16208	0.174181	0.494469	2.30866	2.26183	1.52743	2.26183
861	746	16058	Cyp11a1	4.10689	Y	0	cytochrome P450, family 11, subfamily a, polypeptide 1 (pregnenolone synthesis)	9	57.854427	4.10689	11.7036	7.73563	no		9.60443	11.7036	6.13661	6.44903	5.09723	10.2085	5.49556	4.51048	3.84457	5.21804	3.58559	8.34538	6.94923	6.53245	1.16453	1.09373	7.55841	1.3876	1.3876	3.83559	0.735313	3.66001	6.96684	5.11998	1.5198	1.52604	0.571521	0.475633	0.536989	0.505122	2.34222	3.21495	1.55276	0.798905
862	747	11411	Armcx2	4.10634	Y	0	armadillo repeat containing, X-linked 2	X	131.338826	4.10634	13.9769	11.2005	no		9.30646	13.9769	9.69566	9.4594	5.79054	7.46142	7.12149	4.61379	4.64044	2.67453	7.51026	4.39285	2.8417	2.63122	5.65879	0.0948972	4.70635	3.08527	3.08527	2.07535	0.426831	1.96863	1.29445	5.20097	2.08493	0.306583	0	0.158702	8.42696	1.00759	1.03426	2.32031	3.06327	1.49939
863	748	33521	Wars2	4.10625	Y	0	tryptophanyl tRNA synthetase 2 (mitochondrial)	3	99.02304	4.10625	13.1779	7.93929	yes		13.1779	7.20359	6.52488	8.27787	7.18438	6.41416	6.04807	5.51303	5.95644	4.363	4.84527	4.89753	5.00425	4.67544	2.99092	0.294294	4.46325	3.94575	3.94575	4.76574	1.55381	4.55368	2.90651	3.49415	1.01643	1.48804	0.184047	2.13359	1.61942	0.485301	3.06657	1.43983	2.94203	2.23752
864	749	28253	4833412C15Rik	4.10493	Y	0	RIKEN cDNA 4833412C15 gene	15	76.944435	4.10493	12.0329	7.57024	no		12.0329	9.94853	5.001	7.19392	8.18858	6.71626	5.54485	4.56179	3.87932	5.26401	5.80509	7.52396	6.99541	6.57803	4.72494	0.65769	6.07646	3.06585	3.06585	4.88951	1.15386	4.67643	3.73083	2.31373	1.07832	0.303527	1.11033	1.53057	1.05197	0.510878	1.64184	1.48838	0.972171	0.290775
865	750	28469	Vgll4	4.09263	Y	0	vestigial like 4	6	114.812812	4.09263	12.2949	9.51013	no		9.00967	12.2949	9.47864	7.79225	6.80525	7.28421	5.47385	6.33681	2.5399	3.81813	5.73716	6.60154	5.99993	5.62685	3.84191	0.0907168	6.75011	2.15544	2.15544	3.8253	0.410257	3.64982	2.98941	4.32224	0.67683	0.825479	0	0.473162	5.0545	0.16484	1.01039	1.47271	3.00897	1.47271
866	751	1496	2210008N01Rik	4.09029	Y	0	RIKEN cDNA 2210008N01 gene	2	56.97582	4.09029	12.0072	7.86637	no		9.82007	12.0072	7.89357	7.63279	5.48177	6.47176	6.0938	6.19718	5.20838	6.60534	5.63487	7.32142	4.21253	3.92468	3.7782	1.58671	5.88444	2.99645	2.99645	2.84396	1.56938	2.70444	3.61613	3.52102	0.655184	0.810631	1.07431	1.48167	2.34726	0.159842	0.505599	5.2773	0.475321	0.2801
867	752	5850	C1qtnf6	4.08999	Y	0	C1q and tumor necrosis factor related protein 6	15	78.35407	4.08999	15.1764	7.56223	no		10.8581	15.1764	8.18045	7.89825	5.15973	6.71626	3.52918	4.56179	4.60086	2.64547	5.03605	5.08884	4.33179	4.04186	3.88421	0.0931621	6.07646	3.06585	3.06585	2.91259	0.745716	2.77231	0.479077	5.16024	1.07832	0.303527	0	0.481251	12.1607	2.30948	0.526566	4.26228	1.56641	0.290775
868	1461	13674	Hspg2	4.08975	N	11	perlecan (heparan sulfate proteoglycan 2)	4	137.126406	4.08975	13.3725	14.5344	no		13.3725	11.2882	6.25496	6.56466	11.7877	5.49122	5.58361	7.15804	3.90665	4.5812	5.06967	4.38415	3.56811	3.31826	4.75142	0.664187	3.41764	3.08093	3.08093	3.87723	0.425295	3.70126	3.75581	4.40217	1.08931	0.840732	0.58231	0.485678	1.69254	3.12007	3.18395	1.49693	1.57714	1.49693
869	753	8693	Slc6a7	4.08616	Y	0	solute carrier family 6 (neurotransmitter transporter, L-proline), member 7	18	61.155322	4.08616	13.4295	7.50058	no		13.4295	10.8375	6.63792	6.99649	11.3976	4.13357	4.70797	9.78534	1.44083	5.1327	6.4643	2.92872	2.09422	1.92411	7.42654	2.20615	2.20178	3.98366	3.98366	1.28649	2.7145	1.21237	3.64004	2.86887	1.03859	0.294928	1.72513	2.16208	3.16819	1.56422	3.1025	0.28232	2.9776	3.17885
870	754	4195	2610301F02Rik	4.08225	Y	0	RIKEN cDNA 2610301F02 gene	2	76.883358	4.08225	17	7.43793	no		17	10	4.46169	7.93124	14.0738	6.09656	4.85638	7.835	3.8949	4.56714	5.82622	5.10807	3.55842	3.30875	3.89737	2.96584	4.02445	2.18361	2.18361	2.9211	3.46722	2.78073	3.04131	1.74971	0.695846	0.30488	1.77183	1.53665	0.182123	1.60964	2.36838	0.808717	0.976459	0.808717
871	755	45031	Gpc1	4.08169	Y	0	glypican 1	1	94.690564	4.08169	10.4052	18.8433	no		10.4052	7.72082	3.43285	7.25612	7.61364	5.49789	2.41009	2.06817	2.60112	2.67128	5.84747	8.46025	10.1089	9.55462	3.91059	2.97698	6.88491	4.07212	4.07212	4.91437	2.20376	4.70109	3.0537	1.7582	1.554	0.841506	2.54027	2.22877	3.25257	1.0065	1.03315	0.811771	0.500908	0.811771
872	756	36959	B230213E18Rik	4.08036	Y	0	RIKEN B230213E18Rik	6	118.416811	4.08036	14.0101	7.64463	no		12.1189	14.0101	8.58898	10.6202	7.89246	7.13546	6.85919	8.25126	3.75765	3.12124	8.1179	3.5416	2.73163	2.52359	5.48678	0.628923	3.26437	2.99851	2.99851	2.0089	0.709455	1.90307	4.3573	2.8513	0.656248	0	0.186409	0.461637	6.00917	0.964086	0.506219	2.25205	0.938743	0.280416
873	757	36175	AI854703	4.07952	Y	0	expressed sequence AI854703	6	48.583617	4.07952	17	7.6974	no		17	10.274	5.43996	8.43676	10.7164	4.15525	4.06537	6.27349	1.95207	5.15261	3.53712	3.57843	2.75792	2.54929	3.81304	3.63861	2.73665	2.14077	2.14077	2.86653	4.07989	2.72675	3.65381	3.55842	2.58238	0.296229	2.47922	2.9277	1.6478	2.26594	3.98568	0.789267	2.21707	2.26838
874	758	11042	9430051O21Rik	4.07881	Y	0	RIKEN cDNA 9430051O21 gene	4	80.564567	4.07881	17	7.68723	no		17	12.4123	11.057	9.32995	10.9078	4.81691	6.25767	7.76125	4.57908	6.77255	5.77882	3.64221	2.80343	3.28046	3.86786	0.0922131	3.36955	3.05515	3.05515	2.90201	0.416202	2.76184	0.830656	2.30091	1.07055	0.301847	0	0.47812	3.21988	1.59582	0.17315	2.29661	0.492614	0
875	759	29692	LOC381400	4.07708	Y	0	similar to dJ756N5.1.1 (Continues in Em:AL133324 as dJ1161H23.3 )	2	155.45914	4.07708	14.9546	7.34963	no		14.9546	9.79587	9.48837	11.6261	8.73648	4.21003	4.77647	7.01217	1.46789	6.73018	8.24918	1.84189	1.5353	1.4014	5.5696	0.308692	1.76184	5.08532	5.08532	0.242758	0.731882	0.224039	2.99243	4.32619	0.677933	2.35386	0.569527	0.934808	8.32308	0.503221	1.01145	2.28491	3.01141	0.796666
876	760	7166	Wwp2	4.07514	Y	0	WW domain containing E3 ubiquitin protein ligase 2	8	110.082401	4.07514	13.2002	11.7769	no		6.20701	13.2002	9.93451	8.27787	4.88181	6.41416	6.04807	3.78571	5.17133	3.08976	5.59469	4.89753	5.00425	4.67544	6.37673	0.6211	5.13431	3.94575	3.94575	2.82773	1.09027	2.68839	2.27933	4.98055	0.646737	0.804802	0.184047	0.905242	7.05064	0.954873	0.981066	2.23752	2.94203	0.775481
877	761	22880	Fgf1	4.07455	Y	0	fibroblast growth factor 1	18	39.006739	4.07455	10.4964	8.02339	no		10.2156	10.4964	5.55521	5.82508	6.87214	10.2484	6.25767	3.96839	5.3411	2.6295	3.60068	9.28407	8.96452	8.45758	3.08869	0.653095	7.58589	2.16862	2.16862	4.87409	0.416202	4.66114	6.10434	1.22758	0.381425	1.5309	0.574194	0.47812	1.0465	0.16689	1.63413	0.289123	0.966845	0.801906
878	762	15902	Basp1	4.0744	Y	0	brain abundant, membrane attached signal protein 1	15	25.293265	4.0744	13.1337	14.3204	no		13.1337	12.3826	6.15125	9.31165	8.12265	7.332	4.80125	6.37946	5.33146	5.97696	7.41007	5.82681	4.30607	4.81111	3.86135	0.311253	6.03502	4.03265	4.03265	2.04901	0.414707	1.94263	3.00759	2.92547	0.164982	0.301179	0.193166	0.154671	1.04433	0.166375	1.63106	3.21924	0.964726	0.800404
879	763	9381	Zfhx4	4.07276	Y	0	zinc finger homeodomain 4	3	5.414318	4.07276	17	7.57834	yes		10.5034	17	13.2158	7.01143	5.54631	5.90087	6.90928	7.60853	4.49763	2.56986	4.92313	5.7388	3.4698	3.22186	2.33105	1.07383	4.54404	1.37005	1.37005	3.79727	1.11613	3.62205	2.95647	2.25305	1.04159	0	1.72819	2.16592	6.0399	1.56719	0.16824	2.2651	0.946956	0
880	764	25068	Tmem62	4.06959	Y	0	transmembrane protein 62	2	120.832966	4.06959	13.7615	8.5729	no		13.7615	11.8664	3.67466	11.3053	9.78589	7.05109	2.78655	8.88328	0.978804	3.6979	7.19194	6.43439	4.99632	4.66764	3.74693	1.04926	6.56386	2.10716	2.10716	1.99164	1.54994	1.88605	5.91943	2.81946	0.644644	1.48572	1.06371	1.46729	1.61647	0.484094	0.979016	1.43752	0.927602	1.43752
881	765	6698	Ptprk	4.06782	Y	0	protein tyrosine phosphatase, receptor type, K	10	27.984147	4.06782	15.4775	7.46174	no		15.4775	9.11713	3.79936	8.46221	11.4789	5.32116	4.07859	9.09501	3.80644	5.91056	6.50347	6.5676	5.09278	5.59979	3.05013	1.08042	5.96487	1.37586	1.37586	2.87274	1.12387	2.73289	2.97138	3.56872	1.5001	0.820983	1.08939	0.927557	1.0314	0.977604	2.32239	1.46556	0.952137	0.791476
882	1462	41403	Ibsp	4.06628	N	4	integrin binding sialoprotein	5	104.740405	4.06628	11.108	14.6406	no		8.57223	11.108	5.54835	8.57371	5.11797	4.81085	2.36666	2.92578	2.5601	2.62632	5.00748	6.64147	6.96457	6.54759	5.59484	0.311768	6.04091	5.10383	5.10383	3.84333	0.738763	3.66768	1.2694	5.13335	1.069	0.83077	0	0.477497	10.8143	1.5943	1.0179	3.2214	2.24842	0.801154
883	766	31126	4831403C07Rik	4.06333	Y	0	RIKEN cDNA 4831403C07 gene	2	120.541737	4.06333	13.7902	8.83199	no		13.7902	11.7605	9.5568	10.8896	7.4968	4.81691	5.5174	7.06546	4.57908	6.77255	8.29591	2.4014	2.14049	1.96918	4.70616	0.653095	1.77967	5.10693	5.10693	1.31068	1.14588	1.23614	3.01368	4.35396	1.52777	0.83153	0	0.155168	1.0465	0.16689	2.35022	4.24905	1.55881	0.801906
884	767	6523	Plce1	4.06212	Y	0	phospholipase C, epsilon 1	19	38.857217	4.06212	17	7.46721	no		17	8.77379	5.59658	6.52099	13.2436	4.85345	6.29358	8.53229	4.60524	3.87597	5.04084	2.41855	2.15396	1.9823	4.72871	1.64711	1.79512	3.068	3.068	2.06211	1.63768	1.95557	2.38531	5.16474	1.07989	0.836113	1.11145	0.948472	3.2349	3.10508	4.05337	0.806437	3.04335	1.4896
885	768	37577	Edil3	4.06069	Y	0	EGF-like repeats and discoidin I-like domains 3	13	89.606835	4.06069	17	7.36549	no		17	12.895	8.72521	3.96655	17	4.18254	5.45225	11.4468	3.14653	7.51174	3.55566	3.59703	2.11388	3.24328	3.82904	0.64222	3.3223	2.1489	2.1489	2.03281	0.726202	1.92666	2.33912	2.27054	0.161325	0	0.190428	0.152212	5.04083	3.06078	1.61584	0.285209	1.54077	0.792954
886	769	34963	Lpp	4.05852	Y	0	LIM domain containing preferred translocation partner in lipoma	16	24.988656	4.05852	17	7.80891	no		17	12.2366	8.03103	9.98429	12.2491	4.18254	4.75186	8.37745	1.96399	6.70015	9.11595	1.83017	1.01786	0.919587	5.5487	0.64222	1.74923	4.00673	4.00673	0.689192	1.12699	0.64446	1.76165	3.5756	0.672439	0	1.09157	0.929621	6.06702	1.57765	0.515631	3.19787	1.54077	0.285209
887	770	46489	Csrp2	4.05599	Y	0	cysteine and glycine-rich protein 2	10	110.343578	4.05599	13.2947	10.0222	no		13.2947	10.1204	4.78799	7.62493	7.24389	7.12002	4.01302	4.37149	4.45557	2.53913	4.16404	7.31541	6.82361	6.40846	2.30873	1.06081	6.61898	1.35853	1.35853	5.87776	1.56742	5.62643	1.22418	4.24054	1.98032	0.809899	1.71298	2.14682	1.62979	0.962029	1.59042	3.16211	0.936705	1.44794
888	771	42398	Gtf2ird1	4.04956	Y	0	general transcription factor II I repeat domain-containing 1	5	134.839185	4.04956	11.5613	7.75698	no		11.5613	11.4105	7.25239	9.10473	8.56232	5.85994	4.03037	9.74798	3.7651	3.12829	7.26958	4.94785	3.45123	3.20365	5.49497	0.630677	5.19153	3.00264	3.00264	4.79836	0.397924	4.58603	1.23052	2.23821	1.47878	0.812833	0.55775	0.462833	6.01682	0.96615	0.507461	2.2553	0.477138	0.281049
889	772	12293	Nrp	4.04868	Y	0	neural regeneration protein	8	131.027111	4.04868	17	11.3779	no		17	7.62285	4.99458	9.36669	10.2328	5.4382	6.28157	6.42248	3.2003	7.61635	7.4474	4.34956	3.54235	3.29299	3.09984	0.314358	3.38549	3.0637	3.0637	2.91047	0.41921	2.77021	3.72728	4.36995	0.690193	0.30319	0.194832	0.480623	0.180769	0.996739	4.04741	2.30334	3.0384	1.48717
890	773	27250	Orm1	4.04764	Y	0	orosomucoid 1	4	63.007088	4.04764	11.1634	9.92328	no		11.1634	8.55192	5.46682	5.73883	10.0488	7.93085	8.57122	5.04692	4.52313	3.79775	4.23037	5.00358	5.97704	5.60429	3.05286	2.22389	3.92677	3.02765	3.02765	3.81252	2.13859	3.63715	5.20385	1.70392	2.01847	1.5152	1.7374	1.50363	1.03247	1.57615	1.61433	0.792215	0.953178	1.46675
891	774	16367	1700024F20Rik	4.04538	Y	0	RIKEN cDNA 1700024F20 gene	9	118.834034	4.04538	11.5629	8.32869	no		8.40623	11.5629	4.88064	7.04895	5.02879	9.35963	6.17498	3.89617	6.06968	4.46125	3.54823	4.9989	4.26252	4.76256	1.70626	1.08042	5.24961	2.14564	2.14564	2.87274	1.59708	2.73289	4.40808	7.66173	1.04912	1.514	0.564909	0.469484	0.530533	0.977604	4.93976	5.31998	3.84274	2.27332
892	775	39289	Prdx2	4.04421	Y	0	peroxiredoxin 2	8	87.498261	4.04421	9.85914	8.29481	no		8.55934	9.85914	5.5415	5.8117	7.47902	9.47247	7.82005	4.52182	6.1328	4.51608	4.27681	6.63574	6.95945	6.54253	3.08314	0.651267	6.03502	3.05089	3.05089	4.86795	0.737611	4.65505	5.25284	1.72663	1.52378	0.301179	1.10255	1.52001	0.538292	1.59277	1.63106	0.800404	0.964726	0.288466
893	776	28556	Arfip2	4.0431	Y	0	ADP-ribosylation factor interacting protein 2	7	112.784628	4.0431	12.4566	8.1703	no		8.62401	12.4566	6.18805	9.35748	8.16968	3.21281	2.37897	5.76715	2.57174	4.5392	10.1616	5.85307	2.81157	2.60174	7.55014	0.655847	6.06458	5.11624	5.11624	2.05718	1.15066	1.9507	0.834301	5.15125	0	0	0.194553	0.945295	7.22033	1.60041	1.02223	2.30165	3.03593	0.804167
894	777	45973	E130106L05Rik	4.0425	Y	0	E130106L05Rik	6	113.09372	4.0425	10.7578	7.61651	no		7.24576	10.7578	7.90208	6.95192	7.89246	7.13546	5.37227	3.30832	3.75765	3.12124	8.1179	5.69804	5.91368	5.54184	3.78134	0.087268	5.18107	3.96842	3.96842	3.77712	0.3965	3.60209	1.73089	4.24823	0.155996	0.29299	0.186409	0.914286	10.6631	0.490776	0.166222	4.17894	0.938743	0
895	1463	39911	Msx1	4.0412	N	5	homeo box, msh-like 1	5	38.212319	4.0412	17	7.76756	yes		17	8.64456	4.93723	5.79171	12.3349	4.22109	4.11858	10.7184	2.54853	5.21297	4.26407	4.31108	3.5137	3.2649	4.68751	1.09239	3.34976	3.04452	3.04452	3.83301	1.13796	3.65746	1.77623	5.11553	0.163876	0.30018	1.09924	0.936893	1.6661	1.58822	4.02076	1.4763	2.24052	2.28825
896	778	28859	Sh3px3	4.03703	Y	0	SH3 and PX domain containing 3	9	56.765128	4.03703	17	8.45879	no		17	11.6049	6.71461	7.07159	10.7835	4.75076	5.45764	8.38596	3.14985	6.70614	7.35461	4.2857	2.77386	2.56487	2.34912	0.0901625	3.32621	1.37936	1.37936	2.87897	0.408051	2.73905	2.34166	5.91165	0.373614	0	0.1907	0.471319	1.65692	0.500701	3.12683	6.5201	1.54226	1.46913
897	779	36470	EG385454	4.03621	Y	0	predicted gene, EG385454	X	149.47201	4.03621	13.3397	7.65044	no		12.838	13.3397	10.4748	9.48746	9.66692	4.9213	3.57823	8.6288	1.51568	5.32618	10.2706	1.89941	1.05629	0.956575	6.6239	0.321207	1.38151	5.16014	5.16014	0.250199	0.190579	0.231231	1.82307	3.67757	0.704998	0	0.585737	0.488871	10.9217	1.01087	0.534463	2.32544	1.58487	0.294792
898	780	28735	Htra1	4.03383	Y	0	HtrA serine peptidase 1 -verified: good probe	7	138.128571	4.03383	13.4892	10.6419	no		10.5324	13.4892	5.43996	5.09435	7.98357	8.60388	5.42541	5.63508	2.51422	3.15669	2.90577	6.55073	5.95883	5.58633	2.33555	2.89487	6.69347	2.14077	2.14077	2.86653	3.3779	2.72675	6.89663	1.69576	2.00885	0.818748	2.47922	2.16977	1.0282	2.26594	1.00084	1.46201	0.482024	0.789267
899	781	40229	XM_358329.1	4.03356	Y	0	RIKEN cDNA 2610209L14	19	26.824371	4.03356	15.1764	7.05376	no		15.1764	12.5993	6.55479	9.04299	7.84738	4.6274	5.34596	12.0487	4.44306	2.00378	5.61473	5.67278	4.19841	3.91081	5.46638	1.05695	5.15502	2.98822	2.98822	3.76462	1.56157	3.58971	1.72079	1.17665	0.154261	0.807709	1.07005	1.4759	1.62533	0.958954	0.503129	0.778355	0.933658	0.278842
900	782	20763	Hist1h2bj	4.02842	Y	0	histone cluster 1, H2bj	13	22.135241	4.02842	12.5053	11.6148	no		12.5053	9.84645	7.43227	6.45618	8.77578	6.01173	6.23982	3.95278	5.32665	4.51148	4.27256	6.63002	6.02296	5.64956	1.72623	0.650356	5.30855	2.16366	2.16366	4.86488	1.61926	4.65201	3.70256	2.92245	0.379278	0.300845	1.10145	2.96152	0.178895	0.166118	3.14651	2.29159	1.55427	1.47871
901	783	9626	Xpr1	4.02812	Y	0	xenotropic and polytropic retrovirus receptor 1	1	157.136744	4.02812	12.8204	7.73689	no		9.97344	12.8204	6.04244	9.93693	6.73093	7.89749	4.72741	5.02272	5.25995	5.15261	4.9324	6.55073	5.95883	5.58633	5.52793	0.30364	6.69347	3.99388	3.99388	2.86653	1.11922	2.72675	3.65381	1.69576	0.666994	0.296229	0.189077	0.467659	1.6478	0.974462	0.512469	2.26838	0.482024	0.2836
902	784	9814	Fam214b	4.02692	Y	0	family with sequence similarity 214, member B	4	43.045812	4.02692	12.427	10.0573	no		11.9688	12.427	8.84555	5.83178	4.59378	8.76429	7.03679	5.13271	6.14873	2.63268	1.35482	8.37891	6.04149	5.66783	0.33969	2.25542	7.59278	0	0	5.98286	2.17337	5.73076	3.71666	1.22921	2.0526	1.53212	1.7592	2.20489	1.04759	0.993515	1.02006	2.29829	0.161156	0
903	785	41737	Cdh2	4.02634	Y	0	cadherin 2	18	16.782804	4.02634	15.6536	7.33605	no		11.7631	15.6536	13.2995	9.22091	8.0296	8.64805	6.95353	5.66774	6.08013	4.47033	5.71649	2.95789	2.11388	1.94326	3.05559	0.306154	3.3223	3.02975	3.02975	1.29677	0.726202	1.22247	0.816259	3.5756	1.05215	0.297866	0.190428	0.470706	7.15415	0.163826	0.515631	3.19787	0.95422	0
904	786	37680	Dusp14	4.02501	Y	0	dual specificity phosphatase 14	11	83.86196	4.02501	14.8085	7.59021	no		14.8085	10.3259	6.07123	6.38512	9.35427	5.32758	4.74696	8.36896	3.81023	2.58851	4.95103	5.00358	4.26612	3.97732	3.05286	1.08174	3.92677	3.02765	3.02765	4.83443	0.725072	4.6218	3.66764	3.57216	1.50206	0.297538	1.7374	1.50363	2.37673	0.978654	3.12194	0.792215	2.22484	0.792215
905	787	2006	Celf4	4.02086	Y	0	CUGBP, Elav-like family member 4 (bruno-like 4, RNA binding protein)	18	25.636148	4.02086	13.6122	7.70244	no		9.53548	13.6122	9.46893	5.1431	4.02029	8.67469	6.97262	2.892	5.29791	2.60104	3.56685	8.31205	5.99534	5.62233	1.71529	2.23284	7.52426	0.740612	0.740612	2.88314	4.11083	2.74317	6.05974	2.27808	1.50991	0.298855	1.74359	2.94695	3.19756	0.982869	0.51754	2.28159	0.486972	0
906	788	18305	Lor	4.01881	Y	0	loricrin	3	91.884236	4.01881	10.7314	7.6269	no		7.71453	10.7314	8.57103	7.62493	5.47465	6.46452	6.08806	3.29926	5.20373	3.73345	4.87712	7.31541	5.90472	5.53301	4.59956	1.06081	5.87875	2.99439	2.99439	4.78645	2.09969	4.57422	2.92695	2.84548	0.361196	0.292348	0.555175	2.14682	2.34531	0.962029	1.59042	1.44794	2.19397	1.44794
907	789	26642	Lzts2	4.01847	Y	0	leucine zipper, putative tumor suppressor 2	19	45.101336	4.01847	11.832	11.8829	no		11.4398	11.832	8.18045	5.85868	6.30785	7.38827	7.86874	4.56179	4.60086	3.8718	1.84478	5.86362	5.17122	4.83978	1.74095	2.26454	5.35198	2.17692	2.17692	4.88951	2.18344	4.67643	3.73083	2.94669	2.64627	0.835346	1.7655	1.53057	0.181039	0.997817	2.36028	1.48838	1.56641	1.48838
908	790	43673	Mest	4.01033	Y	0	mesoderm specific transcript	6	30.698075	4.01033	15.3525	7.63632	no		15.3525	12.15	7.30903	7.71198	9.30342	7.20543	7.7104	9.05925	5.25523	3.15313	5.68569	2.9384	2.75527	2.5467	3.03924	0.636862	2.21059	3.01719	3.01719	3.79981	0.402954	3.62456	2.95945	2.87771	0.665911	0.818005	1.08505	0.923447	2.36684	0.496328	2.31453	0.283279	2.21513	1.46083
909	791	40233	Tollip	4.00985	Y	0	toll interacting protein	7	149.067664	4.00985	13.2303	10.3776	no		9.80036	13.2303	5.62437	4.08164	5.19482	7.4288	5.5725	5.1888	5.38968	3.25497	2.39919	7.5554	5.19217	4.86041	2.3975	1.65441	6.86542	3.07661	3.07661	4.90502	1.64595	4.69182	3.74865	2.96198	2.66107	0.839188	1.77342	1.53817	1.05748	1.61119	3.17892	0.809479	1.57407	1.49448
910	792	40562	C2	4.00844	Y	0	complement component 2 (within H-2S) -verified: good probe	17	34.999629	4.00844	14.4494	10.5973	no		11.3623	14.4494	11.8355	7.1554	7.4968	8.75528	9.52862	8.48026	5.3411	3.21813	6.58289	2.4014	1.54764	1.96918	4.70616	0.653095	2.79534	1.39233	1.39233	1.31068	1.14588	1.23614	4.46372	2.93151	1.52777	0.83153	0.574194	1.52302	4.11544	0.992444	1.01898	2.29661	0.966845	0.289123
911	793	1788	Plekhg4	3.99839	Y	0	pleckstrin homology domain containing, family G (with RhoGef domain) member 4	8	107.906403	3.99839	13.3613	7.51292	yes		13.3613	11.4105	8.60699	7.65644	11.3515	3.5841	5.38284	8.99714	3.1037	3.74939	5.65005	1.32635	1.00119	1.37122	7.40629	1.066	1.29362	5.03058	5.03058	0.680091	1.57526	0.635571	1.73495	4.25593	1.47878	0.812833	1.07751	1.48603	8.23606	1.5583	1.59635	1.45261	2.20163	0.78342
912	794	29832	Antxr1	3.99763	Y	0	anthrax toxin receptor 1	6	87.084154	3.99763	15.6536	8.70219	no		11.8225	15.6536	12.1046	6.81315	6.49786	6.99052	7.5238	11.0988	4.38531	1.49931	3.43203	3.47298	2.68262	3.14105	2.96456	1.55589	3.78579	1.3393	1.3393	2.80766	2.05932	2.66856	2.87765	2.7966	0.349867	0.286966	1.05533	1.45591	3.98233	1.52774	2.26062	1.42836	1.49121	0.768365
913	795	6687	Itpr1	3.99763	Y	0	inositol 1,4,5-triphosphate receptor 1 (calcium release from endoplasmic reticulum, spinocerebellar ataxia type 15)	6	108.500962	3.99763	15.6536	15.2408	no		15.6536	8.69131	3.36317	7.84909	11.6319	4.2433	3.50498	6.3866	1.99052	5.98254	5.77359	6.64147	3.52639	3.27734	3.8646	1.09777	6.04091	3.05302	3.05302	3.84333	1.14429	3.66768	3.7096	4.34998	0.68459	0.301512	0.573524	0.477497	1.04542	0.507031	3.15146	2.29493	2.24842	2.29493
914	796	7440	Gal3st4	3.99404	Y	0	galactose-3-O-sulfotransferase 4	5	138.706748	3.99404	17	7.36403	no		17	12.4123	5.55521	7.85726	13.1657	4.24888	3.509	9.98475	3.18675	6.77255	5.77882	3.64221	2.14049	1.96918	3.08869	0.653095	3.36955	1.39233	1.39233	1.31068	1.14588	1.23614	1.78674	4.35396	0.685707	0.301847	1.10477	0.942133	7.207	1.59582	2.35022	2.29661	1.55881	0.801906
915	797	23327	Adam23	3.99315	Y	0	a disintegrin and metallopeptidase domain 23	1	63.642597	3.99315	13.6344	8.00401	no		13.6344	10.9989	6.73008	7.78418	9.3952	3.66354	4.76661	6.32973	2.53703	4.48399	4.96975	4.29414	2.7792	2.5701	5.56122	1.6201	3.33404	4.01447	4.01447	2.88314	1.60711	2.74317	2.34674	4.3183	1.50991	0.298855	1.74359	2.18528	2.38469	0.982869	4.00901	0.795178	3.00654	1.47151
916	798	20866	Nphp3	3.98885	Y	0	nephronophthisis 3 (adolescent)	9	103.918644	3.98885	15.6536	7.65772	no		15.6536	11.1908	6.20284	11.7538	8.18858	7.38827	6.28757	7.80211	3.2037	4.54848	8.32955	3.01402	1.55653	1.42198	4.72494	0.314879	2.81289	4.05098	4.05098	0.70135	0.419965	0.656339	5.28437	4.37395	2.06248	0.835346	0.195112	0.15642	1.05197	0.510878	1.64184	4.26228	0.972171	0
917	799	35627	Ramp3	3.98862	Y	0	receptor (calcitonin) activity modifying protein 3	11	6.576647	3.98862	12.8661	7.67049	no		12.8661	9.06933	5.43327	9.92749	7.9744	5.90772	3.43751	5.01669	2.51139	5.14762	5.68569	5.74392	5.0765	4.74654	3.80985	0.30314	4.54885	2.13915	2.13915	2.02319	0.402954	1.91717	1.74926	5.87759	2.00645	2.33557	0.188808	0.150759	5.02044	2.26399	2.31453	4.20206	2.21513	1.46083
918	800	22170	Ggcx	3.98829	Y	0	gamma-glutamyl carboxylase	6	72.382176	3.98829	17	7.39903	no		7.15507	17	10.687	9.0167	7.82048	9.16645	6.80962	4.33889	5.96152	2.5209	8.95513	1.30805	0.988586	0.891445	6.38125	1.57463	1.6925	5.00065	5.00065	0.23443	2.67441	0.216001	3.59243	3.49749	1.96624	0	0.551342	0.906241	4.96346	0.485905	0.164233	3.14966	0.930623	0
919	801	4987	Gng8	3.9881	Y	0	guanine nucleotide binding protein (G protein), gamma 8 subunit	7	17.480631	3.9881	15.4775	7.67727	no		15.4775	10.1696	5.70872	7.32692	10.4324	4.37369	5.63963	6.55374	2.62794	3.94348	5.11826	3.72701	2.19044	2.65294	3.94061	2.30386	2.87355	2.20556	2.20556	2.08873	2.84265	1.98184	2.42737	5.23758	1.57248	0	1.79266	2.24694	3.27552	1.62991	4.10162	1.50928	3.08339	2.33404
920	802	2591	Atp1b3	3.97968	Y	0	ATPase, Na+/K+ transporting, beta 3 polypeptide	9	96.233277	3.97968	14.4105	16.3476	no		10.1868	14.4105	9.53718	9.31165	6.2523	5.39885	4.13203	5.73378	3.18	3.84278	7.41007	3.63463	2.13602	1.96483	5.59062	0.0918365	3.97523	5.10074	5.10074	1.30834	0.414707	1.23385	0.828237	4.346	1.52378	0.301179	0	0.154671	12.1158	0.506394	0.522028	3.21924	1.55578	0.288466
921	803	21126	Fkhl18	3.97596	Y	0	forkhead-like 18	2	152.757652	3.97596	14.9546	9.24752	no		12.9824	14.9546	8.03973	7.76806	7.39963	4.75076	4.09186	5.05907	3.14985	5.92706	5.72165	5.77998	3.49479	3.24635	3.83225	1.61654	4.58271	3.03185	3.03185	2.87897	1.60309	2.73905	3.67459	3.57905	1.50598	0.823226	0.566882	0.930656	0.53246	0.980759	1.61735	2.27828	1.54226	1.46913
922	804	46183	Elk3	3.97336	Y	0	member of ETS oncogene family	10	92.679259	3.97336	15.1764	12.0149	no		9.67391	15.1764	8.84555	6.48488	6.88056	11.036	7.84087	5.75377	4.58343	5.99372	6.58862	5.84255	3.53276	3.28359	3.09148	1.10047	6.05273	1.39352	1.39352	2.05391	1.14747	1.94747	7.91855	1.73289	1.0721	0	0.193997	0.155417	0.540254	0.993515	0.523967	1.48353	0.493246	0.289452
923	805	15381	9330169N05Rik	3.96952	Y	0	weakly similar to MYOSIN HEAVY CHAIN MYR 8B	8	10.634529	3.96952	12.5216	7.20958	no		12.5216	12.3826	8.81759	9.31165	9.46739	4.23774	6.24576	8.46301	3.18	3.21082	9.1873	4.32386	1.5441	1.96483	4.69869	0.311253	3.97523	1.38996	1.38996	1.30834	0.414707	1.23385	2.36464	5.9559	0.164982	0.301179	0.193166	0.154671	7.19814	0.990305	1.01682	6.55236	0.491353	0
924	806	29155	Obsl1	3.96946	Y	0	obscurin-like 1	1	75.498443	3.96946	17	7.25449	no		17	10.3259	6.07123	11.563	9.35427	5.94214	4.74696	5.66119	2.52559	3.79775	7.34237	3.5933	4.26612	3.97732	4.6579	0.305649	2.75032	4.00415	4.00415	1.29562	0.406588	1.22134	3.66764	2.89252	0.671346	1.5152	0.565566	0.928589	3.18772	0.499447	1.61433	2.27497	1.53928	0.792215
925	807	25031	Slc9a1	3.96793	Y	0	solute carrier family 9 (sodium/hydrogen exchanger), member 1	4	132.97948	3.96793	11.5072	11.667	no		10.5179	11.5072	6.03527	5.0883	5.55354	10.0705	6.15163	3.87581	3.12667	5.14762	2.90254	7.38191	6.87842	6.46255	1.14552	1.07515	7.46334	1.37121	1.37121	3.79981	1.5891	3.62456	6.89127	4.28306	0.368732	0	0.562292	0.923447	1.02714	0.496328	1.6068	4.20206	0.94799	1.46083
926	808	13940	Rab34	3.95701	Y	0	RAB34, member of RAS oncogene family	11	78.005602	3.95701	11.9647	8.35558	no		10.8945	11.9647	11.4917	5.01039	7.22683	7.78212	8.44109	8.21803	6.80737	5.08339	2.2848	3.527	4.20194	3.91427	0.672406	2.18424	3.84907	0.724878	0.724878	4.78052	2.68578	4.56833	2.92109	1.66756	0.359843	0.291708	1.07111	2.14302	3.14404	0.488333	1.58747	1.44561	0.934672	1.44561
927	809	37251	Catna1	3.9547	Y	0	catenin (cadherin-associated protein), alpha 1	18	35.414261	3.9547	10.7051	15.5981	no		10.3308	10.7051	6.5623	10.5811	8.50523	4.63319	3.387	5.54483	2.47492	3.72551	7.23359	3.527	2.07265	2.51341	6.39938	1.05823	4.48681	5.01258	5.01258	1.2752	1.0978	1.20128	1.22102	5.81511	1.02376	0.808438	0.553894	0.910252	4.02493	0.488333	3.07847	2.24557	4.70387	2.24557
928	810	25595	A130091K22Rik	3.95401	Y	0	RIKEN cDNA A130091K22 gene	9	123.678752	3.95401	13.3111	7.16741	no		13.3111	11.3694	5.96412	7.63279	10.5949	5.23221	4.67421	6.19718	3.09393	5.8344	7.25155	4.93406	2.72902	2.52104	5.48269	1.58671	3.86189	5.02157	5.02157	2.84396	2.1021	2.70444	4.35343	0.766434	1.98268	0	1.71449	2.14871	1.01658	1.55389	0	0.781243	0.15398	0
929	811	2284	Dlc1	3.94525	Y	0	deleted in liver cancer 1	8	37.676763	3.94525	13.1995	7.79865	yes		12.0812	13.1995	8.91125	5.87895	6.93981	8.10905	8.72687	5.17627	5.37991	3.24756	2.98789	4.3668	4.34289	4.05276	2.39283	0.660465	3.40152	3.0723	3.0723	3.86674	0.74922	3.69087	3.74151	4.38601	1.08302	1.54069	0.195952	0.157176	1.05527	1.00106	1.64649	3.24088	0.975385	0.807956
930	812	23334	Fbln7	3.94512	Y	0	fibulin 7 (Sjogren's syndrome)	2	128.721181	3.94512	17	7.60143	no		17	9.49854	5.94297	9.80594	12.0203	4.63319	4.00438	8.21803	1.42186	3.72551	7.23359	3.527	3.4328	3.18559	5.47045	0.296722	3.24913	3.95831	3.95831	2.83785	1.0978	2.6984	4.34185	2.22348	1.02376	0.808438	0.553894	0.459254	0.519784	0.959977	2.28926	0.779075	1.5128	1.44561
931	813	16537	Ltbp4	3.94274	Y	0	latent transforming growth factor beta binding protein 4	7	28.095218	3.94274	17	7.48238	no		17	12.4544	7.77572	6.84207	14.9546	5.14501	6.01409	11.139	2.44458	4.33671	4.8182	2.2855	0.979878	1.34345	4.55301	0.29141	2.14124	4.97991	4.97991	1.26296	0.385987	1.18925	4.29976	2.808	0.352498	0	0.182492	0.145104	0	1.5335	3.05238	1.43293	1.49693	1.43293
932	814	15438	Pcdhgc4	3.9422	Y	0	protocadherin gamma subfamily C, 4	18	37.977458	3.9422	11.9647	7.48405	no		8.19424	11.9647	9.25857	5.62198	4.91479	8.48177	6.83434	6.17657	5.19445	2.00637	2.86103	8.16788	6.81372	6.39871	1.67599	1.05823	6.60667	0.724878	0.724878	5.87089	1.0978	5.6196	4.34185	0.763029	1.97561	0.808438	1.70997	2.14302	0.519784	0.159108	1.58747	0	1.5128	2.24557
933	815	21301	Prpsap1	3.94063	Y	0	phosphoribosyl pyrophosphate synthetase-associated protein 1	11	116.332642	3.94063	15.6536	9.09493	no		8.99642	15.6536	10.9602	8.50487	6.19733	7.9644	5.46844	5.07125	3.82544	4.48399	6.53167	5.79034	4.28058	3.99153	3.83869	0	5.27629	3.03607	3.03607	2.03765	0.729604	1.93143	2.34674	2.27808	1.05672	0.824727	0	0.472546	5.05108	0.982869	0	3.20425	0.158638	0
934	816	8977	Unc119b	3.94056	Y	0	unc-119 homolog B	5	115.572857	3.94056	11.3148	9.17234	no		9.22514	11.3148	7.85967	6.91506	7.84738	6.44288	5.34596	6.82598	5.18981	5.0785	7.22761	6.46732	4.19841	4.6911	5.46638	0.624563	5.86173	2.98822	2.98822	2.83582	1.09629	2.6964	2.91816	2.22104	0.359169	0.807709	0.185092	0.909247	1.62533	0.158864	0.985184	2.24396	0.933658	1.44445
935	817	6483	D930050A07Rik	3.94	Y	0	RIKEN cDNA D930050A07 gene	14	65.811494	3.94	17	7.48541	no		8.10383	17	12.6677	6.49929	5.14576	8.78236	8.68943	5.76715	3.19691	3.86348	6.60009	3.65362	2.14721	1.97573	3.87766	1.10317	4.65142	2.1736	2.1736	1.31419	2.78507	1.23959	7.9305	2.30859	1.53377	0	1.1081	2.20885	1.67847	0.509592	0.525265	1.48595	0.970036	0.290113
936	818	17352	Golga1	3.934	Y	0	golgi autoantigen, golgin subfamily a, 1	2	38.872188	3.934	12.541	8.44768	no		10.2598	12.541	10.6767	6.88574	8.45801	9.15738	7.58969	9.64623	5.17133	3.70576	7.2038	3.50887	3.41755	3.17065	5.45016	0.294294	2.67277	2.98003	2.98003	1.99476	1.09027	1.88913	3.58906	1.17046	1.01643	0.290115	0.550707	2.13359	1.61942	0.954873	0.163987	0.775481	0.470519	0.277591
937	819	41882	Alg2	3.92922	Y	0	asparagine-linked glycosylation 2 homolog (yeast, alpha-1,3-mannosyltransferase)	4	47.482906	3.92922	13.2111	9.86616	no		13.2111	11.9225	9.23036	8.29441	7.82944	6.4285	6.81578	4.92143	3.0745	5.80219	7.21569	4.19024	3.42363	3.17661	4.58157	0.295263	3.23775	2.98412	2.98412	1.27185	1.09327	1.19798	2.91233	4.22142	1.01935	0.806253	0.184568	0.907242	4.01635	0.158378	0.983122	2.24074	2.18445	0.776916
938	820	27840	Grip1	3.92778	Y	0	glutamate receptor interacting protein 1	10	119.513616	3.92778	15.0515	7.23426	no		15.0515	12.3974	6.15859	7.14773	8.79551	7.34001	5.51193	7.05782	3.8561	5.2333	3.5969	5.83205	4.30973	4.02018	2.37199	1.63443	6.04091	2.16696	2.16696	3.84333	2.16836	3.66768	4.45971	0.453702	1.069	0.83077	2.51149	2.20095	0.179428	0.166632	0.522674	0	0.491983	0.288794
939	821	32423	Znrf2	3.92398	Y	0	zinc and ring finger 2	6	54.839345	3.92398	12.0168	8.65343	no		12.0168	8.75014	4.99458	7.1862	10.2328	6.06103	4.15909	6.42248	4.5965	7.61635	5.79982	5.85834	5.16704	4.83566	3.09984	0.314358	5.34652	2.17526	2.17526	3.85631	0.744552	3.68053	2.38012	2.94365	1.53578	0.834581	0.576883	0.480623	0.180769	0.996739	3.16389	1.48717	2.25836	1.48717
940	822	22058	Trnp1	3.92378	Y	0	TMF1-regulated nuclear protein 1	4	133.047239	3.92378	14.2825	7.3519	yes		12.9989	14.2825	9.45924	10.0033	8.70715	3.65852	4.76168	7.68038	1.46204	4.47943	10.062	3.60451	1.53005	1.39632	7.48275	0.307166	2.76064	4.01189	4.01189	0.241848	1.13011	0.22316	2.98339	2.90146	1.0552	0.823976	0.190972	0.471932	5.04766	0.981813	1.00825	3.20212	0.48635	0
941	823	13098	Adarb1	3.92088	Y	0	adenosine deaminase, RNA-specific, B1	10	76.757213	3.92088	13.2779	7.65433	no		13.2779	11.342	7.21227	8.32762	7.23535	4.08525	4.0087	9.70155	1.42374	3.1107	6.41444	3.53065	2.07479	1.90521	3.77191	1.58325	4.49155	2.99233	2.99233	1.27633	2.68864	1.20238	3.60934	5.00626	0.360519	1.49505	2.45347	2.89683	3.14644	0.961002	1.58894	4.17128	2.19206	0.779797
942	824	6598	Hist1h2bk	3.92083	Y	0	histone cluster 1, H2bk	13	22.128073	3.92083	13.6344	9.86971	no		13.6344	9.17729	6.10018	6.41342	10.0917	5.96986	4.76661	8.403	5.29791	8.37574	4.96975	7.437	5.11324	4.7827	2.35367	0.644918	5.99396	1.38171	1.38171	3.82274	0.729604	3.64728	1.76788	1.71214	0.0412879	0.298855	1.09485	1.50956	1.65997	0.501959	1.00932	1.47151	0.957356	0.795178
943	825	45608	Ahdc1	3.92024	Y	0	AT hook, DNA binding motif, containing 1	4	132.349248	3.92024	17	9.03445	no		17	7.63367	3.90141	10.1477	10.2438	4.84734	4.16362	4.56179	2.00518	5.26401	7.45365	5.08884	5.17122	4.83978	4.72494	0.314879	4.00646	3.06585	3.06585	2.91259	0.419965	2.77231	3.02899	2.31373	0.691319	1.53701	0.577558	0.947411	1.05197	0.997817	3.16639	0.805679	2.26035	2.30503
944	826	29770	Adarb1	3.91754	Y	0	adenosine deaminase, RNA-specific, B1	10	76.753251	3.91754	17	7.50361	no		17	13.1377	11.1004	7.89003	10.2328	5.4382	6.28157	10.8094	2.57466	5.25888	5.03127	1.86799	1.55474	1.42025	3.88093	1.10453	1.35363	1.3971	1.3971	1.31536	2.18092	1.24074	3.02592	4.36995	2.06	0.834581	1.10921	0.946353	1.05088	1.60194	1.6403	2.30334	0.495147	0.290444
945	827	18112	Gm1576	3.917	Y	0	gene model 1576, (NCBI)	13	56.469977	3.917	11.1127	7.08997	no		6.09486	11.1127	6.44347	4.91644	5.90851	6.33599	3.32609	6.06807	5.121	3.66278	6.32178	7.20853	6.73547	6.32151	5.40594	0.289031	6.50938	2.95772	2.95772	4.73353	0.382549	4.52174	1.69091	3.45767	0.349212	0	0.543778	0.894345	5.93359	1.52631	0.969858	2.21997	1.48979	0.767659
946	828	34929	Afap1	3.9128	Y	0	actin filament associated protein 1	5	36.346366	3.9128	14.0738	12.5975	no		14.0738	12.1213	8.65221	9.14918	6.70636	6.53	6.14001	5.61559	5.24581	5.13767	4.9185	4.97097	2.74999	2.54154	2.3288	0.635088	4.53923	2.13591	2.13591	2.02	0.717217	1.91402	3.64348	5.04955	2.57382	0.816522	0	0	0.526708	0.161819	3.10492	3.18095	2.21126	0.787067
947	829	25704	Nfat5	3.91269	Y	0	nuclear factor of activated T-cells 5	8	109.903156	3.91269	12.2511	10.0408	yes		11.7788	12.2511	10.9389	5.13086	6.18172	7.9476	9.44201	6.31561	5.28838	5.18267	2.33974	4.2857	3.49479	3.24635	1.71167	2.22836	3.32621	1.37936	1.37936	3.81762	3.39823	3.64221	4.41991	1.20978	1.50598	0.298195	1.74049	3.77916	1.65692	0.164079	1.00719	0.793695	0.955264	0.793695
948	830	15636	Dysf	3.90935	Y	0	dysferlin, limb girdle muscular dystrophy 2B (autosomal recessive)	6	84.066532	3.90935	9.31843	7.36364	yes		9.31843	7.31633	3.74163	6.96674	7.27815	4.6681	3.4102	3.31741	4.47233	6.62297	4.89545	7.33949	7.80798	7.34815	3.78765	0.630677	5.90155	3.97349	3.97349	5.89157	0.711663	5.64013	2.93871	4.25593	0.363917	0.293634	0.186939	0.462833	1.63576	0.96615	1.59635	1.45261	2.96805	0.78342
949	831	26896	G630038A07Rik	3.90832	Y	0	RIKEN G630038A07Rik	5	123.488499	3.90832	9.57679	7.2669	no		9.57679	9.21359	6.75336	4.56526	6.22082	7.3001	6.99178	4.49917	6.11165	4.49771	4.25984	5.80593	6.93904	6.52239	3.07208	1.62545	4.60709	1.38524	1.38524	5.95801	2.75833	5.70609	2.35439	1.71833	0.679037	0.299848	1.09814	2.19114	1.03999	1.5867	2.33823	0.797412	1.54975	1.4751
950	832	21218	Hdac9	3.90743	Y	0	histone deacetylase 9	12	34.732524	3.90743	14.0355	7.49725	no		14.0355	11.4519	4.28083	10.6694	6.69005	4.12817	3.42187	8.29304	2.50009	2.56059	4.90926	4.9617	3.46049	3.94561	3.79714	2.8815	3.88768	3.00886	3.00886	2.85623	2.71161	2.71657	2.94757	2.24561	1.0371	1.50448	2.46927	2.16016	4.05086	1.56274	1.60082	0.785605	1.52596	0.785605
951	833	8853	Nfatc4	3.90666	Y	0	nuclear factor of activated T-cells, cytoplasmic, calcineurin-dependent 4	14	56.452674	3.90666	15.6536	10.1215	yes		15.6536	9.02663	5.14473	8.82067	11.9708	3.84964	4.26497	6.59081	2.64299	6.14185	5.1428	5.19587	4.41417	4.12285	3.16512	2.31561	4.10668	1.42498	1.42498	3.91702	2.23989	3.74069	3.0976	3.01477	0.401345	0.311071	1.80076	1.56442	0.557648	1.02193	2.40534	1.51551	0.996073	0.822596
952	834	18188	Vit	3.90407	Y	0	vitrin	17	79.026554	3.90407	14.8754	7.98724	no		14.1622	14.8754	11.6674	7.73595	8.00194	6.56673	8.55662	9.84175	3.80266	3.16385	3.54452	3.58585	1.52135	1.93685	2.34006	2.90024	2.74348	0.261068	0.261068	1.29333	3.38466	1.21909	2.96839	2.26302	1.04761	0.296882	1.73432	2.17363	3.18282	0.976555	1.61131	0.790739	1.5363	0.790739
953	835	37930	2700069I18Rik	3.90389	Y	0	RIKEN cDNA 2700069I18 gene	3	5.220764	3.90389	12.4726	7.49492	no		12.4726	12.3386	6.76115	11.6472	6.83024	3.68371	2.89995	5.71387	2.54853	3.83043	9.1658	3.62329	2.12935	1.95832	5.57799	0.648537	3.34976	4.02484	4.02484	1.30486	1.6152	1.23042	2.35695	4.3341	1.51782	0.30018	0	0.153928	8.33287	1.58822	0.171841	5.34778	0.961558	0.287484
954	836	2569	Dpysl2	3.90097	Y	0	dihydropyrimidinase-like 2	14	67.420905	3.90097	11.5809	8.29315	no		11.5809	10.0648	7.57512	5.91977	6.99109	7.46142	7.12149	4.61379	4.64044	6.06714	4.3456	5.13224	4.3652	4.0747	3.12798	1.11822	4.04708	3.08527	3.08527	2.9318	1.65427	2.79131	3.763	3.66684	2.67299	0.306583	0.583678	0.486952	1.06192	0.516716	3.189	0.812537	2.27843	1.49939
955	837	34067	AU021092	3.90001	Y	0	expressed sequence AU021092	16	5.222214	3.90001	13.3971	7.33812	no		9.88947	13.3971	7.26852	5.67355	9.25291	6.50808	5.39344	4.98669	4.48074	5.86144	4.18875	4.95708	4.23028	3.94211	2.32209	1.0686	4.52486	3.00679	3.00679	3.78717	1.5792	3.61205	2.31147	2.863	1.03561	0.814306	0.559043	0.918343	5.00356	0.493234	1.59933	2.25856	1.52449	0.281684
956	838	20752	Lpp	3.89434	Y	0	LIM domain containing preferred translocation partner in lipoma	16	24.68492	3.89434	14.3983	8.05071	no		14.3983	11.108	7.4489	10.0896	7.4879	4.2433	5.51193	7.05782	4.57475	6.76648	6.57717	2.99405	1.54587	1.41164	5.59484	0.0920246	2.26128	4.03526	4.03526	1.30951	0.183364	1.23499	1.2694	5.13335	2.04768	0.83077	0	0	1.04542	0.991374	3.15146	4.24641	2.24842	1.48111
957	839	45960	C9orf16	3.89005	Y	0	human chromosome 9 open reading frame 16	2	32.201286	3.89005	12.6205	10.5375	no		12.6205	12.5846	9.23976	6.90771	7.20981	6.43568	7.60962	7.49849	3.73541	2.52696	4.85889	3.51974	1.49056	1.89896	3.76252	5.23151	2.68274	0.723471	0.723471	1.99946	4.76004	1.89376	5.11653	1.17509	4.54238	0.80698	2.44759	2.13924	1.01136	3.01036	0.502514	1.4433	0.152781	0
958	840	9413	Usp40	3.88339	Y	0	ubiquitin specific peptidase 40	1	89.848913	3.88339	10.5362	8.01911	no		8.10383	10.5362	7.4823	7.88182	6.29192	8.78236	7.04973	2.94283	5.35561	2.63907	5.79456	5.85307	6.9851	6.56786	4.71741	0.655847	4.65142	2.1736	2.1736	4.88333	0.74339	4.6703	3.02285	1.73707	0.689068	1.53456	1.1081	1.52754	1.67847	0.509592	1.02223	1.48595	0.494512	0.290113
959	841	5340	Arf2	3.88168	Y	0	ADP-ribosylation factor 2	11	103.846531	3.88168	12.7609	11.7487	no		6.8322	12.7609	9.35342	8.40297	4.45401	7.18201	5.40407	2.84213	3.78006	2.56367	6.4643	3.56364	2.74736	3.21577	5.51141	0.301645	4.53443	3.98366	3.98366	1.28649	1.58315	1.21237	2.31647	5.86308	1.03859	1.50567	0	0.92038	8.25524	0.970294	1.60231	2.26183	3.82261	1.4573
960	842	5350	Cacnb2	3.88144	Y	0	calcium channel, voltage-dependent, beta 2 subunit	2	14.883003	3.88144	11.5634	7.11095	no		9.38818	11.5634	8.9905	6.71313	8.88965	5.03542	5.91368	8.69493	5.06241	2.44663	7.06335	4.79016	2.64727	2.44121	5.35442	0.600786	3.72788	2.07286	2.07286	2.77996	1.05491	2.64118	1.66552	3.41522	0.982063	0.282632	0.535731	0.881684	4.8817	2.18431	2.23437	1.41255	2.13592	1.41255
961	843	26739	A530025K05Rik	3.87965	Y	0	RIKEN cDNA A530025K05 gene	11	83.944707	3.87965	13.0461	7.26586	no		11.9209	13.0461	11.0354	6.46334	5.11104	7.332	8.65223	5.11418	6.9722	1.59471	4.27681	5.82681	5.1421	4.81111	3.08314	0.311253	4.62673	1.38996	1.38996	3.84075	0.737611	3.66512	2.36464	2.29582	0.683475	0.301179	0.572855	1.52001	1.67072	1.59277	1.01682	2.29326	0.964726	0.288466
962	844	2977	Wnt5b	3.87786	Y	0	wingless-related MMTV integration site 5B	6	119.382928	3.87786	11.27	9.17447	no		11.27	7.51559	4.37311	6.43476	8.08528	5.3728	4.78141	3.40521	2.54565	3.19628	4.25984	4.30684	5.12558	4.79484	3.07208	4.48082	3.95752	3.0424	3.0424	4.85571	4.12252	4.64291	3.69204	2.28566	2.03545	2.35554	4.26596	3.79364	0.178099	0.986047	2.33823	0.797412	0.960505	1.4751
963	845	204	Spock2	3.87704	Y	0	sparc/osteonectin, cwcv and kazal-like domains proteoglycan 2	10	59.596583	3.87704	17	7.41586	no		17	9.58418	6.61512	6.97416	17	6.5008	6.11684	8.27629	4.47653	6.62886	6.44761	4.23138	2.73948	2.53127	3.02301	1.0673	3.27585	0.729833	0.729833	2.85213	1.10845	2.71252	3.62977	0.771	1.03412	0	1.07859	0.917326	0.173409	1.55978	0.993491	0.281366	0.477745	0.281366
964	846	39880	Rnf182	3.8768	Y	0	ring finger protein 182	13	43.763553	3.8768	15.4775	7.43278	no		8.30576	15.4775	10.0735	6.98904	4.44777	7.85603	5.39875	4.4099	3.11352	1.55052	5.66528	8.22639	6.8584	6.4428	3.79714	0.0881615	6.66229	2.13269	2.13269	2.85623	1.11152	2.71657	2.94757	2.24561	1.48456	0.294603	0.187737	1.4904	3.16576	0.493851	0.16748	2.26019	0.478963	0.282002
965	847	39465	Anxa8	3.8729	Y	0	annexin A8	14	34.913139	3.8729	15.3525	7.60759	no		15.3525	9.60881	7.2766	8.39456	11.3861	5.27011	5.39875	9.02369	2.50009	3.13891	4.19288	1.807	2.09205	1.922	3.79714	1.59716	1.29969	1.36658	1.36658	1.28535	1.11152	1.21125	3.63661	3.54135	1.9969	0.294603	2.46927	2.16016	7.11067	2.25622	3.10008	0.282002	2.97521	1.45612
966	848	43169	Klf4	3.87217	Y	0	Kruppel-like factor 4 (epithelial zinc finger protein of gut, Yamanaka factor)	4	55.542737	3.87217	13.6161	8.07847	yes		13.6161	12.2656	8.74359	7.77611	9.38495	5.3469	4.76168	5.68088	3.82163	3.18181	4.24297	2.96442	2.77653	2.56748	3.06107	0.644017	2.23428	3.03396	3.03396	2.88105	0.408785	2.74111	1.7658	5.91654	0.16205	0.298525	1.09375	0.931692	4.08587	2.27966	4.00608	1.47032	3.00411	1.47032
967	849	28211	Zfp532	3.87001	Y	0	zinc finger protein 532	18	65.84824	3.87001	9.84645	8.43814	no		9.61828	9.84645	5.53466	5.80503	6.84696	7.32401	5.50101	4.51615	3.84841	3.83866	2.9514	5.82158	6.95434	6.53749	3.08037	1.63083	4.62181	4.03005	4.03005	3.83817	1.61926	3.66256	3.70256	2.29327	2.04278	1.52726	1.10145	0.938984	0.53764	0.989239	2.34421	0.799654	1.55427	2.29159
968	850	27690	Pdlim5	3.86986	Y	0	PDZ and LIM domain 5	3	141.975093	3.86986	15.1764	7.4708	no		9.68286	15.1764	12.194	6.87115	7.16749	6.39986	6.03672	8.88328	1.40875	1.51617	8.04706	4.17393	2.7031	2.49573	4.56725	1.04926	3.81938	2.97595	2.97595	1.26739	1.54994	1.1936	3.58234	2.20646	1.01351	0	1.06371	0.903248	5.96739	1.53928	0.163495	2.23431	0.469328	0.276969
969	851	11862	Exph5	3.86896	Y	0	exophilin 5	9	53.188961	3.86896	10.0724	7.53842	no		10.0724	9.16522	7.37444	5.13697	5.05604	8.6658	6.19845	6.32267	5.29315	2.06161	2.92847	7.43085	6.91874	6.50234	2.35139	1.61832	5.98813	1.38054	1.38054	5.9439	1.13011	5.69208	6.05482	1.21139	1.0552	0.298525	1.74204	1.50807	1.03568	0.981813	1.00825	0.285857	0.956309	0.794436
970	1464	3149	Ltbp3	3.86733	N	20	latent transforming growth factor beta binding protein 3	19	5.75368	3.86733	12.3241	7.79253	yes		10.1294	12.3241	8.08337	4.56526	7.44361	9.43466	6.99178	6.35098	4.55314	5.2079	4.25984	5.80593	4.29148	4.00224	2.36052	1.09105	6.01151	2.15872	2.15872	2.88941	1.13639	2.74937	5.23494	0.791933	1.51584	0.299848	1.74825	1.51402	1.03999	2.28755	1.01253	0.287157	0.960505	0.797412
971	852	7114	9530021H06Rik	3.8669	Y	0	RIKEN 9530021H06Rik	15	93.568834	3.8669	10.9989	7.25422	no		10.0866	10.9989	5.49384	9.24801	4.52966	5.35336	2.88591	6.32973	3.15652	2.60104	4.96975	7.437	5.11324	4.7827	3.06382	0.307674	6.74378	2.1538	2.1538	2.88314	0.729604	2.74317	2.9864	4.3183	0.0412879	1.52	0.191245	0.932729	9.51405	0.501959	1.62038	2.28159	3.00654	0.795178
972	853	29446	C21orf91	3.86503	Y	0	chromosome 21 open reading frame 91	16	78.543842	3.86503	11.4381	11.4943	no		7.78601	11.4381	7.26852	4.47003	4.96807	7.84778	6.88417	3.85054	5.23173	4.42071	4.18875	8.21986	6.85341	6.43787	3.0257	0.300653	6.65608	3.00679	3.00679	4.80434	0.713879	4.59196	5.15992	2.24314	0.0397184	0	0.187471	0.918343	1.63876	0.493234	0.994535	1.45495	1.52449	0.784876
973	854	25527	6430520M22Rik	3.86436	Y	0	RIKEN cDNA 6430520M22 gene	6	145.806188	3.86436	12.3103	7.38631	no		12.3103	10.2999	3.79407	5.10649	6.15065	6.56673	4.73717	6.95189	3.80266	2.04829	2.32863	4.99423	4.25892	3.97024	1.70446	3.64492	4.56332	2.14401	2.14401	3.80742	4.08759	3.63211	3.66072	5.07141	1.49815	1.51281	3.32149	2.9325	1.65083	0.976555	3.11706	2.27167	1.5363	0.790739
974	855	28664	Dok5	3.86301	Y	0	docking protein 5	2	170.704711	3.86301	12.9824	7.66215	no		12.9824	10.3519	5.48031	5.13086	5.60441	7.9476	5.45764	5.67431	4.53168	2.05893	2.33974	5.77998	5.98618	5.6133	2.34912	1.08439	5.2656	3.03185	3.03185	4.8405	0.727334	4.62782	4.41991	2.27305	0.673534	0.823226	1.09266	0.930656	1.03461	2.27769	3.12683	0.285533	2.22875	2.27828
975	856	20637	LOC383928	3.86224	Y	0	similar to collagen, type XXIV, alpha 1	3	145.030656	3.86224	15.9546	7.11338	no		8.6085	15.9546	12.9782	5.57099	5.968	7.71717	9.22687	6.77497	5.15754	5.04441	5.57973	1.76839	0.983599	0.886655	4.56368	0.292848	1.26568	4.98878	4.98878	0.670473	0.696365	0.626181	2.89781	4.20241	1.45215	0	0	0.145797	3.12494	0.483493	2.27392	4.14848	1.50123	0.773337
976	857	41586	3321401G04Rik	3.86031	Y	0	RIKEN cDNA 3321401G04 gene	6	42.642047	3.86031	15.6536	8.00522	no		15.6536	7.51559	6.12201	7.80844	9.42606	4.78069	5.48469	4.49917	3.8369	6.73621	4.98385	4.30684	3.51054	3.2618	3.84837	1.09105	3.34582	2.15872	2.15872	2.88941	2.15589	2.74937	1.77414	4.33014	3.92891	2.35554	0.192066	0.474395	1.03999	0.503854	3.1391	1.4751	2.23855	1.4751
977	858	43815	9630055L06Rik	3.85918	Y	0	RIKEN cDNA 9630055L06 gene	5	15.504584	3.85918	13.1942	7.37008	no		13.1942	11.9084	9.22099	5.59642	9.1331	7.74956	6.80962	6.80406	3.72804	5.79684	4.13952	3.51249	4.18787	3.90046	4.57798	0.0858588	3.23397	2.98208	2.98208	3.75715	0.390855	3.58232	5.10792	1.6596	1.01789	0.290433	0.184307	0.146728	1.00928	0.955891	1.58158	0.277903	0.930623	0.776198
978	859	21781	Ergic1	3.85784	Y	0	endoplasmic reticulum-golgi intermediate compartment (ERGIC) 1	17	26.793542	3.85784	11.6588	9.43208	no		7.43531	11.6588	8.35926	6.7629	5.30691	6.29384	6.6999	2.71366	5.87105	2.46716	4.06713	5.56841	4.12543	3.83915	3.70076	0.60663	4.38429	2.08368	2.08368	3.7129	2.04298	3.5385	0.769168	3.43799	1.42608	0.792616	0.540045	2.10195	10.5162	2.96353	0.963816	1.42042	2.14883	0.763439
979	860	28568	Wwc2	3.85752	Y	0	WW and C2 domain containing 2	8	48.911946	3.85752	13.0156	11.8347	yes		13.0156	11.633	8.05715	7.78418	6.79694	5.35336	5.46844	6.32973	3.15652	5.9381	5.73198	6.59586	3.50108	3.25252	3.06382	1.6201	5.99396	2.1538	2.1538	2.03765	1.60711	1.93143	3.68155	2.27808	1.50991	0.824727	1.09485	0.932729	1.65997	0.501959	1.00932	3.20425	0.486972	0.795178
980	861	21730	Slc44a1	3.85726	Y	0	solute carrier family 44, member 1 (choline transporter-like protein 1)	4	53.635123	3.85726	12.5381	9.33547	no		12.5381	9.27447	4.96262	5.81839	8.79551	6.02576	5.51193	5.74043	3.8561	3.84691	2.95799	5.06019	5.14624	4.81519	2.37199	1.09777	3.97967	4.03526	4.03526	5.97574	0.738763	5.72369	3.01063	2.92849	0.68459	2.36395	1.10366	0.941082	0.538945	0.991374	2.34821	1.48111	0.965785	1.48111
981	862	22848	D8Ertd82e	3.85539	Y	0	DNA segment, Chr 8, ERATO Doi 82, expressed	8	37.210454	3.85539	13.3817	7.50148	no		8.80019	13.3817	5.99246	6.97416	5.51035	5.25744	3.41408	5.58973	2.49447	4.41623	6.44761	7.34552	5.05224	4.72266	3.79081	0.300159	5.90727	3.97603	3.97603	2.01364	0.398639	1.90775	3.62977	4.25979	0.659452	1.50212	0.558396	0.917326	1.63726	0.967184	1.59784	5.28942	0.941812	1.45378
982	863	259	2900019M05Rik	3.85421	Y	0	RIKEN cDNA 2900019M05 gene	8	126.893164	3.85421	10.5835	8.07069	no		5.27842	9.96935	7.12497	6.19131	3.83669	5.15119	3.96154	3.7611	3.05203	1.98067	4.82269	6.41802	5.8514	5.48047	5.42999	0.291889	5.81106	4.98286	4.98286	2.81767	0.69421	2.67845	0.782624	6.61764	0.353159	0.288535	0	0.145335	10.5835	2.21983	0.97595	4.14344	2.93031	1.43408
983	864	17449	Gpr23	3.85409	Y	0	G protein-coupled receptor 23	X	104.127703	3.85409	15.6536	8.52446	no		15.6536	9.29895	4.97537	7.86543	10.2	4.82297	4.8162	4.5389	3.19013	5.99372	4.28959	3.646	2.80614	2.59643	2.3766	2.25542	2.79884	2.17028	2.17028	2.90412	2.17337	2.76393	2.37236	5.14229	0.686825	0.302182	1.7592	2.20489	0.540254	0.993515	4.99107	1.48353	3.031	3.22571
984	865	25075	Nrp	3.85398	Y	0	neural regeneration protein	8	131.027105	3.85398	17	13.2932	no		17	5.41588	3.80996	6.39218	10.0595	4.18254	4.08743	6.97442	2.52845	6.70015	4.23456	4.28148	3.49165	3.24328	2.34685	0.0899786	3.3223	3.02975	3.02975	2.87689	0.407319	2.737	2.97738	6.77045	0.372912	0.822477	0.190428	0.929621	0.531816	0.979705	5.95766	2.27662	4.76722	4.21761
985	866	9649	4631423B10Rik	3.85045	Y	0	RIKEN cDNA 4631423B10 gene	6	114.852013	3.85045	14.5744	8.52129	no		14.5744	10.7446	5.96412	7.63279	10.5949	4.6506	4.01735	6.85534	3.75393	8.24464	5.63487	4.21486	2.72902	2.52104	3.7782	1.06211	3.26055	5.02157	5.02157	2.84396	1.10235	2.70444	2.29904	2.84839	1.02818	0.292669	0.186145	0.46104	0.172387	0.159842	0.989326	3.16419	0.937723	1.4491
986	867	27261	Cdc42	3.84896	Y	0	cell division cycle 42 homolog (S. cerevisiae)	4	136.875926	3.84896	11.4398	13.1489	no		11.4398	11.1908	8.88302	7.19392	6.30785	6.06812	5.54485	3.99455	2.57758	4.54848	5.03605	4.35386	5.17122	4.83978	3.10264	1.10589	3.38949	3.06585	3.06585	2.91259	1.63562	2.77231	4.48384	4.37395	0.691319	0.835346	0.577558	1.53057	2.41285	0.510878	1.64184	3.23436	1.56641	0.805679
987	868	21909	Ankrd50	3.84839	Y	0	ankrin repeat domain 50	3	38.348757	3.84839	13.1164	9.03957	no		13.1164	11.7178	6.14393	10.8592	8.77578	6.65594	5.50101	5.72713	4.56609	5.97138	8.27584	4.31959	2.13379	1.96266	3.08037	2.24635	3.97079	3.04877	3.04877	1.30718	2.16336	1.2327	4.45171	2.29327	0.682363	0.829253	0.572188	0.476253	0.53764	0.166118	1.01575	3.2171	0.490724	0.288138
988	869	14539	Pltp	3.84769	Y	0	phospholipid transfer protein	2	164.679767	3.84769	13.1505	8.14868	no		13.1505	11.108	8.8269	5.81839	9.47776	6.67096	7.02389	6.3866	3.8561	7.58343	5.77359	3.63841	2.80072	2.59114	2.37199	1.63443	2.79185	3.05302	3.05302	1.30951	1.62333	1.23499	4.45971	1.72871	2.62864	0.301512	1.75606	2.20095	0.179428	1.5943	0.522674	3.2214	0.160648	0.288794
989	870	31181	Pcdh7	3.84756	Y	0	protocadherin 7	5	58.201551	3.84756	11.9051	8.07923	no		11.9051	9.84645	5.53466	7.13242	8.11329	6.65594	5.50101	5.72713	3.84841	4.51148	3.58936	5.82158	4.30242	4.01299	2.36739	1.63083	5.30855	2.16366	2.16366	3.83817	2.16336	3.66256	3.70256	2.92245	2.04278	0.829253	1.10145	1.51851	1.04324	0.989239	2.34421	0.799654	2.24447	1.47871
990	871	8055	Rhod	3.84617	Y	0	ras homolog gene family, member D	19	4.432075	3.84617	11.7462	8.42195	no		8.57223	11.7462	7.4489	5.19241	6.2602	8.74628	7.02389	4.52751	3.8561	3.84691	3.5969	7.4865	5.14624	4.81519	1.16866	1.63443	7.57901	1.39115	1.39115	3.84333	2.77314	3.66768	5.25732	2.29836	2.62864	0.301512	1.75606	1.52151	0.179428	0.507031	1.0179	2.29493	0.491983	0.801154
991	872	38202	Accn3	3.84289	Y	0	amiloride-sensitive cation channel 3	5	23.922437	3.84289	9.83378	7.58873	no		7.51312	9.83378	5.52784	5.79837	4.04982	6.64845	3.49295	3.9476	3.84457	3.83454	2.35936	7.46788	6.94923	6.53245	1.7244	1.62904	7.55841	2.16201	2.16201	4.86182	1.13954	4.64897	5.24388	5.94602	1.06438	1.52604	0.571521	0.475633	0.536989	0.505122	3.14404	4.23852	2.24249	1.4775
992	873	22721	Miat	3.84179	Y	0	myocardial infarction associated transcript (non-protein coding)	5	112.642292	3.84179	15.9546	7.6912	no		15.9546	11.8751	5.61046	4.6455	10.9995	3.75012	4.85133	10.0622	1.49755	4.56247	3.63112	3.67274	1.56189	1.9867	1.74651	2.27141	2.82348	1.40189	1.40189	1.32007	2.19103	1.24537	3.74151	6.00566	1.08302	0	1.11369	0.950597	6.14577	1.6081	4.05935	1.49203	3.04831	2.3101
993	874	2877	Ebf1	3.84102	Y	0	early B-cell factor 1	11	44.818427	3.84102	13.1837	8.92267	yes		13.1837	9.29895	7.46557	7.16309	6.88056	8.04907	7.84087	3.9736	3.86382	4.52993	3.60447	5.06972	4.31707	4.02738	1.17142	2.25542	3.98858	2.17028	2.17028	3.84851	2.7791	3.67281	3.71666	1.22921	2.6345	1.53212	1.7592	2.20489	0	0.508309	2.35223	0.289452	1.56032	1.48353
994	875	28772	B130020M22Rik	3.84008	Y	0	RIKEN cDNA B130020M22 gene	10	118.939065	3.84008	10.6496	7.57688	no		10.6496	10.378	4.91198	3.98202	5.06288	7.9644	4.10075	5.68746	5.29791	3.18542	1.81175	7.437	6.9238	7.43514	1.71529	4.46981	6.74378	2.1538	2.1538	4.84657	4.11083	4.63384	2.9864	1.71214	1.05672	0.824727	1.74359	1.50956	0.533749	0.982869	1.00932	0.795178	0.957356	0.795178
995	1465	41218	Bmp1	3.83989	N	3	bone morphogenetic protein 1	14	70.905144	3.83989	11.6753	7.68125	no		8.50798	11.6753	6.75336	9.27521	6.22082	5.3728	2.89643	3.93725	1.97841	3.19628	8.25583	3.61953	3.51054	3.2618	7.50337	0.0910884	3.95752	6.23377	6.23377	1.3037	0.0473034	1.22928	1.26118	5.1111	0.163509	0	0.192066	0.153682	10.7848	1.5867	0.171581	4.23328	1.54975	0.287157
996	876	8217	Hspa12a	3.83839	Y	0	heat shock protein 12A	19	58.870443	3.83839	12.5876	8.3852	no		12.5876	9.91011	5.56896	7.17078	8.82522	5.42505	4.8212	5.76046	3.86769	5.24863	5.78931	6.65869	5.1587	4.82746	3.87439	0.654928	5.33564	3.05942	3.05942	2.05554	0.74223	1.94908	1.79097	4.36194	0.687946	0	0.194275	0.155667	1.67691	1.59888	1.02114	5.36961	0.493879	0.803412
997	877	40965	Arhgef5	3.83753	Y	0	Rho guanine nucleotide exchange factor (GEF) 5	6	43.2391	3.83753	11.1493	9.51587	no		10.8131	11.1493	8.15383	6.49208	6.28397	7.36409	7.04326	4.54461	4.58778	4.53456	2.96791	5.84781	6.04614	5.67242	1.73541	1.63985	4.64647	1.39471	1.39471	4.88025	1.62946	4.66724	4.47175	2.30603	1.53177	0.833054	1.10699	0.94424	0.180231	0.994588	1.02114	2.29997	0.493879	0.803412
998	878	39164	Colec12	3.8346	Y	0	collectin sub-family member 12	18	9.858978	3.8346	15.0515	8.0034	no		10.7236	15.0515	12.585	8.54781	8.10394	5.3858	7.0046	7.03495	1.98324	4.50688	8.26916	2.39006	1.02829	0.929619	3.85485	0.310225	2.7814	4.02744	4.02744	0.243672	1.13954	0.224923	3.69905	2.91944	1.06438	0	0.571521	0.475633	3.20993	2.29152	1.01467	3.21495	0.962612	0.798905
999	1466	22603	Hyal1	3.83405	N	4	hyaluronoglucosaminidase 1	9	107.482131	3.83405	9.66925	8.47976	no		9.66925	8.25841	3.1817	8.25315	5.968	4.03757	3.35638	3.25434	3.05843	3.07935	4.83171	2.87146	2.70053	2.49322	5.43804	2.83669	2.66285	4.98878	4.98878	1.99009	3.99646	1.88452	1.20849	7.51808	4.51738	2.30131	1.69798	2.87575	2.32599	2.22362	2.27392	5.24424	2.93499	1.43637
1000	879	38348	Prkce	3.83288	Y	0	protein kinase C, epsilon	17	87.053952	3.83288	11.424	6.97415	yes		11.424	10.0571	7.84279	7.58579	6.00553	5.79919	5.33548	6.81136	4.43474	1.52468	4.85434	4.90662	4.19138	4.68326	2.99624	1.05438	5.14465	2.11349	2.11349	2.83177	2.08772	2.69239	1.71676	4.22142	1.46159	0.806253	0.551979	2.13735	4.96678	1.5451	0.983122	3.15173	1.50845	0.776916
1001	880	11585	Ankib1	3.83114	Y	0	ankyrin repeat and IBR domain containing 1	5	3.733871	3.83114	11.103	7.34475	no		11.103	7.39952	7.31717	6.35697	7.98357	6.55201	7.71719	4.43757	5.25995	5.15261	3.53712	3.57843	5.08056	4.75053	3.04195	1.07646	2.73665	3.01927	3.01927	5.91936	1.59109	5.66772	3.65381	2.25803	0.369425	0.818748	1.08613	1.49773	0.528616	0.974462	2.31649	1.46201	1.53334	1.46201
1002	881	15244	4833416E15Rik	3.82931	Y	0	RIKEN cDNA 4833416E15 gene	10	24.357945	3.82931	14.1837	8.05901	no		13.5137	14.1837	7.99639	4.50896	7.99275	10.0901	7.72398	8.34355	4.51035	3.78558	0.913277	5.75419	4.25532	4.75454	0.330683	2.21722	5.95329	0.260757	0.260757	3.80488	3.38127	3.62959	4.40021	0.442177	1.0461	0.819492	1.73279	1.4992	0.529254	0.162819	0.169004	0.790003	0.156903	0.283921
1003	882	45974	Tulp2	3.82927	Y	0	tubby-like protein 2	7	45.39038	3.82927	9.16522	7.62556	no		8.98319	9.16522	6.72234	4.54264	7.4084	6.60372	5.46303	4.47666	4.53596	2.06161	4.96506	7.43085	7.89048	7.42965	3.06107	0.644017	6.73746	2.15216	2.15216	3.82018	1.13011	3.64474	2.3442	1.71008	0.374317	0.298525	1.09375	2.18333	7.1629	1.58066	0	1.47032	0.956309	0
1004	883	18958	A730037H10Rik	3.82622	Y	0	RIKEN A730037H10Rik	3	141.154801	3.82622	12.8353	7.50924	no		6.41621	12.8353	7.99639	5.10042	5.01522	4.72104	4.73229	3.88598	5.26467	4.4522	4.21783	8.26575	5.96337	5.59081	3.81623	0.0892469	6.69973	3.02136	3.02136	4.82537	0.177571	4.61281	1.75338	3.56185	0.37012	0.819492	0	0.151241	5.02722	0.497573	1.00189	3.18939	1.53482	1.4632
1005	884	21260	Syn1	3.82471	Y	0	synapsin I	X	20.437658	3.82471	9.31982	7.46812	no		7.51566	8.74253	4.68542	7.49289	9.02497	2.53627	2.23314	5.45008	2.43366	5.01063	7.14477	4.14157	4.14955	3.86282	6.33184	0.0839613	3.19274	3.92084	3.92084	3.73	0.688853	3.55543	0.439923	5.74426	2.50112	0.797601	0.181464	0.895329	9.31982	0.479306	1.56556	3.12706	2.91867	2.22156
1006	885	11957	Ttc8	3.82439	Y	0	tetratricopeptide repeat domain 8	12	100.220752	3.82439	11.9084	7.61203	no		10.8357	11.9084	11.4483	4.9867	7.82048	7.07397	6.80962	8.18498	4.43059	2.5209	4.13952	4.90207	4.18787	3.90046	3.75627	1.0531	3.83207	1.3517	1.3517	3.75715	1.09177	3.58232	2.28178	2.8281	0.647787	0	1.06687	1.47158	3.13446	0.955891	0.982094	0.776198	2.18256	0.776198
1007	886	20111	Pak3	3.82327	Y	0	p21 (CDKN1A)-activated kinase 3	X	140.225795	3.82327	10.7578	7.61042	no		9.83391	10.7578	5.37348	6.28728	7.261	6.479	5.37227	6.86271	3.09718	3.74141	7.25755	7.32743	3.44507	3.19762	2.31317	1.0634	6.63131	2.12465	2.12465	2.846	1.57134	2.70645	4.3573	2.8513	1.02966	0	1.71601	2.90391	4.99013	0.490776	0.506219	2.25205	0.938743	0.280416
1008	887	24411	Flnc	3.82088	Y	0	filamin C, gamma (actin binding protein 280)	6	29.240494	3.82088	13.9634	7.40231	no		8.72298	13.9634	7.8766	6.92977	5.46754	6.4573	4.66462	6.18343	3.08743	3.1107	5.62479	4.92489	4.20547	4.69896	4.59596	0.29721	5.16542	5.01557	5.01557	2.83989	0.706158	2.70041	1.72482	2.84257	0.653061	0	0	0.459848	7.07625	1.55095	0.165473	2.24719	0.935688	0
1009	888	39316	Mmp15	3.81762	Y	0	matrix metallopeptidase 15	8	97.897685	3.81762	12.5265	7.16216	no		10.8064	12.5265	5.90094	7.56242	9.11332	4.04811	3.364	8.16851	2.45831	5.05411	8.05346	3.50526	2.05985	2.49824	5.44611	0.293811	4.45855	4.99471	4.99471	2.82571	0.698528	2.6864	2.27688	3.49081	1.45592	0	0.550072	0.455709	2.32984	0.953857	1.57865	2.23592	2.17877	0.774766
1010	889	41614	V1rh13	3.81166	Y	0	vomeronasal 1 receptor, H13	13	23.255319	3.81166	11.22	7.02457	no		10.2175	11.22	7.14074	7.5469	7.15906	7.04348	6.78502	4.3173	5.94124	3.69398	6.36514	2.87146	2.05561	1.88654	3.74383	0.618518	2.66285	3.93825	3.93825	2.82168	1.08577	2.68242	2.89781	4.20241	1.95692	0.802631	1.06266	2.12795	0.51482	0.483493	3.05946	3.14141	2.175	1.43637
1011	1467	43062	Col11a1	3.80765	N	5	procollagen, type XI, alpha 1	3	113.856775	3.80765	9.847	7.32871	yes		7.24576	9.54737	6.59242	4.44796	4.41671	6.479	4.02169	3.83046	5.21304	3.12124	3.50041	8.19381	9.847	9.29539	1.1335	2.19297	6.63131	1.36082	1.36082	5.88466	2.69722	5.63327	2.30152	0.433927	0.656248	1.49858	2.45938	3.73343	4.03642	0.490776	0.166222	0.280416	0.475926	0.280416
1012	890	9680	Nkpd1	3.80695	Y	0	NTPase, KAP family P-loop domain containing 1	7	20.110029	3.80695	12.0715	7.16197	no		12.0715	10.7182	9.268	7.61708	7.86538	6.4573	6.84054	4.94504	4.45139	7.39659	4.87255	5.68287	4.20547	3.91773	1.67775	0.0867366	4.49155	2.11986	2.11986	3.76961	0.394373	3.59465	2.92401	2.84257	0.038957	0.292028	0.185618	0.459848	1.6283	1.55095	0.987252	2.24719	0.935688	0.779797
1013	891	2154	4933406E20Rik	3.806	Y	0	RIKEN cDNA 4933406E20 gene	9	108.481425	3.806	11.5307	7.42076	no		11.5307	7.83663	3.73124	7.64066	11.3286	4.65643	2.82375	5.57043	2.48607	6.61121	6.43099	5.69804	4.21607	3.92816	4.60679	1.58845	4.50578	2.99851	2.99851	4.7924	2.10451	4.58012	3.61953	2.23328	0.656248	0	1.71601	2.15062	0.522288	0.964086	2.29699	0.280416	1.51863	0.781968
1014	892	36226	Zfp521	3.80564	Y	0	zinc finger protein 521	18	13.84593	3.80564	15.9546	7.63044	no		15.9546	14.6122	8.93014	6.55006	11.0225	4.30509	4.86143	7.84325	2.0175	3.25497	5.06003	5.11289	2.163	3.31191	3.11668	0.662323	4.68628	1.40429	1.40429	1.32243	0.751566	1.2477	3.74865	2.96198	0.388677	0.305219	0.580947	0.484408	3.24497	3.11506	2.37041	0.809479	0.977535	0.809479
1015	893	37820	B430217B02Rik	3.80555	Y	0	RIKEN cDNA B430217B02 gene	11	53.585908	3.80555	14.3525	7.43645	no		6.53024	14.3525	6.4288	4.32885	4.79721	5.69962	3.31857	7.37522	6.70801	2.47898	5.53025	6.37467	5.81628	5.44587	6.31848	0.609999	5.76651	4.95933	4.95933	4.72771	0.68566	4.51597	1.19304	2.18004	0.0369653	0.28603	0.54253	0.892382	1.6004	0.941769	0.967839	0.766248	1.48695	0.766248
1016	1468	11104	Gna11	3.80166	N	1	guanine nucleotide binding protein, alpha 11 (ubiquitous, PLCbeta)	10	80.993658	3.80166	9.67391	9.42656	no		9.67391	7.05111	3.87967	6.48488	6.88056	6.03984	4.8162	4.5389	4.58343	3.85518	3.60447	3.646	5.15455	4.82336	3.09148	2.25542	2.79884	3.05729	3.05729	4.87717	2.17337	4.66419	3.01674	4.35795	2.0526	0.832292	2.51557	2.97129	1.67536	0.508309	4.03849	0.802658	2.25239	3.22571
1017	894	40440	Col4a2	3.80037	Y	0	procollagen, type IV, alpha 2	8	11.44916	3.80037	10.3905	17.3919	no		10.3905	8.8452	4.47966	7.24831	8.25518	6.11799	4.87156	4.03152	2.59817	3.90111	4.33692	5.12255	6.09293	5.71856	3.12232	1.65807	4.03801	3.08093	3.08093	3.87723	1.6501	3.70126	3.75581	3.6597	0.699263	1.54563	1.11819	0.954867	1.05969	1.61429	3.18395	0.811006	2.27439	2.3169
1018	895	3494	Samd12	3.79927	Y	0	sterile alpha motif domain containing 12	15	53.291131	3.79927	14.9546	7.42024	yes		14.9546	12.3241	10.2356	10.8289	9.42606	5.3728	6.99178	5.0896	2.54565	5.95471	9.15865	3.61953	2.12713	1.95616	3.84837	0.309202	2.77446	3.0424	3.0424	0.243062	0.733024	0.224333	2.35439	2.28566	0.377143	0.299848	0.192066	0.93585	3.20497	0.503854	0.519458	3.21066	0.488844	0
1019	896	18442	Ttc8	3.79773	Y	0	tetratricopeptide repeat domain 8	12	100.21803	3.79773	11.7459	7.63366	no		11.7459	11.0596	8.37665	6.12387	6.45864	6.30785	4.56547	9.50979	3.0203	1.07808	5.52043	8.04015	4.94525	4.6174	4.5212	0.287143	7.24588	1.33372	1.33372	2.79772	0.379822	2.65873	3.53907	2.78243	0.994795	0	0.180189	0.143047	3.9683	0.939774	0.965825	0.764842	2.15254	0.764842
1020	897	41219	9530086O07Rik	3.79627	Y	0	RIKEN cDNA 9530086O07 gene	6	101.235995	3.79627	10.6496	7.51789	no		10.6496	9.77068	6.10018	5.1431	9.3952	5.96986	5.46844	5.07125	3.15652	5.19274	4.24718	5.02235	5.11324	4.7827	4.67267	1.6201	3.94431	3.03607	3.03607	3.82274	1.60711	3.64728	3.68155	1.71214	2.02815	0.298855	1.74359	2.18528	1.03676	1.58217	1.62038	0.286181	0.957356	1.47151
1021	898	3971	9130227L01Rik	3.79015	Y	0	RIKEN cDNA 9130227L01 gene	1	56.028604	3.79015	10.5229	7.46711	no		9.68787	10.5229	7.47393	7.17078	6.28397	4.82905	2.92472	7.08078	2.56882	2.63587	7.43493	3.64981	4.32074	4.031	7.54492	0.0925914	3.37751	6.2624	6.2624	2.05554	0.184546	1.94908	1.27436	3.62433	0.0425661	0.302517	0	0.155667	9.5734	0.994588	0.524616	1.48474	2.25438	0.289782
1022	899	19118	Aldh3a1	3.79012	Y	0	aldehyde dehydrogenase family 3, subfamily A1	11	61.031742	3.79012	17	9.60343	no		17	11.962	8.261	6.5793	11.0688	5.50457	4.88171	10.9119	2.02742	5.31054	4.3456	3.69587	2.17209	1.99998	1.75771	2.97977	3.42574	0.270289	0.270289	0.707907	2.81822	0.662749	4.5204	1.25068	1.09248	0.842281	3.39446	3.0034	1.69569	2.32765	1.03426	0.293781	0.501553	0.293781
1023	900	9948	Tsc22d1	3.78973	Y	0	TSC22 domain family, member 1	14	76.904373	3.78973	13.215	11.5971	no		10.3465	13.215	9.64576	7.93124	6.94833	6.09656	4.85638	7.835	2.01503	5.28462	8.35661	3.67658	2.16073	1.98891	5.63734	0.661393	2.82702	4.06153	4.06153	0.704254	0.750392	0.659178	1.80586	2.95891	1.08459	0.30488	0.580267	0.951662	6.14975	0.169234	1.02876	2.3118	0.976459	0.808717
1024	901	10810	Gdpd5	3.78942	Y	0	glycerophosphodiester phosphodiesterase domain containing 5	7	106.609374	3.78942	10.6327	8.38316	no		10.6327	9.28228	5.81793	6.79156	6.4743	5.69962	6.72406	2.28159	5.11193	3.65504	4.78687	4.83896	4.95306	4.62508	2.26497	1.55083	3.77329	2.95369	2.95369	3.72266	2.63508	3.54816	1.68697	3.45109	4.47614	1.47304	1.68316	2.10933	0.5087	0.941769	0.967839	4.12341	0.916633	1.42495
1025	902	13047	LOC381424	3.78771	Y	0	similar to Ryanodine receptor 3 (Brain-type ryanodine receptor) (RyR3) (RYR-3) (Brain ryanodine receptor-calcium release channel)	2	112.549359	3.78771	14.4494	7.20892	no		14.4494	11.9225	4.75756	6.90038	10.5294	4.61585	3.99147	9.66462	1.91219	3.71365	5.6047	6.45632	4.19138	4.68326	4.58157	0.295263	6.58828	1.35283	1.35283	2.83177	1.09327	2.69239	2.91233	2.83099	0.648838	0.290751	0.551979	0.457477	0.517916	0.95691	2.28349	1.44214	0.931633	0.776916
1026	903	44745	Syne1	3.78767	Y	0	synaptic nuclear envelope 1	10	5.324545	3.78767	11.247	8.70649	yes		9.15912	11.247	7.81756	8.26962	5.98297	9.14833	8.39836	7.46742	6.774	1.9909	4.84074	4.178	3.41451	3.16767	2.98827	1.5712	3.8236	2.97799	2.97799	2.82571	2.08057	2.6864	2.90361	1.16891	1.96157	0.289798	1.06476	2.13171	0.516056	0.157651	1.57865	0.27728	1.50411	1.43867
1027	904	7308	Nr2f1	3.78216	Y	0	nuclear receptor subfamily 2, group F, member 1	13	78.328287	3.78216	9.14598	7.86004	no		9.14598	8.83453	7.14865	8.99052	4.86869	6.39986	7.57645	1.90249	6.76847	2.51185	2.83899	4.88845	4.99632	4.66764	2.28889	2.16907	4.45386	3.94075	3.94075	4.75985	2.0782	4.54784	1.21005	2.81946	0.355151	1.48572	1.69947	2.12983	0.515438	1.53928	2.27583	3.14347	0.927602	0.774051
1028	905	41722	Lpp	3.78047	Y	0	LIM domain containing preferred translocation partner in lipoma	16	24.992385	3.78047	15.1764	11.0652	no		15.1764	13.834	10.349	6.51375	6.30785	6.71626	8.70437	6.42968	4.60086	4.54848	4.30672	4.35386	2.81701	2.60707	2.38586	0.65769	3.38949	2.17692	2.17692	2.91259	0.745716	2.77231	3.02899	2.31373	0.691319	0	0.577558	0.947411	1.68158	0.510878	1.0244	2.30503	0.972171	0
1029	906	11284	Zfp275	3.77965	Y	0	zinc finger protein 275	X	70.604251	3.77965	12.2267	7.91827	no		7.86896	12.2267	6.99259	8.09879	7.61794	6.90087	3.285	2.69416	2.99834	3.01444	5.48626	4.79899	4.91809	4.59068	3.68556	0.283872	5.02232	3.89133	3.89133	2.78389	2.0314	2.64507	2.84352	3.4217	1.41691	0.789083	0.178421	1.43908	6.95822	0.932835	0.487438	1.41479	2.1396	0.759948
1030	1469	5384	Gli2	3.7793	N	4	GLI-Kruppel family member GLI2	1	120.730893	3.7793	17	7.9426	no		17	10.9853	8.04843	5.75859	11.5257	5.96291	7.76494	6.32267	4.53596	7.5247	4.24297	3.60451	2.11828	1.94755	2.35139	0.644017	2.76064	1.38054	1.38054	1.29907	1.13011	1.22473	2.3442	4.31437	2.60249	0	0.190972	0.1527	1.65844	1.58066	2.33029	1.47032	1.54375	0.794436
1031	907	9681	Gnb5	3.77849	Y	0	guanine nucleotide binding protein, beta 5	9	75.193426	3.77849	11.0806	8.75201	no		9.61828	11.0806	6.77675	4.58232	7.47015	7.32401	5.50101	3.41931	5.32665	3.83866	2.36217	6.63002	6.95434	6.53749	2.36739	0.650356	5.30855	3.04877	3.04877	5.96864	0.413962	5.71664	5.24835	1.22269	2.04278	0.829253	0.572188	0.476253	1.04324	0.989239	0.521384	0.799654	0.490724	0.288138
1032	908	10551	Dcn	3.77278	Y	0	decorin	10	96.94698	3.77278	15.6536	9.09076	yes		15.6536	8.17903	4.43194	8.61712	11.6915	3.21745	4.15909	5.15133	3.2003	6.79694	5.79982	4.34956	3.54235	3.29299	3.88093	2.952	3.38549	3.0637	3.0637	2.91047	3.4498	2.77021	2.38012	2.31116	2.06	0.30319	1.10921	0.946353	0.180769	0.996739	1.6403	1.48717	0.495147	0.804922
1033	909	10803	B230209C24Rik	3.76192	Y	0	RIKEN cDNA B230209C24 gene	1	33.909013	3.76192	10.1713	7.5483	no		9.86165	10.1713	5.3867	4.45898	6.07377	5.25112	2.83057	5.58329	2.49167	5.1129	3.50771	7.33949	7.80798	7.34815	3.02032	0	7.41644	3.97349	3.97349	4.79836	0.397924	4.58603	1.73495	2.85714	0.363917	0	0	0.149083	7.09772	1.5583	0.166724	0.78342	1.52155	0.281049
1034	910	21982	1810041L15Rik	3.75883	Y	0	RIKEN cDNA 1810041L15 gene	15	84.21076	3.75883	17	7.58909	no		17	9.29895	5.56208	5.83178	13.1786	3.20354	4.14553	6.40092	1.9954	5.99372	4.28959	3.646	2.80614	2.59643	3.09148	2.94374	2.79884	2.17028	2.17028	2.90412	3.4394	2.76393	3.01674	3.62082	1.0721	0.832292	1.7592	1.52452	0.540254	1.59735	2.35223	1.48353	0.967907	0.802658
1035	911	35679	Hic1	3.75525	Y	0	hypermethylated in cancer 1	11	74.978241	3.75525	14.9546	7.73425	yes		14.9546	8.63292	4.37311	7.80844	9.42606	5.99075	5.48469	5.0896	4.55314	4.49771	4.98385	3.61953	3.51054	3.2618	3.84837	2.23958	2.77446	2.15872	2.15872	2.88941	2.15589	2.74937	2.99546	3.59637	1.51584	0.826986	1.09814	0.93585	2.39068	1.5867	2.33823	1.4751	0.960505	0.797412
1036	912	1679	Spsb4	3.75166	Y	0	splA/ryanodine receptor domain and SOCS box containing 4	9	96.894803	3.75166	8.65918	7.14103	no		8.65918	8.30283	4.20746	6.89306	6.58513	5.79248	3.37165	5.51937	3.72804	3.7097	5.59969	5.6577	5.87797	5.50664	5.45421	0.0858588	5.13948	6.13221	6.13221	5.85718	0.170508	5.60599	1.71476	1.6596	0.357154	1.48921	0.184307	0.456887	4.01349	1.54364	0.164233	0.776198	0.930623	0.277903
1037	1470	23217	Thra	3.74909	N	4	thyroid hormone receptor alpha	11	98.629561	3.74909	10.0866	8.23824	no		10.0866	9.77068	9.46893	7.08674	7.41718	6.61115	6.97262	3.39118	5.29791	3.18542	4.24718	3.60826	4.28058	3.99153	3.06382	1.08705	2.76408	3.03607	3.03607	4.84657	1.13168	4.63384	3.68155	1.71214	0.675729	1.52	1.09485	1.50956	0.533749	1.58217	2.33227	0.795178	1.54525	1.47151
1038	913	36629	Chrna10	3.74772	Y	0	cholinergic receptor, nicotinic, alpha polypeptide 10	7	109.25982	3.74772	11.2324	7.65274	no		8.16649	11.2324	8.20719	5.87895	3.62896	11.11	8.72687	2.96431	3.891	1.61734	2.98789	5.8795	5.18377	4.85214	1.18115	1.65075	5.36838	0.753104	0.753104	3.86674	2.19103	3.69087	7.96052	2.32146	2.06993	1.54069	1.11369	1.53512	0.544867	1.00106	2.36635	0.807956	1.571	0.807956
1039	914	40434	Gchfr	3.74666	Y	0	GTP cyclohydrolase I feedback regulator	2	118.997891	3.74666	12.269	7.86874	no		6.93338	12.269	4.63214	10.3506	4.2471	3.44028	0.933097	2.70584	1.86428	2.46127	6.27885	5.55862	3.36047	3.11474	5.37414	4.30607	5.0374	4.94182	4.94182	1.24871	3.93726	1.17525	0.76695	4.1424	2.47656	3.19895	2.40512	2.83886	3.95713	0.473988	2.24369	2.20736	2.14513	1.41816
1040	915	13022	Gnb5	3.74325	Y	0	guanine nucleotide binding protein, beta 5	9	75.192384	3.74325	13.0313	8.12997	no		9.61828	13.0313	10.2664	2.96634	7.47015	7.32401	6.23982	5.10802	3.84841	3.20718	2.36217	6.63002	5.13796	4.80703	1.16591	1.09507	6.02913	1.38878	1.38878	4.86488	1.14112	4.65201	3.70256	1.72455	1.52179	0.300845	1.75293	1.51851	1.66918	1.59125	1.01575	1.47871	0.963668	0.288138
1041	916	27576	Klhl33	3.74055	Y	0	kelch-like 33	14	51.51558	3.74055	10.8241	7.92677	no		10.4599	10.8241	7.2766	6.98904	6.69005	5.88036	6.12841	5.60264	5.23642	5.86687	5.66528	6.52275	5.06031	4.7306	3.0284	0.633319	5.20729	2.13269	2.13269	3.78969	1.11152	3.61454	2.31397	1.68562	0.661597	0.815044	1.08073	2.16016	0.52544	0.161322	0.509332	1.45612	0.943865	0.282002
1042	917	29168	Trp53bp1	3.73908	Y	0	transformation related protein 53 binding protein 1	2	121.024186	3.73908	9.15293	10.1955	no		8.68464	7.77221	4.21866	6.90771	9.15293	5.8059	3.37931	3.80056	1.91451	5.80754	4.14767	4.91118	5.88686	5.51541	3.76252	1.05566	3.84056	3.95328	3.95328	3.76213	1.09478	3.58724	4.33415	2.83388	2.53714	0.80698	0.552616	0.908244	2.33756	0.957931	3.0737	1.4433	2.18635	2.24235
1043	918	37058	LOC383970	3.73892	Y	0	similar to folate hydrolase, N-acetylated alpha-linked acidic dipeptidase	3	23.957112	3.73892	10.9433	7.45063	no		8.85207	9.63351	7.29279	9.90866	9.28317	4.69742	4.71282	6.25257	3.78382	3.76944	10.9433	2.93194	1.51272	1.37953	6.44968	0	2.72644	3.98621	3.98621	2.02	0.176059	1.91402	1.74516	3.54816	1.04009	0.816522	0	0.150278	9.45545	0.495088	0.167986	2.26346	0.945924	0.282639
1044	919	35006	Stxbp1	3.73829	Y	0	syntaxin binding protein 1	2	32.643519	3.73829	11.2876	9.3284	no		9.19867	11.2876	9.95422	6.23907	6.00553	6.4285	8.41968	5.52572	3.73172	5.80219	4.85434	4.90662	3.42363	3.9039	3.75939	0.295263	4.47266	2.98412	2.98412	2.83177	0.701787	2.69239	2.28423	2.83099	0.648838	0.290751	0.551979	1.47302	1.01032	0.95691	1.58305	1.44214	2.18445	1.44214
1045	920	6880	Cpxm2	3.73676	Y	0	carboxypeptidase X 2 (M14 family)	7	139.234927	3.73676	15.6536	7.3232	no		15.6536	12.6577	5.96412	6.94453	6.64138	6.47176	4.01735	6.85534	3.09393	3.11772	3.49677	5.69298	5.03617	4.70684	1.68128	0.628048	4.50103	1.35968	1.35968	2.84396	0.395789	2.70444	2.92988	3.52102	0.655184	1.4974	0.555818	0.46104	4.03354	1.55389	1.5919	1.4491	2.19588	0.781243
1046	921	11805	Gas8	3.73636	Y	0	growth arrest specific 8	8	126.060277	3.73636	9.86165	7.79856	no		9.86165	8.98636	6.60754	5.04617	9.23281	5.85994	6.11107	3.84048	5.22237	4.41177	4.89545	5.70819	5.04821	4.7187	4.61404	0.630677	4.51531	2.12786	2.12786	4.79836	1.10692	4.58603	1.73495	2.85714	0.363917	0.293634	0.55775	1.48603	1.63576	1.5583	1.59635	3.17046	0.940788	0.78342
1047	922	24086	Pard3	3.7361	Y	0	Partitioning defective 3 (cell adhesion, tight junction associated)	8	130.134426	3.7361	11.4087	7.58481	no		11.4087	11.1631	6.18805	6.49929	9.51938	6.05396	4.82621	5.14511	3.87156	4.5392	5.0265	5.07927	5.16287	4.83156	3.09705	1.10317	4.65142	2.1736	2.1736	3.85371	1.63151	3.67796	3.02285	2.30859	0.383585	0.302853	1.1081	0.945295	1.04978	0.995663	0.525265	4.25698	0.161665	0.290113
1048	923	7364	A930009K04Rik	3.73582	Y	0	RIKEN cDNA A930009K04 gene	17	32.943129	3.73582	17	7.36855	no		15.4775	17	10.1541	9.20291	9.34407	7.23681	6.17498	6.95939	3.13989	3.16743	4.94636	4.27308	1.52309	1.93899	2.34232	1.08042	3.9224	0.736994	0.736994	0.687781	1.59708	0.643082	4.40808	1.20498	1.04912	0.820983	0.564909	0.469484	1.0314	2.27181	1.00401	1.46556	0.157397	0.284564
1049	924	8296	2700048O17Rik	3.73297	Y	0	RIKEN cDNA 2700048O17 gene	16	4.761608	3.73297	15.3525	7.28436	no		8.6719	15.3525	10.6973	5.60279	4.37362	7.08162	6.05946	3.7956	3.73172	1.99862	3.47502	4.90662	4.19138	3.9039	1.67072	2.84977	5.14465	0.722769	0.722769	1.99789	3.32116	1.89221	2.91233	3.50084	1.46159	0.806253	1.70545	2.88744	4.01635	1.5451	0.983122	3.15173	1.50845	0.278216
1050	925	6983	9930038K12Rik	3.72725	Y	0	RIKEN cDNA 9930038K12 gene	6	52.178572	3.72725	11.5767	7.49731	no		11.5767	11.4243	7.92766	4.4645	7.28675	5.86673	4.69346	6.88487	2.49447	2.55444	4.18462	6.51161	5.05224	4.72266	3.02301	1.0673	5.19678	2.12947	2.12947	2.85213	0.71277	2.71252	3.62977	3.53455	1.03412	0.813569	1.07859	0.917326	1.63726	0.160827	2.30282	3.17255	1.52302	1.45378
1051	926	31946	Kif5b	3.72539	Y	0	kinesin family member 5B	18	6.121328	3.72539	13.1505	7.77754	no		13.1505	9.27447	6.79239	10.0896	8.79551	5.40538	5.51193	5.74043	3.8561	4.52069	8.28921	3.63841	2.80072	2.59114	4.70242	0.65218	2.79185	3.05302	3.05302	2.89991	0.738763	2.75976	3.01063	2.92849	1.069	0.301512	0.573524	0.941082	0.179428	0.507031	1.0179	4.24641	0.491983	0.288794
1052	927	14743	Smarca1	3.72454	Y	0	SWI/SNF related, matrix associated, actin dependent regulator of chromatin, subfamily a, member 1	X	45.162905	3.72454	13.1837	8.91084	no		13.1837	9.29895	5.56208	5.20482	9.49854	4.82297	4.14553	5.13271	3.19013	5.24351	4.28959	5.84255	5.15455	4.82336	2.3766	1.63804	4.64152	3.05729	3.05729	4.87717	1.14747	4.66419	3.01674	2.30347	1.0721	0.302182	1.10588	0.943186	1.04759	0.508309	1.63567	1.48353	1.56032	0.802658
1053	928	35672	3110032G18Rik	3.72402	Y	0	RIKEN cDNA 3110032G18 gene	5	125.492696	3.72402	12.4443	7.25182	no		12.4443	12.4257	8.43788	5.5394	7.11709	5.1327	5.28352	9.57314	2.43911	5.02025	4.10312	3.48012	2.04505	1.87627	2.96981	1.04165	3.79415	1.34154	1.34154	1.26075	3.28839	1.18708	2.88339	4.18353	0.638409	0.287592	1.05742	2.11861	5.94482	0.946781	3.04768	1.43064	2.1656	0.769781
1054	929	20008	Crnde	3.72365	Y	0	colorectal neoplasia differentially expressed (non-protein coding)	8	94.850288	3.72365	10.1009	9.01219	no		10.1009	8.60969	6.10745	7.79225	5.62638	7.97281	6.21023	3.39585	3.15986	3.18903	2.935	5.79553	5.11735	4.78674	1.15906	2.23508	5.28165	0.741339	0.741339	3.8253	2.15093	3.64982	5.22603	3.58943	1.51188	2.35219	2.49729	2.18723	0.17757	0.16484	3.13418	1.47271	2.23462	1.47271
1055	930	31827	Pmp22	3.72176	Y	0	peripheral myelin protein	11	62.972694	3.72176	13.879	11.036	yes		13.879	9.94853	5.001	6.51375	9.54028	4.84734	5.54485	4.56179	2.00518	4.54848	2.38487	5.86362	4.33179	4.83978	2.38586	2.95476	5.35198	1.39829	1.39829	4.88951	2.79106	4.67643	3.73083	2.31373	1.53779	0.303527	1.7655	1.53057	0.181039	1.60348	1.64184	1.48838	0.495783	0.290775
1056	931	46444	Ifrd2	3.72174	Y	0	interferon-related developmental regulator 2	9	107.450826	3.72174	11.5179	9.14862	no		11.5179	11.2602	5.62437	7.23271	5.76028	8.12629	4.86143	2.97294	3.22078	2.66156	1.85675	5.11289	5.19217	4.86041	1.18394	2.96862	5.37936	1.40429	1.40429	3.87198	3.47072	3.69606	3.74865	2.32663	2.66107	3.33617	2.53406	2.22277	0	1.00323	1.02986	3.24524	0.498978	0.29244
1057	1471	20597	Gna11	3.72172	N	1	guanine nucleotide binding protein, alpha 11 (ubiquitous, PLCbeta)	10	80.994071	3.72172	10.7087	9.44186	no		10.7087	6.46909	3.84732	5.16768	8.7561	5.99773	4.11858	5.09573	3.16991	3.83043	3.58183	5.04122	6.01373	5.64046	3.07484	2.92732	3.96194	3.04452	3.04452	3.83301	2.15838	3.65746	3.69554	2.91643	0.163876	0.82774	2.50336	2.19309	1.04107	1.58822	3.14157	0.798158	2.24052	2.28825
1058	932	14846	Mpv17	3.72155	Y	0	Mpv17 transgene, kidney disease mutant	5	31.443706	3.72155	13.5498	8.97347	no		13.5498	12.8654	10.1541	4.52015	10.0381	6.57411	6.17498	5.04086	3.13989	3.79369	3.54823	4.27308	3.48539	3.23714	1.70626	2.22167	3.3145	1.37586	1.37586	2.87274	2.13613	2.73289	5.19944	0.443695	2.01606	0.29721	2.48522	2.9349	1.0314	3.05592	0.169516	0.284564	0.483872	0
1059	933	26140	March9	3.7203	Y	0	membrane-associated ring finger (C3HC4) 9	10	126.493379	3.7203	13.2453	7.48119	no		12.0244	13.2453	6.5473	7.59359	7.8384	3.05044	1.78478	7.49849	1.91451	3.7176	7.22165	2.30975	2.06837	1.89896	7.36606	0.295748	2.16695	5.00661	5.00661	1.27296	1.09478	1.19908	0.44956	4.99338	1.02082	0	0.18483	0.908244	9.38714	1.54656	0.502514	4.16366	0.932645	0.278529
1060	934	33899	Rbfox2	3.72001	Y	0	RNA binding protein, fox-1 homolog 2	15	76.913012	3.72001	11.058	7.58027	no		11.058	9.04554	6.02096	6.33596	7.9561	4.69742	4.0522	3.34027	3.78382	4.43417	4.9185	4.24799	5.0684	4.73856	5.51553	0.635088	3.29125	5.04567	5.04567	3.79474	1.11459	3.61955	1.74516	3.54816	0.367349	0.295252	1.08289	2.164	2.36291	0.971334	1.6038	2.26346	1.5289	0.787067
1061	935	18054	Gamt	3.71916	Y	0	guanidinoacetate methyltransferase	10	79.721055	3.71916	10.6939	9.03506	no		10.6939	7.51559	6.12201	6.43476	6.22082	5.99075	5.48469	2.90462	5.31225	3.82632	3.57808	3.61953	5.12558	4.79484	3.84837	1.09105	2.77446	4.02225	4.02225	7.13199	1.61317	6.83898	1.26118	2.28566	1.51584	0.299848	1.74825	2.95422	1.66457	0.986047	1.62495	0.797412	1.54975	0.797412
1062	936	16847	Tmem39a	3.71865	Y	0	transmembrane protein 39a	16	38.591182	3.71865	11.633	11.3115	no		10.0866	11.633	8.05715	6.41342	8.05738	5.35336	4.10075	4.48227	3.82544	4.48399	6.53167	3.60826	3.50108	3.25252	4.67267	0	3.94431	4.01447	4.01447	2.03765	0.40952	1.93143	1.25628	3.58597	0.375021	0.298855	0	0.472546	10.7673	0.982869	0.170803	2.28159	1.54525	0.286181
[truncated: 45,559 more rows]
[truncated: 69 more columns]

## Sheet: Bone_GO_genes
List of genes in each Bone GO category
[truncated: 468 more rows]
[truncated: 19 more columns]

[truncated: 1 more sheets: Morris_2019_GWAS_Hits]
