# Supplementary material for: Genetic Dissection of Femoral and Tibial Microarchitecture
Source: JBMR Plus. 2019 Nov 11;3(12):e10241. doi: 10.1002/jbm4.10241 (PMC6894729; doi:10.1002/jbm4.10241)
Supplement: Supplementary file 4 — Supplementary Data S3 Supplement_Data_S3_final_candidate_score. [file JBM4-3-na-s004.xlsx]

## Sheet: 1638_Candidate_Gene_Score s
						≈
List of 1638 positional genes in 16 QTLs with summary candidate scores in Column N
Reference: Lu L, Huang J, Xu F, Xiao Z, Wang J, Zhang B, David NV, Arends D, Gu W, Ackert-Bicknell C, Sabik OL, Farber CR, Quarles LD, Williams RW (2019) Genetic dissection of femoral and tibial microarchitecture. JBMR Plus, doi/10.1002/jbm4.10241
Notes
A: Cis-regulation score = 3 if in bone; = 2 if in cartilage and/or muscle; =1 if in other tissue.
B: Grading score of average bone score = 1 if average bone score <1; = 2 if between 1 and 3; =3 if >3.
C: Grading score of highest bone score = 1 if highest bone score is between 5 and 10; =2 if >10.
D: SNP score (coding DNA variants score) = 1 if Grantham score <100, =2 if between 100 and 300; =3 if >300, or nonsense, frame shift, splice site mutation.
Fuyi Xu added a columns named "Morris_2019_GWAS_Hits", this gene list from Morris et al paper entitled "An atlas of genetic influences on osteoporosis in humans and mice" which published on Nature Genetics (PMID: 30598549)
Ref= Morris JA, Kemp JP, Youlten SE, et al. An atlas of genetic influences on osteoporosis in humans and mice. Nat Genet. 2019 Feb;51(2):258-66
	Contacts	Robert W. Williams	rwilliams@uthsc.edu
		Lu Lu	llu@uthsc.edu
		Fuyi Xu	fxu10@uthsc.edu
										A: Cis-regulation score = 3 if in bone; = 2 if in cartilage and/or muscle; =1 if in other tissue.	B: Grading score of average bone score = 1 if average bone score <1; = 2 if between 1 and 3; =3 if >3.	C: Grading score of highest bone score = 1 if highest bone score is between 5 and 10; =2 if >10.	D: SNP score (coding DNA variants score) = 1 if Grantham score <100, =2 if between 100 and 300; =3 if >300, or nonsense, frame shift, splice site mutation.
Index	Symbol	Chr	Mb Start (mm9)	SNP Count	Gene Description	Bone Score	Summary Candidate Score	Morris_2019_GWAS_Hits	Nonsynonymous SNP	Cis-regulation score A	Grading score of average bone score B	Grading score of highest bone score C	SNP score D
1	A830006F12Rik	1	70.7723	2	RIKEN cDNA A830006F12 gene	0.580242	1	no		0	1	0
2	Bard1	1	71.0741	2	BRCA1 associated RING domain 1	1.76079	2	no		0	2	0
3	Abca12	1	71.2897	11	ATP-binding cassette, sub-family A (ABC1), member 12	0.570086	1	no		0	1	0
4	Atic	1	71.6037	1	5-aminoimidazole-4-carboxamide ribonucleotide formyltransferase/IMP cyclohydrolase	1.06456	3	no		1	2	0
5	Fn1	1	71.6321	4	fibronectin 1	0.907831	1	no		0	1	0
6	4933417E11Rik	1	72.0056	4	RIKEN cDNA 4933417E11 gene	0.630694	1	no		0	1	0
7	4930556G22Rik	1	72.0303	3	RIKEN cDNA 4930556G22 gene	0	0	no		0	0	0
8	Mreg	1	72.2058	2	melanoregulin	0.327963	1	no		0	1	0
9	B930094L07Rik	1	72.283	2	RIKEN cDNA B930094L07 gene	0.356374	1	no		0	1	0
10	D230017M19Rik	1	72.2906	2	RIKEN cDNA D230017M19 gene	0.976045	1	no		0	1	0
11	Pecr	1	72.3057	1	peroxisomal trans-2-enoyl-CoA reductase	0.533087	1	no		0	1	0
12	Tmem169	1	72.3309	0	transmembrane protein 169	0.545047	1	no		0	1	0
13	Xrcc5	1	72.354	71	X-ray repair complementing defective repair in Chinese hamster cells 5	0.594153	2	no		1	1	0
14	March4	1	72.4737	363	membrane-associated ring finger (C3HC4) 4	0	1	no		1	0	0
15	Smarcal1	1	72.6298	121	Swi/SNF related matrix associated, actin dependent regulator of chromatin, subfamily a-like 1	0.135134	6	no	Smarcal1	3	1	0	2
16	Ankar	1	72.6896	3	ankyrin and armadillo repeat containing	0.487134	1	no		0	1	0
17	Rpl37a	1	72.7578	0	ribosomal protein L37a	1.06831	3	no		1	2	0
18	Igfbp2	1	72.8711	44	insulin-like growth factor binding protein 2	0.126335	2	no		1	1	0
19	Igfbp5	1	72.9046	57	insulin-like growth factor binding protein 5	3.14408	4	no		1	3	0
20	Tnp1	1	73.0616	0	transition protein 1	0.54417	1	no		0	1	0
21	1700027A15Rik	1	73.0626	1	RIKEN cDNA 1700027A15 gene	0	0	no		0	0	0
22	1700110C23Rik	1	73.0647	0	RIKEN cDNA 1700110C23 gene	0	0	no		0	0	0
23	1700016P22Rik	1	73.0691	0	RIKEN cDNA 1700016P22 gene	1.04162	2	no		0	2	0
24	Pinc	1	73.438	53	pregnancy induced noncoding RNA	0	0	no		0	0	0
25	D530049I02Rik	1	73.4455	82	RIKEN cDNA D530049I02 gene	0	0	no		0	0	0
26	C530043A13Rik	1	73.5687	1	RIKEN cDNA C530043A13 gene	0.311682	1	no		0	1	0
27	6030407O03Rik	1	73.665	152	RIKEN cDNA 6030407O03 gene	0	1	no		1	0	0
28	Tns1	1	73.9253	0	tensin 1	1.06408	4	yes	Tns1	1	2	0	1
29	Rufy4	1	74.1721	4	RUN and FYVE domain containing 4	0.550709	3	no	Rufy4	1	1	0	1
30	Il8rb	1	74.2006	0	interleukin 8 receptor, beta	1.1346	2	no		0	2	0
31	EG667561	1	74.2308	0	predicted gene, EG667561	1.14543	2	no		0	2	0
32	Il8ra	1	74.2384	0	interleukin 8 receptor, alpha	0.870972	1	no		0	1	0
33	Arpc2	1	74.2831	0	actin related protein 2/3 complex, subunit 2	0.891966	1	yes		0	1	0
34	Gpbar1	1	74.3252	0	G protein-coupled bile acid receptor 1	0.742734	1	yes		0	1	0
35	Aamp	1	74.3264	0	angio-associated migratory protein	0.774541	4	yes		3	1	0
36	Pnkd	1	74.3316	110	paroxysmal nonkinesiogenic dyskinesia	1.09351	4	yes	Pnkd	1	2	0	1
37	Tmbim1	1	74.3348	0	transmembrane BAX inhibitor motif containing 1	0.820846	1	yes		0	1	0
38	2410125D13Rik	1	74.3503	0	RIKEN cDNA 2410125D13 gene	3.49367	3	no		0	3	0
39	Catip	1	74.4087	9	ciliogenesis associated TTC17 interacting protein	0	0	no		0	0	0
40	Slc11a1	1	74.4218	14	solute carrier family 11 (proton-coupled divalent metal ion transporters), member 1	1.8522	3	no	Slc11a1	0	2	0	1
41	Ctdsp1	1	74.4382	4	CTD (carboxy-terminal domain, RNA polymerase II, polypeptide A) small phosphatase 1	1.4772	2	no		0	2	0
42	Vil1	1	74.456	51	villin 1	0.244336	2	no		1	1	0
43	Usp37	1	74.4857	89	ubiquitin specific peptidase 37	1.19269	5	no	Usp37	1	2	0	2
44	Rqcd1	1	74.5528	10	rcd1 (required for cell differentiation) homolog 1 (S. pombe)	0.94497	1	no		0	1	0
45	Plcd4	1	74.5909	3	phospholipase C, delta 4	0.547494	6	no	Plcd4	2	1	0	3
46	Zfp142	1	74.6117	2	zinc finger protein 142	0.932693	4	no	Zfp142	1	1	0	2
47	Bcs1l	1	74.6349	0	BCS1-like (yeast)	0.282772	4	no		3	1	0
48	Rnf25	1	74.6403	0	ring finger protein 25	1.6478	3	no		1	2	0
49	Stk36	1	74.648	3	serine/threonine kinase 36 (fused homolog, Drosophila)	2.07346	6	no	Stk36	1	2	0	3
50	Ttll4	1	74.7083	3	tubulin tyrosine ligase-like family, member 4	0.632027	1	no		0	1	0
51	Cyp27a1	1	74.7601	17	cytochrome P450, family 27, subfamily a, polypeptide 1	0.593322	2	no		1	1	0
52	Prkag3	1	74.7855	11	protein kinase, AMP-activated, gamma 3 non-catatlytic subunit	0.432854	1	no		0	1	0
53	Wnt6	1	74.8185	1	wingless-related MMTV integration site 6	0.55027	1	no		0	1	0
54	Wnt10a	1	74.8386	46	wingless related MMTV integration site 10a	0.327439	1	no		0	1	0
55	Cdk5r2	1	74.9016	18	cyclin-dependent kinase 5, regulatory subunit 2 (p39)	0.301171	1	no		0	1	0
56	Fev	1	74.9281	8	FEV (ETS oncogene family)	0.424401	3	no		2	1	0
57	Cryba2	1	74.9365	1	crystallin, beta A2	0.410432	1	no		0	1	0
58	Ccdc108	1	74.9487	0	coiled-coil domain containing 108	0.892031	2	no	Ccdc108	0	1	0	1
59	Ihh	1	74.9943	0	Indian hedgehog	4.69191	4	no		1	3	0
60	Nhej1	1	75.0139	2	nonhomologous end-joining factor 1	0.518054	4	no	Nhej1	1	1	0	2
61	Slc23a3	1	75.1221	0	solute carrier family 23 (nucleobase transporters), member 3	2.08454	3	no		1	2	0
62	1810031K17Rik	1	75.1318	0	RIKEN cDNA 1810031K17 gene	0	0	no		0	0	0
63	BC038286	1	75.1394	0	cDNA sequence BC038286	0.523624	1	no		0	1	0
64	Zfand2b	1	75.1653	0	zinc finger, AN1 type domain 2B	1.9287	2	no		0	2	0
65	Abcb6	1	75.1682	0	ATP-binding cassette, sub-family B (MDR/TAP), member 6	0.5312	3	no		2	1	0
66	Atg9a	1	75.1774	35	autophagy-related 9A (yeast)	0.611819	2	no		1	1	0
67	Ankzf1	1	75.1887	12	ankyrin repeat and zinc finger domain containing 1	2.77011	3	no		1	2	0
68	Glb1l	1	75.1964	28	galactosidase, beta 1-like	0.585187	1	no		0	1	0
69	Stk16	1	75.2074	11	serine/threonine kinase 16	0.214544	1	no		0	1	0
70	Tuba4a	1	75.2115	8	tubulin, alpha 4A	0.33305	1	no		0	1	0
71	A630095N17Rik	1	75.2167	16	RIKEN cDNA A630095N17 gene	0	0	no		0	0	0
72	Dnajb10	1	75.2331	1	DnaJ (Hsp40) homolog, subfamily B, member 10	0.485135	1	no		0	1	0
73	Ptprn	1	75.2436	3	protein tyrosine phosphatase, receptor type, N	1.00392	2	no		0	2	0
74	Resp18	1	75.2688	12	regulated endocrine-specific protein 18	0.494443	1	no		0	1	0
75	Dnpep	1	75.3051	14	aspartyl aminopeptidase	0.620565	2	no		1	1	0
76	Des	1	75.3569	6	desmin	0.454467	1	no		0	1	0
77	Speg	1	75.3719	89	SPEG complex locus	1.01386	5	no	Speg	1	2	0	2
78	Gmppa	1	75.4325	13	GDP-mannose pyrophosphorylase A	4.26041	4	no		1	3	0
79	Accn4	1	75.4471	46	amiloride-sensitive cation channel 4, pituitary	0.692271	2	no	Accn4	0	1	0	1
80	D1Bwg1363e	1	75.4711	10	DNA segment, Chr 1, Brigham & Women's Genetics 1363 expressed	0	0	no		0	0	0
81	Tmem198	1	75.4761	21	transmembrane protein 198	0	1	no		1	0	0
82	Obsl1	1	75.4824	25	obscurin-like 1	3.96946	7	no	Obsl1	1	3	0	3
83	Inha	1	75.5037	1	inhibin alpha	1.12872	2	no		0	2	0
84	Stk11ip	1	75.5181	63	serine/threonine kinase 11 interacting protein	0.142704	4	no		3	1	0
85	Slc4a3	1	75.5428	20	solute carrier family 4 (anion exchanger), member 3	1.07444	3	no		1	2	0
86	LOC620079	1	76.4857	1	hypothetical protein LOC620079	0	0	no		0	0	0
87	Gm816	1	76.887	12	gene model 816, (NCBI)	0.336436	1	no		0	1	0
88	Epha4	1	77.3638	14	Eph receptor A4	0.732471	1	yes		0	1	0
89	Pax3	1	78.0978	0	paired box gene 3	0.423785	1	no		0	1	0
90	Sgpp2	1	78.3069	31	sphingosine-1-phosphate phosphotase 2	0	0	no		0	0	0
91	Farsb	1	78.4214	18	phenylalanyl-tRNA synthetase, beta subunit	0.733129	1	no		0	1	0
92	4833412K13Rik	1	78.462	0	RIKEN cDNA 4833412K13 gene	0.361702	1	no		0	1	0
93	BC035947	1	78.4936	7	cDNA sequence BC035947	1.05095	2	no		0	2	0
94	Mogat1	1	78.5076	18	monoacylglycerol O-acyltransferase 1	0.235764	1	no		0	1	0
95	5730419F03Rik	1	78.5916	0	RIKEN cDNA 5730419F03 gene	0	0	no		0	0	0
96	Utp14b	1	78.6544	0	UTP14, U3 small nucleolar ribonucleoprotein, homolog B (yeast)	0.64887	1	no		0	1	0
97	Acsl3	1	78.6544	0	acyl-CoA synthetase long-chain family member 3	0.282337	1	no		0	1	0
98	Kcne4	1	78.8135	6	potassium voltage-gated channel, Isk-related subfamily, gene 4	2.57568	5	no		3	2	0
99	Scg2	1	79.4312	2	secretogranin II	0.490295	2	no		1	1	0
100	Ap1s3	1	79.6034	79	adaptor-related protein complex AP-1, sigma 3	1.13738	3	no		1	2	0
101	Wdfy1	1	79.6988	114	WD repeat and FYVE domain containing 1	1.37124	4	no		2	2	0
102	Mrpl44	1	79.7726	6	mitochondrial ribosomal protein L44	0.831627	2	no		1	1	0
103	Serpine2	1	79.7909	63	serine (or cysteine) peptidase inhibitor, clade E, member 2	2.74475	5	no	Serpine2	2	2	0	1
		1				0	0	no		0	0	0
1	EG383613	1	171.293	0	predicted gene, EG383613	0.652141	1	no		0	1	0
2	Nuf2	1	171.428	9	NUF2, NDC80 kinetochore complex component, homolog (S. cerevisiae)	0.518553	1	yes		0	1	0
3	Rgs5	1	171.586	0	regulator of G-protein signaling 5	1.88962	2	no		0	2	0
4	Rgs4	1	171.672	0	regulator of G-protein signaling 4	1.33184	2	no		0	2	0
5	1700084C01Rik	1	171.859	2	RIKEN cDNA 1700084C01 gene	0	0	no		0	0	0
6	Hsd17b7	1	171.88	0	hydroxysteroid (17-beta) dehydrogenase 7	0.4997	1	no		0	1	0
7	3110045C21Rik	1	171.9	0	RIKEN cDNA 3110045C21 gene	0.414498	1	no		0	1	0
8	Ddr2	1	171.902	3	discoidin domain receptor family, member 2	7.2186	5	no		1	3	1
9	Uap1	1	172.072	1	UDP-N-acetylglucosamine pyrophosphorylase 1	0.98663	1	no		0	1	0
10	Uhmk1	1	172.129	0	U2AF homology motif (UHM) kinase 1	0.610949	1	no		0	1	0
11	Sh2d1b2	1	172.163	0	SH2 domain protein 1B2	0	1	no		1	0	0
12	EG622708	1	172.184	0	predicted gene, EG622708	0	0	no		0	0	0
13	Sh2d1b1	1	172.207	0	SH2 domain protein 1B1	0.990533	1	no		0	1	0
14	1700015E13Rik	1	172.239	0	RIKEN cDNA 1700015E13 gene	0.435692	1	no		0	1	0
15	Nos1ap	1	172.248	10	nitric oxide synthase 1 (neuronal) adaptor protein	0.913611	1	no		0	1	0
16	Olfml2b	1	172.575	4	olfactomedin-like 2B	2.2467	2	no		0	2	0
17	Atf6	1	172.635	6	activating transcription factor 6	0.585313	1	no		0	1	0
18	Dusp12	1	172.804	0	dual specificity phosphatase 12	0.200119	1	no		0	1	0
19	Fcrlb	1	172.837	0	Fc receptor-like B	0.0767719	1	no		0	1	0
20	Fcrla	1	172.848	0	Fc receptor-like A	0.704405	1	no		0	1	0
21	Fcgr2b	1	172.891	43	Fc receptor, IgG, low affinity IIb	1.08986	2	no		0	2	0
22	Fcgr4	1	172.949	24	Fc receptor, IgG, low affinity IV	0	0	no		0	0	0
23	Fcgr3	1	172.981	59	Fc receptor, IgG, low affinity III	0.801771	3	no	Fcgr3	1	1	0	1
24	1700009P17Rik	1	173.052	13	RIKEN cDNA 1700009P17 gene	0	1	no		1	0	0
25	Sdhc	1	173.059	107	succinate dehydrogenase complex, subunit C, integral membrane protein	0.627485	4	no	Sdhc	1	1	0	2
26	Mpz	1	173.081	53	myelin protein zero	0.142902	2	no	Mpz	0	1	0	1
27	Pcp4l1	1	173.103	105	Purkinje cell protein 4-like 1	0.983762	4	no		3	1	0
28	Nr1i3	1	173.144	18	nuclear receptor subfamily 1, group I, member 3	0.613662	2	no		1	1	0
29	Tomm40l	1	173.148	1	translocase of outer mitochondrial membrane 40 homolog-like (yeast)	0	2	no		2	0	0
30	Apoa2	1	173.155	2	apolipoprotein A-II	0.652292	2	no		1	1	0
31	Fcer1g	1	173.16	13	Fc receptor, IgE, high affinity I, gamma polypeptide	0.823077	4	no		3	1	0
32	Ndufs2	1	173.165	48	NADH dehydrogenase (ubiquinone) Fe-S protein 2	0.411663	4	no	Ndufs2	1	1	0	2
33	Adamts4	1	173.181	36	a disintegrin-like and metallopeptidase (reprolysin type) with thrombospondin type 1 motif, 4	1.51836	7	no	Adamts4	2	2	0	3
34	B4galt3	1	173.2	61	UDP-Gal:betaGlcNAc beta 1,4-galactosyltransferase, polypeptide 3	1.0172	3	no		1	2	0
35	Ppox	1	173.207	22	protoporphyrinogen oxidase	1.295	4	no		2	2	0
36	Usp21	1	173.212	24	ubiquitin specific peptidase 21	0.899767	6	no	Usp21	3	1	0	2
37	Ufc1	1	173.219	45	ubiquitin-fold modifier conjugating enzyme 1	0.840529	3	no		2	1	0
38	EG226654	1	173.257	1	predicted gene, EG226654	0.812969	1	no		0	1	0
39	Dedd	1	173.259	59	death effector domain-containing	0.705114	2	no		1	1	0
40	Nit1	1	173.272	21	nitrilase 1	0.488579	4	no	Nit1	2	1	0	1
41	Pfdn2	1	173.276	28	prefoldin 2	0.284375	3	no		2	1	0
42	Klhdc9	1	173.289	6	kelch domain containing 9	0.907593	6	no	Klhdc9	3	1	0	2
43	Pvrl4	1	173.3	58	poliovirus receptor-related 4	0.329997	3	no	Pvrl4	1	1	0	1
44	Arhgap30	1	173.319	53	Rho GTPase activating protein 30	1.3079	7	no	Arhgap30	2	2	0	3
45	Usf1	1	173.342	16	upstream transcription factor 1	1.2068	3	no		1	2	0
46	F11r	1	173.368	72	F11 receptor	0.248173	4	no		3	1	0
47	B930036N10Rik	1	173.433	12	RIKEN cDNA B930036N10 gene	0	5	no	B930036N10Rik	2	0	0	3
48	Refbp2	1	173.434	5	RNA and export factor binding protein 2	0.53704	2	no		1	1	0
49	Itln1	1	173.448	36	intelectin 1 (galactofuranose binding)	0.556353	4	no		3	1	0
50	Cd244	1	173.489	145	CD244 natural killer cell receptor 2B4	0.561307	5	no	Cd244	1	1	0	3
51	Ly9	1	173.519	92	lymphocyte antigen 9	1.45941	8	no	Ly9	3	2	0	3
52	Slamf7	1	173.563	67	SLAM family member 7	1.09547	6	no	Slamf7	2	2	0	2
53	A630035G10Rik	1	173.607	20	RIKEN cDNA A630035G10 gene	0.511118	1	no		0	1	0
54	Cd48	1	173.612	87	CD48 antigen	0.439011	4	no	Cd48	1	1	0	2
55	Slamf1	1	173.697	97	signaling lymphocytic activation molecule family member 1	0.984294	2	no		1	1	0
56	2410084L01Rik	1	173.76	4	RIKEN cDNA 2410084L01 gene	0	0	no		0	0	0
57	Cd84	1	173.771	281	CD84 antigen	1.09499	6	no	Cd84	3	2	0	1
58	Slamf6	1	173.848	91	SLAM family member 6	0.7515	4	no		3	1	0
59	Vangl2	1	173.935	115	vang-like 2 (van gogh, Drosophila)	0.456552	4	no		3	1	0
60	Nhlh1	1	173.982	14	nescient helix loop helix 1	0.291995	2	no		1	1	0
61	Ncstn	1	173.996	80	nicastrin	0.704232	6	no	Ncstn	3	1	0	2
62	Copa	1	174.013	127	coatomer protein complex subunit alpha	1.17836	6	no	Copa	2	2	0	2
63	Pex19	1	174.057	61	peroxisome biogenesis factor 19	0.579566	3	no	Pex19	1	1	0	1
64	Atp1a4	1	174.06	2	ATPase, Na+/K+ transporting, alpha 4 polypeptide	0.523868	5	no	Atp1a4	2	1	0	2
65	Wdr42a	1	174.078	257	WD repeat domain 42A	0.557603	1	no		0	1	0
66	LOC77413	1	174.112	10	hypothetical LOC77413	0	0	no		0	0	0
67	8430437O03Rik	1	174.115	5	RIKEN cDNA 8430437O03 gene	0	0	no		0	0	0
68	Pea15a	1	174.127	80	phosphoprotein enriched in astrocytes 15A	3.01706	4	no		1	3	0
69	Casq1	1	174.14	37	calsequestrin 1	0.528133	3	no		2	1	0
70	Atp1a2	1	174.202	111	ATPase, Na+/K+ transporting, alpha 2 polypeptide	0.517612	3	no		2	1	0
71	C920011G20Rik	1	174.221	0	RIKEN cDNA C920011G20 gene	0.360096	1	no		0	1	0
72	Igsf8	1	174.243	30	immunoglobulin superfamily, member 8	0.429061	3	no	Igsf8	1	1	0	1
73	Kcnj9	1	174.251	31	potassium inwardly-rectifying channel, subfamily J, member 9	1.18558	3	no		1	2	0
74	Kcnj10	1	174.271	119	potassium inwardly-rectifying channel, subfamily J, member 10	1.0548	4	no	Kcnj10	1	2	0	1
75	Pigm	1	174.307	39	phosphatidylinositol glycan anchor biosynthesis, class M	1.08728	4	no	Pigm	1	2	0	1
76	Slamf9	1	174.405	18	SLAM family member 9	1.30334	7	no	Slamf9	3	2	0	2
77	Igsf9	1	174.412	82	immunoglobulin superfamily, member 9	0.296346	4	no	Igsf9	1	1	0	2
78	Tagln2	1	174.43	1	transgelin 2	1.08512	4	no		2	2	0
79	Ccdc19	1	174.451	67	coiled-coil domain containing 19	0.838291	4	no		3	1	0
80	4933439K11Rik	1	174.472	35	RIKEN cDNA 4933439K11 gene	0.303846	1	no		0	1	0
81	Vsig8	1	174.486	35	V-set and immunoglobulin domain containing 8	0.604455	2	no		1	1	0
82	Slamf8	1	174.512	11	SLAM family member 8	1.02002	5	no	Slamf8	1	2	0	2
83	Fcrl6	1	174.528	1	Fc receptor-like 6	0	3	no	Fcrl6	1	0	0	2
84	Dusp23	1	174.561	2	dual specificity phosphatase 23	0.361062	2	no		1	1	0
85	Crp	1	174.628	0	C-reactive protein, pentraxin-related	0.671328	3	no	Crp	1	1	0	1
86	9430083B18Rik	1	174.804	3	RIKEN cDNA 9430083B18 gene	0.371566	3	no		2	1	0
87	Apcs	1	174.824	5	serum amyloid P-component	0.208115	2	no		1	1	0
88	Olfr16	1	174.887	4	olfactory receptor 16	0.194017	3	no		2	1	0
89	Olfr1408	1	175.06	12	olfactory receptor 1408	1.25694	2	no		0	2	0
90	Olfr1406	1	175.114	6	olfactory receptor 1406	0.185373	2	no	Olfr1406	0	1	0	1
91	Olfr218	1	175.133	5	olfactory receptor 218	0.0769749	2	no	Olfr218	0	1	0	1
92	Olfr1404	1	175.146	3	olfactory receptor 1404	0.27414	1	no		0	1	0
93	Fcer1a	1	175.151	37	Fc receptor, IgE, high affinity I, alpha polypeptide	1.24786	4	no	Fcer1a	1	2	0	1
94	Olfr1403	1	175.2	5	olfactory receptor 1403	0.251442	1	no		0	1	0
95	Darc	1	175.262	9	Duffy blood group, chemokine receptor	0.74735	5	no	Darc	1	1	0	3
96	Cadm3	1	175.264	142	cell adhesion molecule 3	0.610514	2	no		1	1	0
97	Aim2	1	175.351	103	absent in melanoma 2	1.81918	4	no	Aim2	1	2	0	1
98	BC094916	1	175.451	30	cDNA sequence BC094916	0	0	no		0	0	0
99	LOC623121	1	175.496	31	similar to Interferon-activatable protein 203 (Ifi-203) (Interferon-inducible protein p203)	0	0	no		0	0	0
100	E030037K03Rik	1	175.522	14	RIKEN cDNA E030037K03 gene	0.809149	4	no		3	1	0
101	Pyhin1	1	175.561	30	pyrin and HIN domain family, member 1	0	5	no	Pyhin1	2	0	0	3
102	Ifi204	1	175.677	15	interferon activated gene 204	1.17519	5	no		3	2	0
103	Mnda	1	175.826	54	myeloid cell nuclear differentiation antigen	0	2	no	Mnda	1	0	0	1
104	Ifi203	1	175.851	31	interferon activated gene 203	1.767	7	no	Ifi203	3	2	0	2
105	Ifi202b	1	175.893	76	interferon activated gene 202B	0.315054	6	no	Ifi202b	2	1	0	3
106	Ifi205	1	175.942	114	interferon activated gene 205	1.29586	8	no	Ifi205	3	2	0	3
107	Olfr433	1	175.972	0	olfactory receptor 433	0.156928	4	no	Olfr433	1	1	0	2
108	Olfr432	1	175.981	0	olfactory receptor 432	0.769058	4	no	Olfr432	1	1	0	2
109	Olfr430	1	175.999	3	olfactory receptor 430	0.20199	3	no	Olfr430	1	1	0	1
110	Olfr429	1	176.019	4	olfactory receptor 429	0.299703	2	no	Olfr429	0	1	0	1
111	Olfr427	1	176.03	11	olfactory receptor 427	0.865789	3	no	Olfr427	0	1	0	2
112	Olfr244	1	176.047	6	olfactory receptor 244	0.100044	1	no		0	1	0
113	Olfr424	1	176.067	1	olfactory receptor 424	0.630181	3	no	Olfr424	0	1	0	2
114	Olfr421	1	176.082	7	olfactory receptor 421	0.206797	1	no		0	1	0
115	Olfr420	1	176.089	3	olfactory receptor 420	0.392802	4	no	Olfr420	1	1	0	2
116	Spna1	1	176.103	82	spectrin alpha 1	0.607995	4	no	Spna1	1	1	0	2
117	Olfr419	1	176.18	14	olfactory receptor 419	0.527875	3	no	Olfr419	0	1	0	2
118	1810030J14Rik	1	176.261	5	RIKEN cDNA 1810030J14 gene	0.366614	4	no	1810030J14Rik	0	1	0	3
119	Olfr417	1	176.299	0	olfactory receptor 417	0	2	no	Olfr417	0	0	0	2
120	Olfr415	1	176.321	4	olfactory receptor 415	0.377107	1	no		0	1	0
121	Olfr414	1	176.361	5	olfactory receptor 414	0.62198	1	no		0	1	0
123	Grem2	1	176.764	231	gremlin 2, DAN Family BMP Antagonist	0.75016	5	yes	Grem2	1	1	0	3
124	Rgs7	1	176.989	1421	regulator of G protein signaling 7	3.1615	5	no		2	3	0
125	6330418B08Rik	1	176.992	3	RIKEN cDNA 6330418B08 gene	0	1	no		1	0	0
126	5730408A14Rik	1	177.309	2	RIKEN cDNA 5730408A14 gene	0	0	no		0	0	0
127	Fh1	1	177.532	6	fumarate hydratase 1	0.408395	3	no	Fh1	1	1	0	1
128	Kmo	1	177.562	3	kynurenine 3-monooxygenase (kynurenine 3-hydroxylase)	1.15797	2	no		0	2	0
129	Opn3	1	177.593	52	opsin (encephalopsin)	0.301876	1	no		0	1	0
130	Gm104	1	177.609	0	gene model 104, (NCBI)	0.654508	1	no		0	1	0
131	Chml	1	177.612	13	choroideremia-like	0.103824	2	no		1	1	0
132	Wdr64	1	177.697	61	WD repeat domain 64	0.517262	1	no		0	1	0
133	Exo1	1	177.811	0	exonuclease 1	0.425523	1	no		0	1	0
134	5730442G03Rik	1	177.84	0	RIKEN cDNA 5730442G03 gene	0.423684	1	no		0	1	0
135	C130098C10Rik	1	177.843	0	RIKEN cDNA C130098C10 gene	0.564983	1	no		0	1	0
136	Pld5	1	177.892	21	phospholipase D family, member 5	0.455048	2	no		1	1	0
137	B020018G12Rik	1	177.908	0	RIKEN cDNA B020018G12 gene	0	0	no		0	0	0
138	Cep170	1	178.664	3	centrosomal protein 170	0.562456	1	no		0	1	0
139	3110062G12Rik	1	178.676	0	RIKEN cDNA 3110062G12 gene	0	0	no		0	0	0
140	Sdccag8	1	178.745	5	serologically defined colon cancer antigen 8	1.27658	2	no		0	2	0
141	Hmga2-ps1	1	178.765	0	high mobility group AT-hook 2, pseudogene 1	2.31098	2	no		0	2	0
142	Akt3	1	178.952	10	thymoma viral proto-oncogene 3	2.40029	2	no		0	2	0
143	Zfp238	1	179.375	0	zinc finger protein 238	0.695381	1	no		0	1	0
144	2310043L19Rik	1	179.478	0	RIKEN cDNA 2310043L19 gene	0.359077	1	no		0	1	0
145	1700016C15Rik	1	179.66	8	RIKEN cDNA 1700016C15 gene	0.859142	1	no		0	1	0
146	Adss	1	179.693	14	adenylosuccinate synthetase, non muscle	0.539407	1	no		0	1	0
147	Gm994	1	179.785	0	gene model 994, (NCBI)	0.57771	1	no		0	1	0
148	EG545391	1	179.922	14	predicted gene, EG545391	0	0	no		0	0	0
149	5830417C01Rik	1	180.118	1	RIKEN cDNA 5830417C01 gene	1.0465	2	no		0	2	0
150	4930527J03Rik	1	180.206	0	RIKEN cDNA 4930527J03 gene	0.848843	1	no		0	1	0
151	B230369F24Rik	1	180.243	0	RIKEN cDNA B230369F24 gene	0.870578	1	no		0	1	0
152	2310005N03Rik	1	180.249	0	RIKEN cDNA 2310005N03 gene	0.270007	1	no		0	1	0
153	Hnrnpu	1	180.258	0	heterogeneous nuclear ribonucleoprotein U	0.510121	2	no		1	1	0
154	Efcab2	1	180.336	1	EF-hand calcium binding domain 2	0.815517	2	no		1	1	0
155	D230039L06Rik	1	180.459	8	RIKEN cDNA D230039L06 gene	0.440655	1	no		0	1	0
156	Kif26b	1	180.459	15	kinesin family member 26B	1.82813	2	no		0	2	0
157	4930527L19Rik	1	180.519	0	RIKEN cDNA 4930527L19 gene	0	0	no		0	0	0
158	A730054J21Rik	1	180.868	0	RIKEN cDNA A730054J21 gene	1.31766	3	no		1	2	0
159	Smyd3	1	180.885	18	SET and MYND domain containing 3	0.800711	1	no		0	1	0
160	A130004G11Rik	1	181.167	0	RIKEN cDNA A130004G11 gene	0.468956	1	no		0	1	0
161	D1Ertd704e	1	181.33	0	DNA segment, Chr 1, ERATO Doi 704, expressed	0	0	no		0	0	0
162	Tfb2m	1	181.458	0	transcription factor B2, mitochondrial	0.677969	2	no		1	1	0
163	9630058J23Rik	1	181.477	0	RIKEN cDNA 9630058J23 gene	0.840922	1	no		0	1	0
164	Gm1305	1	181.535	0	gene model 1305, (NCBI)	0.337186	1	no		0	1	0
165	Sccpdh	1	181.598	1	saccharopine dehydrogenase (putative)	0.938251	3	no		2	1	0
166	Ahctf1	1	181.675	40	AT hook containing transcription factor 1	0.756886	1	no		0	1	0
167	Cdc42bpa	1	182.031	118	Cdc42 binding protein kinase alpha	0.922609	2	no		1	1	0
168	9330156P08Rik	1	182.055	4	RIKEN cDNA 9330156P08 gene	3.05602	3	no		0	3	0
169	Cabc1	1	182.095	87	chaperone, ABC1 activity of bc1 complex like (S. pombe)	0.438372	1	no		0	1	0
170	Psen2	1	182.157	3	presenilin 2	1.47324	3	yes		1	2	0
171	EG277333	1	182.164	0	predicted gene, EG277333	0.477054	1	no		0	1	0
172	Itpkb	1	182.261	300	inositol 1,4,5-trisphosphate 3-kinase B	1.69111	3	no		1	2	0
173	Gm821	1	182.346	0	gene model 821, (NCBI)	0.825729	2	no		1	1	0
174	6330403A02Rik	1	182.364	16	RIKEN cDNA 6330403A02 gene	0.0443307	2	no		1	1	0
175	Parp1	1	182.499	35	poly (ADP-ribose) polymerase family, member 1	1.31442	3	no		1	2	0
176	Lin9	1	182.571	8	lin-9 homolog (C. elegans)	0.575325	3	no	Lin9	1	1	0	1
177	Mixl1	1	182.623	0	Mix1 homeobox-like 1 (Xenopus laevis)	0.477309	1	no		0	1	0
178	Acbd3	1	182.656	25	acyl-Coenzyme A binding domain containing 3	2.51298	2	no		0	2	0
179	5830405M20Rik	1	182.686	1	RIKEN cDNA 5830405M20 gene	0.462878	1	no		0	1	0
180	2900024J01Rik	1	182.708	0	RIKEN cDNA 2900024J01 gene	0.122939	1	no		0	1	0
181	H3f3a	1	182.733	3	H3 histone, family 3A	0.898106	3	no		2	1	0
182	EG666457	1	182.744	2	predicted gene, EG666457	0	0	no		0	0	0
183	Sde2	1	182.781	14	SDE2 telomere maintenance homolog (S. pombe)	0.370379	7	no	BC031781	3	1	0	3
184	Lefty2	1	182.823	8	Left-right determination factor 2	0.717774	3	no		2	1	0
185	Pycr2	1	182.834	0	pyrroline-5-carboxylate reductase family, member 2	1.04816	3	no		1	2	0
186	Lefty1	1	182.865	2	left right determination factor 1	0.434061	2	no		1	1	0
187	Tmem63a	1	182.873	63	transmembrane protein 63a	1.06472	6	no	Tmem63a	2	2	0	2
188	2210411M09Rik	1	182.882	9	RIKEN cDNA 2210411M09 gene	0.17581	1	no		0	1	0
189	Ephx1	1	182.92	49	epoxide hydrolase 1, microsomal	2.09863	6	no	Ephx1	2	2	0	2
190	9130409I23Rik	1	182.981	9	RIKEN cDNA 9130409I23 gene	0	2	no	9130409I23Rik	1	0	0	1
191	Nvl	1	183.024	87	nuclear VCP-like	1.15504	3	no		1	2	0
192	Cnih4	1	183.081	27	cornichon homolog 4 (Drosophila)	0.884186	2	no		1	1	0
193	Wdr26	1	183.103	39	WD repeat domain 26	0.723501	2	no		1	1	0
194	A430110L20Rik	1	183.156	3	RIKEN cDNA A430110L20 gene	0.550071	2	no		1	1	0
195	Cnih3	1	183.283	284	cornichon homolog 3 (Drosophila)	0.304496	3	no	Cnih3	1	1	0	1
196	2900069G24Rik	1	183.311	6	RIKEN cDNA 2900069G24 gene	0	0	no		0	0	0
197	Ccdc121	1	183.44	1	coiled-coil domain containing 121	0.272672	4	no	Ccdc121	1	1	0	2
198	Gm980	1	183.503	0	gene model 980, (NCBI)	0.376148	1	no		0	1	0
199	Dnahc14	1	183.671	2	dynein, axonemal, heavy chain 14	0	0	no		0	0	0
200	Lbr	1	183.745	2	lamin B receptor	0.90286	2	no	Lbr	0	1	0	1
201	EG433384	1	183.782	0	predicted gene, EG433384	0	0	no		0	0	0
202	Enah	1	183.835	283	enabled homolog (Drosophila)	2.44271	3	no		1	2	0
203	2700078F05Rik	1	183.882	18	RIKEN cDNA 2700078F05 gene	0.374561	1	no		0	1	0
204	Srp9	1	184.055	1	signal recognition particle 9	0.469023	4	no		3	1	0
205	Degs1	1	184.206	5	degenerative spermatocyte homolog 1 (Drosophila)	0.420372	2	no		1	1	0
206	1700047M11Rik	1	184.231	1	RIKEN cDNA 1700047M11 gene	0.663475	2	no		1	1	0
207	Fbxo28	1	184.243	13	F-box protein 28	0.696771	2	no		1	1	0
208	Trp53bp2	1	184.339	0	transformation related protein 53 binding protein 2	3.18742	4	no		1	3	0
209	Capn2	1	184.397	15	calpain 2	2.18762	3	no		1	2	0
210	Capn8	1	184.495	9	calpain 8	0.247986	2	no		1	1	0
211	4922505E12Rik	1	184.677	0	RIKEN cDNA 4922505E12 gene	0	0	no		0	0	0
212	Susd4	1	184.695	85	sushi domain containing 4	0.717377	1	no		0	1	0
213	Tlr5	1	184.885	0	toll-like receptor 5	0	2	no	Tlr5	0	0	0	2
										0
1	Mapkap1	2	34.2875	386	mitogen-activated protein kinase associated protein 1	0.731407	4	no		3	1	0
2	Gapvd1	2	34.5325	3	GTPase activating protein and VPS9 domains 1	1.04054	3	no		1	2	0
3	Hspa5	2	34.6276	1	heat shock protein 5	0.658907	1	no		0	1	0
4	Rabepk	2	34.6342	4	Rab9 effector protein with kelch motifs	0.29566	1	no		0	1	0
5	4930550L05Rik	2	34.6578	2	RIKEN cDNA 4930550L05 gene	1.12413	2	no		0	2	0
6	Fbxw2	2	34.6607	3	F-box and WD-40 domain protein 2	1.16902	2	no		0	2	0
7	Psmd5	2	34.7076	1	proteasome (prosome, macropain) 26S subunit, non-ATPase, 5	0.991107	1	no		0	1	0
8	5730407M17Rik	2	34.7266	0	RIKEN cDNA 5730407M17 gene	0.825808	4	no		3	1	0
9	D730039F16Rik	2	34.73	0	RIKEN cDNA D730039F16 gene	0.486865	3	no		2	1	0
10	Phf19	2	34.7493	16	PHD finger protein 19	0.915757	1	no		0	1	0
11	Traf1	2	34.7988	24	Tnf receptor-associated factor 1	1.2636	5	no		3	2	0
12	Hc	2	34.8389	62	hemolytic complement	0.760072	4	no	Hc	1	1	0	2
13	AI182371	2	34.9396	1	expressed sequence AI182371	1.41488	3	no		1	2	0
14	Cep110	2	35.0005	0	centrosomal protein 110	1.90144	2	no		0	2	0
15	Rab14	2	35.0357	0	RAB14, member RAS oncogene family	0.548462	1	no		0	1	0
16	Gsn	2	35.138	1	gelsolin	1.22645	3	no		1	2	0
17	Stom	2	35.1695	0	stomatin	1.66707	2	no		0	2	0
18	4930568D16Rik	2	35.2097	2	RIKEN cDNA 4930568D16 gene	0.315088	1	no		0	1	0
19	4930402F06Rik	2	35.2311	1	RIKEN cDNA 4930402F06 gene	0.319741	2	no		1	1	0
20	Ggta1	2	35.2557	2	glycoprotein galactosyltransferase alpha 1, 3	0.710984	1	no		0	1	0
21	Dab2ip	2	35.4775	1	disabled homolog 2 (Drosophila) interacting protein	2.78719	2	no		0	2	0
22	Ttll11	2	35.6068	6	tubulin tyrosine ligase-like family, member 11	0.242132	1	no		0	1	0
23	9030204H09Rik	2	35.6747	0	RIKEN cDNA 9030204H09 gene	0.209424	1	no		0	1	0
24	4930564I24Rik	2	35.8354	0	RIKEN cDNA 4930564I24 gene	2.64981	2	no		0	2	0
25	Ndufa8	2	35.8919	0	NADH dehydrogenase (ubiquinone) 1 alpha subcomplex, 8	0.197311	1	no		0	1	0
26	1700010A17Rik	2	35.905	15	RIKEN cDNA 1700010A17 gene	0.439871	1	no		0	1	0
27	Lhx6	2	35.9375	35	LIM homeobox protein 6	0.923164	1	no		0	1	0
28	Rbm18	2	35.9716	5	RNA binding motif protein 18	0.887844	2	no		1	1	0
29	Mrrf	2	35.9922	18	mitochondrial ribosome recycling factor	0.580152	2	no		1	1	0
30	LOC100040493	2	36.0578	3	hypothetical protein LOC100040493	0	0	no		0	0	0
31	Ptgs1	2	36.0859	1	prostaglandin-endoperoxide synthase 1	1.48163	2	no		0	2	0
32	Olfr335	2	36.157	0	olfactory receptor 335	0	0	no		0	0	0
33	Olfr338	2	36.2323	1	olfactory receptor 338	0.813015	1	no		0	1	0
34	Olfr339	2	36.2769	1	olfactory receptor 339	0.235954	1	no		0	1	0
35	Olfr340	2	36.3081	0	olfactory receptor 340	0.315582	1	no		0	1	0
36	Olfr341	2	36.3347	0	olfactory receptor 341	1.42456	2	no		0	2	0
37	Olfr342	2	36.3829	0	olfactory receptor 342	0.35428	1	no		0	1	0
38	Olfr344	2	36.4241	0	olfactory receptor 344	0.898813	1	no		0	1	0
39	Olfr345	2	36.4956	0	olfactory receptor 345	0.411183	1	no		0	1	0
40	Olfr346	2	36.5435	0	olfactory receptor 346	0.235922	1	no		0	1	0
41	Olfr347	2	36.5898	1	olfactory receptor 347	0.522889	1	no		0	1	0
42	Olfr348	2	36.642	0	olfactory receptor 348	0.68517	1	no		0	1	0
43	Olfr50	2	36.6488	3	olfactory receptor 50	0.363098	1	no		0	1	0
44	Olfr3	2	36.6677	0	olfactory receptor 3	0.119051	1	no		0	1	0
45	Olfr350	2	36.7056	0	olfactory receptor 350	0.382158	1	no		0	1	0
46	Olfr351	2	36.7149	0	olfactory receptor 351	0.248144	2	no		1	1	0
47	Olfr352	2	36.7251	0	olfactory receptor 352	1.26038	2	no		0	2	0
48	Olfr353	2	36.7454	0	olfactory receptor 353	0.617569	1	no		0	1	0
49	Olfr354	2	36.7625	0	olfactory receptor 354	0.354225	1	no		0	1	0
50	Olfr355	2	36.7827	1	olfactory receptor 355	0.472788	2	no		1	1	0
51	Olfr356	2	36.7926	0	olfactory receptor 356	0.27104	1	no		0	1	0
52	Olfr357	2	36.8523	0	olfactory receptor 357	0.425659	1	no		0	1	0
53	Olfr358	2	36.8601	1	olfactory receptor 358	0.431738	1	no		0	1	0
54	Olfr360	2	36.9238	0	olfactory receptor 360	0.338304	1	no		0	1	0
55	Olfr361	2	36.9403	0	olfactory receptor 361	0.34662	1	no		0	1	0
56	Olfr362	2	36.9602	2	olfactory receptor 362	0.607154	1	no		0	1	0
57	Olfr365	2	37.0568	0	olfactory receptor 365	0.292855	1	no		0	1	0
58	Olfr366	2	37.075	0	olfactory receptor 366	0	0	no		0	0	0
59	Olfr367	2	37.1225	2	olfactory receptor 367	0	0	no		0	0	0
60	Olfr368	2	37.1873	0	olfactory receptor 368	0.471742	1	no		0	1	0
61	Pdcl	2	37.2056	0	phosducin-like	0.344412	1	no		0	1	0
62	Rc3h2	2	37.2256	8	ring finger and CCCH-type zinc finger domains 2	1.05229	4	no	Rc3h2	1	2	0	1
63	Zbtb6	2	37.281	1	zinc finger and BTB domain containing 6	1.0342	7	no	Zbtb6	3	2	0	2
64	Zbtb26	2	37.2877	0	zinc finger and BTB domain containing 26	0.487683	1	no		0	1	0
65	Rabgap1	2	37.2988	29	RAB GTPase activating protein 1	1.25691	3	no		1	2	0
66	Gpr21	2	37.3721	1	G protein-coupled receptor 21	0.388322	1	no		0	1	0
67	C230082I21Rik	2	37.3919	0	RIKEN cDNA C230082I21 gene	0.310133	1	no		0	1	0
68	Strbp	2	37.4254	55	spermatid perinuclear RNA binding protein	1.58607	4	no		2	2	0
69	6430510M02Rik	2	37.433	1	RIKEN cDNA 6430510M02 gene	0	0	no		0	0	0
70	Crb2	2	37.6492	0	crumbs homolog 2 (Drosophila)	0.522021	1	no		0	1	0
71	Dennd1a	2	37.6545	83	DENN/MADD domain containing 1A	0.301495	2	yes		1	1	0
72	D030035A18Rik	2	37.8714	0	RIKEN cDNA D030035A18 gene	0.532374	1	no		0	1	0
73	2610030P05Rik	2	38.0739	0	RIKEN cDNA 2610030P05 gene	0.269353	1	no		0	1	0
74	8030493G06Rik	2	38.0774	0	RIKEN cDNA 8030493G06 gene	0.318381	1	no		0	1	0
75	Lhx2	2	38.2068	1	LIM homeobox protein 2	0.0879245	2	no		1	1	0
76	Nek6	2	38.3672	222	NIMA (never in mitosis gene a)-related expressed kinase 6	0.38025	2	yes		1	1	0
77	Psmb7	2	38.4436	33	proteasome (prosome, macropain) subunit, beta type 7	0.352787	1	yes		0	1	0
78	Nr5a1	2	38.5482	4	nuclear receptor subfamily 5, group A, member 1	0.530057	3	no	Nr5a1	1	1	0	1
79	4933433P16Rik	2	38.5682	0	RIKEN cDNA 4933433P16 gene	0	0	no		0	0	0
80	Nr6a1	2	38.5789	27	nuclear receptor subfamily 6, group A, member 1	3.38652	4	no		1	3	0
81	LOC548103	2	38.6752	0	hypothetical LOC548103	0	0	no		0	0	0
82	5730507A11Rik	2	38.7173	0	RIKEN cDNA 5730507A11 gene	0.909936	1	no		0	1	0
83	Olfml2a	2	38.7875	9	olfactomedin-like 2A	0.718511	2	no		1	1	0
84	Wdr38	2	38.8538	0	WD repeat domain 38	0.453457	1	no		0	1	0
85	Rpl35	2	38.8571	1	ribosomal protein L35	0.639823	2	no		1	1	0
86	Arpc5l	2	38.8637	1	actin related protein 2/3 complex, subunit 5-like	1.30646	2	no		0	2	0
87	Golga1	2	38.872	4	golgi autoantigen, golgin subfamily a, 1	3.934	4	no		1	3	0
88	A930041I02Rik	2	38.9217	17	RIKEN cDNA A930041I02 gene	0	0	no		0	0	0
89	A130054J05Rik	2	39.0156	0	RIKEN cDNA A130054J05 gene	0.931687	1	no		0	1	0
90	Ppp6c	2	39.0523	2	protein phosphatase 6, catalytic subunit	0.651655	1	no		0	1	0
91	Lrp1b	2	40.4523	4588	low density lipoprotein-related protein 1B (deleted in tumors)	0.49938	5	no	Lrp1b	1	1	0	3
92	6430605C03Rik	2	41.924	0	RIKEN cDNA 6430605C03 gene	0.624831	1	no		0	1	0
93	9030418E23Rik	2	41.9934	0	RIKEN cDNA 9030418E23 gene	0.618957	2	no		1	1	0
94	Kynu	2	43.4108	164	kynureninase (L-kynurenine hydrolase)	0.710113	2	no		1	1	0
95	Arhgap15	2	43.6043	771	Rho GTPase activating protein 15	1.16885	2	yes		0	2	0
96	A530045O15Rik	2	43.7806	4	RIKEN cDNA A530045O15 gene	0.932349	1	no		0	1	0
97	5830407E08Rik	2	43.8505	0	RIKEN cDNA 5830407E08 gene	1.03852	2	no		0	2	0
98	A430092G05Rik	2	43.9149	2	RIKEN cDNA A430092G05 gene	1.10158	2	no		0	2	0
99	A430068E04Rik	2	44.058	0	RIKEN cDNA A430068E04 gene	1.23276	2	no		0	2	0
100	Gtdc1	2	44.4199	49	glycosyltransferase-like domain containing 1	0.631922	2	no		1	1	0
		Chr6								0
1	Slc6a6	6	91.6341	9	solute carrier family 6 (neurotransmitter transporter, taurine), member 6	0.344679	1	no		0	1	0
2	4930517G19Rik	6	91.6399	0	RIKEN cDNA 4930517G19 gene	0.462744	1	no		0	1	0
3	C130022K22Rik	6	91.828	2	RIKEN cDNA C130022K22 gene	0.398197	1	no		0	1	0
4	4930590J08Rik	6	91.8542	11	RIKEN cDNA 4930590J08 gene	0.751358	2	no		1	1	0
5	Fgd5	6	91.9371	234	FYVE, RhoGEF and PH domain containing 5	2.05124	4	no	Fgd5	1	2	0	1
6	4930466I24Rik	6	91.9624	3	RIKEN cDNA 4930466I24 gene	0.598259	1	no		0	1	0
7	Nr2c2	6	92.089	2	nuclear receptor subfamily 2, group C, member 2	0.341983	2	no		1	1	0
8	9430019H13Rik	6	92.116	0	RIKEN cDNA 9430019H13 gene	0.182255	1	no		0	1	0
9	Mrps25	6	92.1195	2	mitochondrial ribosomal protein S25	0.645891	2	no		1	1	0
10	Zfyve20	6	92.1367	3	zinc finger, FYVE domain containing 20	2.39485	2	no		0	2	0
11	Trh	6	92.1921	0	thyrotropin releasing hormone	0.470117	3	no	Trh	0	1	0	2
12	Prickle2	6	92.3209	9	prickle-like 2 (Drosophila)	1.75092	3	no		1	2	0
13	Adamts9	6	92.7227	50	a disintegrin-like and metallopeptidase (reprolysin type) with thrombospondin type 1 motif, 9	4.42261	6	no		3	3	0
14	A730049H05Rik	6	92.7665	1	RIKEN cDNA A730049H05 gene	0.168919	1	no		0	1	0
15	9530026P05Rik	6	92.8906	277	RIKEN cDNA 9530026P05 gene	0.596546	2	no		1	1	0
16	D630004L18Rik	6	92.93	0	RIKEN cDNA D630004L18 gene	0.410857	1	no		0	1	0
17	Magi1	6	93.6254	52	membrane associated guanylate kinase, WW and PDZ domain containing 1	3.7153	4	no		1	3	0
18	B430316J06Rik	6	93.8678	1	RIKEN cDNA B430316J06 gene	0	0	no		0	0	0
19	8030459D09Rik	6	93.9388	0	RIKEN cDNA 8030459D09 gene	2.22967	2	no		0	2	0
20	4930511A08Rik	6	94.0829	3	RIKEN cDNA 4930511A08 gene	0.66462	1	no		0	1	0
21	Slc25a26	6	94.4503	191	solute carrier family 25 (mitochondrial carrier, phosphate carrier), member 26	0.318629	3	no		2	1	0
22	Lrig1	6	94.5545	206	leucine-rich repeats and immunoglobulin-like domains 1	0.503569	2	no		1	1	0
23	4930511E03Rik	6	94.8938	1	RIKEN cDNA 4930511E03 gene	0.20299	1	no		0	1	0
24	2410024F20Rik	6	95.042	6	RIKEN cDNA 2410024F20 gene	0	0	no		0	0	0
25	1700010K10Rik	6	95.064	12	RIKEN cDNA 1700010K10 gene	0.69813	1	no		0	1	0
26	Kbtbd8	6	95.0679	29	kelch repeat and BTB (POZ) domain containing 8	0.574597	1	no		0	1	0
27	AY512915	6	95.2406	177	cDNA sequence AY512915	0	0	no		0	0	0
28	Suclg2	6	95.4241	470	succinate-Coenzyme A ligase, GDP-forming, beta subunit	0.939418	2	no		1	1	0
29	A330102K18Rik	6	95.9854	0	RIKEN cDNA A330102K18 gene	0	0	no		0	0	0
30	C630007B19Rik	6	96.0631	279	RIKEN cDNA C630007B19 gene	0	0	no		0	0	0
31	2900060L22Rik	6	96.0664	0	RIKEN cDNA 2900060L22 gene	0	0	no		0	0	0
32	1700123L14Rik	6	96.1302	0	RIKEN cDNA 1700123L14 gene	0.373544	1	no		0	1	0
33	C130034I18Rik	6	96.7812	388	RIKEN cDNA C130034I18 gene	0.372736	3	no		2	1	0
34	A130022J15Rik	6	97.0609	61	RIKEN cDNA A130022J15 gene	0.261881	2	no		1	1	0
35	Tmf1	6	97.1053	1	TATA element modulatory factor 1	0.378759	1	no		0	1	0
		Chr7								0
1	Fank1	7	140.969	4	fibronectin type 3 and ankyrin repeat domains 1	1.10596	2	no		0	2	0
2	Adam12	7	141.075	13	a disintegrin and metallopeptidase domain 12 (meltrin alpha)	7.9638	6	yes	Adam12	1	3	1	1
3	5033415L01Rik	7	141.168	0	RIKEN cDNA 5033415L01 gene	4.86645	3	no		0	3	0
4	6030403N03Rik	7	141.207	0	RIKEN cDNA 6030403N03 gene	0	0	no		0	0	0
5	A130023I24Rik	7	141.419	0	RIKEN cDNA A130023I24 gene	0.63136	1	no		0	1	0
6	1700023G08Rik	7	141.453	1	RIKEN cDNA 1700023G08 gene	0.163911	1	no		0	1	0
7	4933400E14Rik	7	141.458	3	RIKEN cDNA 4933400E14 gene	0.85946	1	no		0	1	0
8	Dock1	7	141.862	31	dedicator of cyto-kinesis 1	1.36803	3	no		1	2	0
9	5530400B01Rik	7	141.889	0	RIKEN cDNA 5530400B01 gene	0	0	no		0	0	0
10	B830028B13Rik	7	142.128	0	RIKEN cDNA B830028B13 gene	0	0	no		0	0	0
11	B930046L07Rik	7	142.146	0	RIKEN cDNA B930046L07 gene	0.686505	1	no		0	1	0
12	5430417C01Rik	7	142.286	0	RIKEN cDNA 5430417C01 gene	3.40547	4	no		1	3	0
13	Nctc1	7	142.363	0	non-coding transcript 1	0.51983	1	no		0	1	0
14	1700120G07Rik	7	142.383	0	RIKEN cDNA 1700120G07 gene	0.858101	1	no		0	1	0
15	H19	7	142.385	0	H19 fetal liver mRNA	0.760933	2	no		1	1	0
16	Igf2as	7	142.479	0	insulin-like growth factor 2, antisense	0.157452	1	no		0	1	0
17	4930544L04Rik	7	142.588	0	RIKEN cDNA 4930544L04 gene	0.573189	1	no		0	1	0
18	Foxi2	7	142.602	0	forkhead box I2	0.875086	1	no		0	1	0
19	Clrn3	7	142.703	0	clarin 3	0.261087	1	no		0	1	0
20	Ptpre	7	142.73	1	protein tyrosine phosphatase, receptor type, E	0.960274	2	no		1	1	0
21	9230118N17Rik	7	142.759	0	RIKEN cDNA 9230118N17 gene	1.18156	2	no		0	2	0
22	5830432E09Rik	7	142.84	0	RIKEN cDNA 5830432E09 gene	0.658062	1	no		0	1	0
23	Mki67	7	142.881	0	antigen identified by monoclonal antibody Ki 67	1.27432	2	no		0	2	0
24	6330420H09Rik	7	143.045	1	RIKEN cDNA 6330420H09 gene	0.351134	1	no		0	1	0
25	Gm498	7	143.407	0	gene model 498, (NCBI)	0.371129	1	no		0	1	0
26	C030029H02Rik	7	143.46	1	RIKEN cDNA C030029H02 gene	0.491787	1	no		0	1	0
27	C230079O03	7	143.524	0	hypothetical protein C230079O03	0.241945	1	no		0	1	0
28	EG621677	7	143.86	0	predicted gene, EG621677	0	0	no		0	0	0
29	Mgmt	7	144.086	191	O-6-methylguanine-DNA methyltransferase	1.61051	7	yes	Mgmt	3	2	0	2
30	Ppfia1	7	144.286	0	protein tyrosine phosphatase, receptor type, f polypeptide (PTPRF), interacting protein, alpha 1	1.05162	3	no		1	2	0
31	4933409L14Rik	7	144.316	3	RIKEN cDNA 4933409L14 gene	0	0	no		0	0	0
32	Ebf3	7	144.385	59	early B-cell factor 3	0.547624	2	no		1	1	0
33	Glrx3	7	144.629	24	glutaredoxin 3	0	0	no		0	0	0
34	LOC620016	7	144.651	6	similar to thioredoxin-like 2	0	0	no		0	0	0
35	4930570E01Rik	7	144.841	7	RIKEN cDNA 4930570E01 gene	0.32417	1	no		0	1	0
36	Tcerg1l	7	145.401	0	transcription elongation regulator 1-like	0.518224	3	no	Tcerg1l	1	1	0	1
37	4930543N07Rik	7	145.746	0	RIKEN cDNA 4930543N07 gene	0.830742	1	no		0	1	0
38	2900001A22Rik	7	145.754	0	RIKEN cDNA 2900001A22 gene	0.363225	1	no		0	1	0
39	Mapk1ip1	7	146.028	0	mitogen-activated protein kinase 1 interacting protein 1	0.617461	1	no		0	1	0
40	Ppp2r2d	7	146.038	0	protein phosphatase 2, regulatory subunit B, delta isoform	0.449471	2	no		1	1	0
41	6030427F01Rik	7	146.076	0	RIKEN cDNA 6030427F01 gene	1.02002	2	no		0	2	0
42	Bnip3	7	146.083	0	BCL2/adenovirus E1B interacting protein 1, NIP3	0.132504	3	no		2	1	0
43	Dpysl4	7	146.272	0	dihydropyrimidinase-like 4	0.633541	1	no		0	1	0
44	Stk32c	7	146.29	0	serine/threonine kinase 32C	0.3641	2	no		1	1	0
45	Lrrc27	7	146.399	0	leucine rich repeat containing 27	0.56941	4	no	Lrrc27	1	1	0	2
46	Pwwp2b	7	146.434	0	PWWP domain containing 2B	0	1	no	Pwwp2b	0	0	0	1
47	Inpp5a	7	146.575	0	inositol polyphosphate-5-phosphatase A	1.23802	3	yes		1	2	0
48	Nkx6-2	7	146.765	0	NK6 transcription factor related, locus 2 (Drosophila)	0.782126	2	no		1	1	0
49	E030019B06Rik	7	146.787	0	RIKEN cDNA E030019B06 gene	0.477746	2	no		1	1	0
50	Cfap46	7	146.825	0	(cilia and flagella associated protein 46	1.41362	4	no	9330101J02Rik	0	2	0	2
51	Gpr123	7	147.02	0	G protein-coupled receptor 123	0.17694	1	no		0	1	0
52	Kndc1	7	147.081	0	kinase non-catalytic C-lobe domain (KIND) containing 1	0.907099	1	no		0	1	0
53	Utf1	7	147.13	0	undifferentiated embryonic cell transcription factor 1	0.310601	1	no		0	1	0
54	6430531B16Rik	7	147.158	0	RIKEN cDNA 6430531B16 gene	0.621381	1	no		0	1	0
55	Adam8	7	147.165	0	a disintegrin and metallopeptidase domain 8	1.13265	2	no		0	2	0
56	Tubgcp2	7	147.182	0	tubulin, gamma complex associated protein 2	0.814287	1	no		0	1	0
57	Zfp511	7	147.222	0	zinc finger protein 511	0.153911	1	no		0	1	0
58	Msx3	7	147.232	0	homeo box, msh-like 3	0.540237	1	no		0	1	0
59	Caly	7	147.256	0	calcyon neuron-specific vesicular protein	0	0	no		0	0	0
60	Prap1	7	147.279	0	proline-rich acidic protein 1	0.196819	1	no		0	1	0
		Chr9								0
1	7630403G23Rik	9	33.85	71	RIKEN cDNA 7630403G23 gene	0.378684	1	no		0	1	0
2	Kirrel3	9	34.2963	1474	kin of IRRE like 3 (Drosophila)	1.05316	5	no		3	2	0
3	5330423I11Rik	9	34.5589	0	RIKEN cDNA 5330423I11 gene	0.451618	4	no		3	1	0
4	A130066N16Rik	9	34.7258	5	RIKEN cDNA A130066N16 gene	0.335688	2	no		1	1	0
5	St3gal4	9	34.8542	120	ST3 beta-galactoside alpha-2,3-sialyltransferase 4	1.02969	3	no		1	2	0
6	9330161A08Rik	9	34.8789	13	RIKEN cDNA 9330161A08 gene	0.442615	4	no		3	1	0
7	4930581F22Rik	9	34.9243	52	RIKEN cDNA 4930581F22 gene	1.04001	3	no		1	2	0
8	Dcps	9	34.932	137	decapping enzyme, scavenger	0.855717	3	no		2	1	0
9	Tirap	9	34.9944	38	toll-interleukin 1 receptor (TIR) domain-containing adaptor protein	0.57338	3	no		2	1	0
10	Foxred1	9	35.0118	16	FAD-dependent oxidoreductase domain containing 1	1.49411	3	no		1	2	0
11	Gm1113	9	35.0163	0	gene model 1113, (NCBI)	0.751839	1	no		0	1	0
12	Srpr	9	35.0188	7	signal recognition particle receptor ('docking protein')	0.788998	6	no	Srpr	3	1	0	2
13	Ppp4r1l	9	35.0245	134	protein phosphatase 4, regulatory subunit 1-like	0.433947	2	no		1	1	0
14	Rpusd4	9	35.0755	11	RNA pseudouridylate synthase domain containing 4	0.761216	1	no		0	1	0
15	4933422A05Rik	9	35.0887	8	RIKEN cDNA 4933422A05 gene	0.391162	1	no		0	1	0
16	2610105M22Rik	9	35.1695	2	RIKEN cDNA 2610105M22 gene	0	0	no		0	0	0
17	LOC493581	9	35.2325	21	hypothetical LOC493581	0	0	no		0	0	0
18	Cdon	9	35.2597	84	cell adhesion molecule-related/down-regulated by oncogenes	0.430789	4	no	Cdon	1	1	0	2
19	Ddx25	9	35.3494	10	DEAD (Asp-Glu-Ala-Asp) box polypeptide 25	1.35313	3	no		1	2	0
20	Pus3	9	35.367	5	pseudouridine synthase 3	1.35178	5	no	Pus3	2	2	0	1
21	Hyls1	9	35.3686	4	hydrolethalus syndrome 1	0.818954	2	no		1	1	0
22	Svs7	9	35.4152	11	seminal vesicle secretory protein 7	1.07554	2	no		0	2	0
23	Gm846	9	35.4772	3	gene model 846, (NCBI)	0.305245	2	no		1	1	0
1	1700063D05Rik	9	41.0142	26	RIKEN cDNA 1700063D05 gene	0.648689	2	no		1	1	0
2	3110039I08Rik	9	41.1846	326	RIKEN cDNA 3110039I08 gene	0.399907	2	no		1	1	0
3	2610203C20Rik	9	41.3434	1	RIKEN cDNA 2610203C20 gene	0.141885	4	no	2610203C20Rik	1	1	0	2
4	D230004N17Rik	9	41.4223	15	RIKEN cDNA D230004N17 gene	1.42412	5	no		3	2	0
5	6720432D03Rik	9	41.6112	11	RIKEN cDNA 6720432D03 gene	0.362214	1	no		0	1	0
6	Sorl1	9	41.7766	637	sortilin-related receptor, LDLR class A repeats-containing	1.64012	4	yes	Sorl1	1	2	0	1
7	4930546K05Rik	9	41.9917	133	RIKEN cDNA 4930546K05 gene	0.515659	1	no		0	1	0
8	Sc5d	9	42.0623	59	sterol-C5-desaturase (fungal ERG3, delta-5-desaturase) homolog (S. cerevisae)	0.533941	4	no	Sc5d	2	1	0	1
9	Tecta	9	42.1377	219	tectorin alpha	0.299448	4	no	Tecta	1	1	0	2
10	Tbcel	9	42.2204	161	tubulin folding cofactor E-like	1.33508	4	no		2	2	0
11	Grik4	9	42.3285	687	glutamate receptor, ionotropic, kainate 4	0.355506	2	no		1	1	0
12	9530085L02Rik	9	42.4169	1	RIKEN cDNA 9530085L02 gene	0.463546	2	no		1	1	0
13	Arhgef12	9	42.7719	172	Rho guanine nucleotide exchange factor (GEF) 12	1.04171	4	no	Arhgef12	1	2	0	1
14	B430007K19Rik	9	42.9074	0	RIKEN cDNA B430007K19 gene	0.381881	2	no		1	1	0
15	Tmem136	9	42.9167	44	transmembrane protein 136	0.163875	1	no		0	1	0
16	Pou2f3	9	42.932	235	POU domain, class 2, transcription factor 3	0.786774	1	no		0	1	0
17	Oaf	9	43.0294	25	OAF homolog (Drosophila)	0.283316	2	no		1	1	0
18	D630033O11Rik	9	43.0734	95	RIKEN cDNA D630033O11 gene	0	1	no		1	0	0
19	Trim29	9	43.1188	53	tripartite motif protein 29	0.492085	2	no		1	1	0
20	A030010E16Rik	9	43.5482	0	RIKEN cDNA A030010E16 gene	0.111714	1	no		0	1	0
21	Pvrl1	9	43.5527	15	poliovirus receptor-related 1	0.569896	2	no	Pvrl1	0	1	0	1
22	E230034D01Rik	9	43.8021	7	RIKEN cDNA E230034D01 gene	0.406375	1	no		0	1	0
23	A730077B16Rik	9	43.8029	3	RIKEN cDNA A730077B16 gene	0.193021	1	no		0	1	0
24	Thy1	9	43.8515	0	thymus cell antigen 1, theta	1.99251	3	no		1	2	0
25	Usp2	9	43.8751	20	ubiquitin specific peptidase 2	0.453131	2	no		1	1	0
26	C1qtnf5	9	43.9099	0	C1q and tumor necrosis factor related protein 5	4.67051	4	no		1	3	0
27	Mfrp	9	43.9099	0	membrane-type frizzled-related protein	0	0	no		0	0	0
28	Rnf26	9	43.9189	0	ring finger protein 26	0.901622	3	no		2	1	0
29	Mcam	9	43.9427	5	melanoma cell adhesion molecule	1.47955	3	no		1	2	0
30	Cbl	9	43.9573	53	Casitas B-lineage lymphoma	0.593936	2	no		1	1	0
31	5830462O15Rik	9	43.9871	0	RIKEN cDNA 5830462O15 gene	0.386821	1	no		0	1	0
32	BC038167	9	44.0514	0	cDNA sequence BC038167	0.323631	2	no		1	1	0
33	Pdzd3	9	44.0554	0	PDZ domain containing 3	0.62502	1	no		0	1	0
34	Nlrx1	9	44.0608	39	NLR family member X1	1.31663	3	no		1	2	0
35	Abcg4	9	44.0813	12	ATP-binding cassette, sub-family G (WHITE), member 4	0.64575	1	no		0	1	0
36	Mizf	9	44.1038	7	MBD2-interacting zinc finger	0.7629	1	no		0	1	0
37	Tmem24	9	44.1173	5	transmembrane protein 24	0.52506	1	no		0	1	0
38	Dpagt1	9	44.1349	13	dolichyl-phosphate (UDP-N-acetylglucosamine) acetylglucosaminephosphotransferase 1 (GlcNAc-1-P transferase)	0.703651	1	no		0	1	0
39	H2afx	9	44.1428	5	H2A histone family, member X	1.31021	3	no		1	2	0
40	Hmbs	9	44.1444	16	hydroxymethylbilane synthase	1.28558	4	no		2	2	0
41	Vps11	9	44.1562	59	vacuolar protein sorting 11 (yeast)	1.08073	3	no		1	2	0
42	9430081H08Rik	9	44.1867	2	RIKEN cDNA 9430081H08 gene	1.45143	3	no		1	2	0
43	Hyou1	9	44.1876	11	hypoxia up-regulated 1	0.166386	2	no		1	1	0
44	LOC100043178	9	44.2052	6	hypothetical protein LOC100043178	0	0	no		0	0	0
45	Slc37a4	9	44.2063	6	solute carrier family 37 (glucose-6-phosphate transporter), member 4	0.590666	3	no		2	1	0
46	Trappc4	9	44.2118	7	trafficking protein particle complex 4	1.86783	3	no		1	2	0
47	Rps25	9	44.2158	6	ribosomal protein S25	0.354836	2	no		1	1	0
48	Ccdc84	9	44.2182	11	coiled-coil domain containing 84	0.239477	2	no		1	1	0
49	Foxr1	9	44.2423	5	forkhead box R1	0.571725	1	no		0	1	0
50	Upk2	9	44.2608	0	uroplakin 2	0.489431	2	no		1	1	0
51	C030014I23Rik	9	44.2869	0	RIKEN cDNA C030014I23 gene	6.46279	4	no		0	3	1
52	Bcl9l	9	44.3072	23	B-cell CLL/lymphoma 9-like	2.22066	3	no		1	2	0
53	Cxcr5	9	44.3199	28	chemochine (C-X-C motif) receptor 5	0	0	no		0	0	0
54	Ddx6	9	44.413	37	DEAD (Asp-Glu-Ala-Asp) box polypeptide 6	0.866185	2	no		1	1	0
55	E030022I16Rik	9	44.4263	0	RIKEN cDNA E030022I16 gene	0.306475	2	no		1	1	0
56	C430015D01Rik	9	44.4423	0	RIKEN cDNA C430015D01 gene	0.560996	1	no		0	1	0
57	1110001P04Rik	9	44.4481	0	RIKEN cDNA 1110001P04 gene	0.819814	1	no		0	1	0
58	BC049987	9	44.4785	0	cDNA sequence BC049987	0	0	no		0	0	0
59	Treh	9	44.4813	0	trehalase (brush-border membrane glycoprotein)	0.194241	2	yes		1	1	0
60	Phldb1	9	44.4944	66	pleckstrin homology-like domain, family B, member 1	1.73539	3	yes	Phldb1	0	2	0	1
61	Arcn1	9	44.5502	16	archain 1	2.94833	2	no		1	1	0
62	1500035H01Rik	9	44.5811	17	RIKEN cDNA 1500035H01 gene	0	0	no		0	0	0
63	Tmem25	9	44.6019	6	transmembrane protein 25	0.781959	2	no		1	1	0
64	BC021608	9	44.6075	7	cDNA sequence BC021608	0.992221	2	no		1	1	0
65	Mll1	9	44.6114	113	myeloid/lymphoid or mixed-lineage leukemia 1	1.14433	7	no	Mll1	3	2	0	2
66	Atp5l	9	44.7214	15	ATP synthase, H+ transporting, mitochondrial F0 complex, subunit g	0.454565	1	no		0	1	0
67	LOC100040708	9	44.7214	15	similar to ATP synthase, H+ transporting, mitochondrial F0 complex, subunit G	0	0	no		0	0	0
68	Ube4a	9	44.7312	77	ubiquitination factor E4A, UFD2 homolog (S. cerevisiae)	0.61423	3	no	Ube4a	1	1	0	1
69	Cd3g	9	44.7777	8	CD3 antigen, gamma polypeptide	0.94125	2	no		1	1	0
70	Cd3d	9	44.7899	0	CD3 antigen, delta polypeptide	0.320625	4	no		3	1	0
71	Cd3e	9	44.8068	0	CD3 antigen, epsilon polypeptide	0.536363	2	no		1	1	0
72	Mpzl2	9	44.8504	4	myelin protein zero-like 2	1.06338	5	no		3	2	0
73	Mpzl3	9	44.8633	22	myelin protein zero-like 3	0.62913	2	no		1	1	0
74	Amica1	9	44.8873	36	adhesion molecule, interacts with CXADR antigen 1	1.43075	3	no		1	2	0
75	Scn2b	9	44.926	21	sodium channel, voltage-gated, type II, beta	1.22351	3	no		1	2	0
76	Scn4b	9	44.9471	68	sodium channel, type IV, beta	0	1	no		1	0	0
77	Tmprss4	9	44.9808	9	transmembrane protease, serine 4	0.582885	2	no		1	1	0
78	BC049352	9	44.9901	6	cDNA sequence BC049352	0	0	no		0	0	0
79	Il10ra	9	45.0619	25	interleukin 10 receptor, alpha	0.932164	2	no		1	1	0
80	1700003G13Rik	9	45.1263	2	RIKEN cDNA 1700003G13 gene	0.249486	1	no		0	1	0
81	Tmprss13	9	45.1272	58	transmembrane protease, serine 13	0.240069	4	no	Tmprss13	1	1	0	2
82	Fxyd6	9	45.1783	50	FXYD domain-containing ion transport regulator 6	2.94399	3	no		1	2	0
83	Fxyd2	9	45.2112	23	FXYD domain-containing ion transport regulator 2	0.818475	3	no		2	1	0
84	4833428L15Rik	9	45.2247	24	RIKEN cDNA 4833428L15 gene	0.249351	1	no		0	1	0
85	Dscaml1	9	45.2384	315	Down syndrome cell adhesion molecule-like 1	0.406457	3	no	Dscaml1	1	1	0	1
86	Cep164	9	45.575	15	centrosomal protein 164	0.981603	4	no		3	1	0
87	2610028D06Rik	9	45.6054	0	RIKEN cDNA 2610028D06 gene	0.147187	1	no		0	1	0
88	Bace1	9	45.6466	14	beta-site APP cleaving enzyme 1	3.21039	4	no		1	3	0
89	Rnf214	9	45.6718	4	ring finger protein 214	1.35716	3	no		1	2	0
90	Pcsk7	9	45.7147	3	proprotein convertase subtilisin/kexin type 7	0.376762	1	no		0	1	0
91	Tagln	9	45.7377	0	transgelin	1.26058	2	no		0	2	0
92	Sidt2	9	45.746	1	SID1 transmembrane family, member 2	0.908563	1	no		0	1	0
93	Pafah1b2	9	45.7734	0	platelet-activating factor acetylhydrolase, isoform 1b, alpha2 subunit	0.519608	1	no		0	1	0
94	2610005M20Rik	9	45.7919	0	RIKEN cDNA 2610005M20 gene	0.580459	1	no		0	1	0
95	BC033915	9	45.8209	84	cDNA sequence BC033915	0.517772	2	no		1	1	0
96	130004C03	9	45.8818	0	hypothetical LOC403343	0	0	no		0	0	0
97	Apoa1	9	46.0367	0	apolipoprotein A-I	0.565295	3	no	Apoa1	0	1	0	2
98	Apoc3	9	46.0411	0	apolipoprotein C-III	0.396858	3	no	Apoc3	0	1	0	2
99	Apoa4	9	46.0489	0	apolipoprotein A-IV	0.508036	1	no		0	1	0
100	Apoa5	9	46.0767	0	apolipoprotein A-V	1.26515	3	no		1	2	0
101	Zfp259	9	46.0811	2	zinc finger protein 259	1.12021	2	no		0	2	0
102	Bud13	9	46.0911	1	BUD13 homolog (yeast)	0.468149	1	yes		0	1	0
103	4931429L15Rik	9	46.1114	2	RIKEN cDNA 4931429L15 gene	0.533556	1	no		0	1	0
104	4930448E22Rik	9	46.1352	0	RIKEN cDNA 4930448E22 gene	0	0	no		0	0	0
105	2900052N01Rik	9	46.7217	46	RIKEN cDNA 2900052N01 gene	0.92651	2	no		1	1	0
106	D930036J05	9	46.8068	20	hypothetical protein D930036J05	0.3657	1	no		0	1	0
107	Cadm1	9	47.3384	1867	cell adhesion molecule 1	7.74085	5	yes		1	3	1
										0
1	Trmt11	Chr10	30.254	2	tRNA methyltransferase 11 homolog (S. cerevisiae)	0.493417	1	yes		0	1	0
2	AV009015	10	30.323	1	expressed sequence AV009015	0	0	no		0	0	0
3	Hint3	10	30.328	0	histidine triad nucleotide binding protein 3	0.188096	1	yes		0	1	0
4	Ncoa7	10	30.3654	53	nuclear receptor coactivator 7	0.587486	1	no		0	1	0
5	6430403P17Rik	10	30.4886	0	RIKEN cDNA 6430403P17 gene	0	0	no		0	0	0
6	Hey2	10	30.5522	28	hairy/enhancer-of-split related with YRPW motif 2	1.43321	3	no		1	2	0
7	Hddc2	10	31.0332	0	HD domain containing 2	0.481472	1	no		0	1	0
8	Tpd52l1	10	31.0522	5	tumor protein D52-like 1	0.576267	1	no		0	1	0
9	D730042M07Rik	10	31.0922	0	RIKEN cDNA D730042M07 gene	0	0	no		0	0	0
10	3110035C09Rik	10	31.2197	0	RIKEN cDNA 3110035C09 gene	0.868185	1	no		0	1	0
11	Rnf217	10	31.2217	3	ring finger protein 217	0	0	no		0	0	0
12	Nkain2	10	31.4091	45	Na+/K+ transporting ATPase interacting 2	0	0	no		0	0	0
13	2900052O17Rik	10	31.8173	0	RIKEN cDNA 2900052O17 gene	0	0	no		0	0	0
14	LOC432449	10	31.9834	0	hypothetical gene supported by AK038984	0	0	no		0	0	0
15	C030006N10Rik	10	31.999	0	RIKEN cDNA C030006N10 gene	0.146936	1	no		0	1	0
16	Trdn	10	32.8033	10	triadin	0.57452	2	no		1	1	0
17	D830005E20Rik	10	32.9421	2	RIKEN cDNA D830005E20 gene	1.21182	2	no		0	2	0
18	Rlbp1l2	10	33.2321	9	retinaldehyde binding protein 1-like 2	0.825442	1	no		0	1	0
19	EG215895	10	33.4576	0	predicted gene, EG215895	0.357792	1	no		0	1	0
20	Sult3a1	10	33.5775	0	sulfotransferase family 3A, member 1	0.654759	1	no		0	1	0
21	Rshl3	10	33.6253	2	radial spokehead-like 3	0	0	no		0	0	0
22	2700019D07Rik	10	33.6467	1	RIKEN cDNA 2700019D07 gene	0.68462	1	no		0	1	0
23	A830082N09Rik	10	33.7072	0	RIKEN cDNA A830082N09 gene	0	0	no		0	0	0
24	Rwdd1	10	33.7164	1	RWD domain containing 1	0.425292	1	no		0	1	0
25	Bet3l	10	33.7574	3	BET3 like (S. cerevisiae)	0	0	no		0	0	0
26	4732454E20Rik	10	33.7586	1	RIKEN cDNA 4732454E20 gene	0	0	no		0	0	0
27	BB146404	10	33.8112	0	expressed sequence BB146404	2.15547	2	no		0	2	0
28	A630077B13Rik	10	33.8459	0	RIKEN cDNA A630077B13 gene	0.572886	1	no		0	1	0
29	Dse	10	33.8712	2	dermatan sulfate epimerase	0.81383	1	no		0	1	0
30	Tspyl1	10	34.002	0	testis-specific protein, Y-encoded-like 1	0.42714	1	no		0	1	0
31	Tspyl4	10	34.0172	0	TSPY-like 4	0.234759	2	no		1	1	0
32	Nt5dc1	10	34.0234	9	5'-nucleotidase domain containing 1	1.31296	2	no		0	2	0
33	Col10a1	10	34.1098	1	collagen, type X, alpha 1	0.309048	2	no		1	1	0
34	Frk	10	34.2032	8	fyn-related kinase	8.2186	4	no		0	3	1
35	Hs3st5	10	36.2266	6	heparan sulfate (glucosamine) 3-O-sulfotransferase 5	0.94349	1	no		0	1	0
36	Hdac2	10	36.6943	0	histone deacetylase 2	2.21779	2	no		0	2	0
37	Marcks	10	36.853	0	myristoylated alanine rich protein kinase C substrate	1.06014	2	no		0	2	0
38	5930403N24Rik	10	36.8594	0	RIKEN cDNA 5930403N24 gene	0.856258	1	no		0	1	0
39	4930543K20Rik	10	36.9832	0	RIKEN cDNA 4930543K20 gene	0	0	no		0	0	0
40	4930591E09Rik	10	37.8956	2	RIKEN cDNA 4930591E09 gene	2.53785	2	no		0	2	0
1	Dcbld1	10	51.9534	3	discoidin, CUB and LCCL domain containing 1	4.6315	3	no		0	3	0
2	Gopc	10	52.0569	0	golgi associated PDZ and coiled-coil motif containing	1.12352	2	no		0	2	0
3	Nepn	10	52.1114	0	nephrocan	0.39446	2	no		1	1	0
4	Nus1	10	52.1374	1	nuclear undecaprenyl pyrophosphate synthase 1 homolog (S. cerevisiae)	1.93285	2	no		0	2	0
5	Zfa	10	52.2621	0	zinc finger protein, autosomal	0.463177	2	no		1	1	0
6	Slc35f1	10	52.4103	11	solute carrier family 35, member F1	0.426342	1	no		0	1	0
7	1700003O08Rik	10	52.9978	0	RIKEN cDNA 1700003O08 gene	0.354211	1	no		0	1	0
8	ENSMUSG00000038	10	53.0161	1	predicted gene, ENSMUSG00000038442	0	0	no		0	0	0
9	ENSMUSG00000038	10	53.0161	1	predicted gene, ENSMUSG00000038461	0	0	no		0	0	0
10	ENSMUSG00000038	10	53.0161	1	predicted gene, ENSMUSG00000038594	0	0	no		0	0	0
11	Pln	10	53.0575	0	phospholamban	0.59058	1	no		0	1	0
12	B230314J19	10	53.2182	0	hypothetical protein B230314J19	0.3252	1	no		0	1	0
13	Mcm9	10	53.2571	3	minichromosome maintenance complex component 9	0.324897	1	no		0	1	0
14	Asf1a	10	53.3168	0	ASF1 anti-silencing function 1 homolog A (S. cerevisiae)	0.535809	2	no		1	1	0
15	4930466K18Rik	10	53.3342	0	RIKEN cDNA 4930466K18 gene	0.117208	2	no		1	1	0
16	4930589M24Rik	10	53.353	5	RIKEN cDNA 4930589M24 gene	0.367444	1	no		0	1	0
17	B930046M08Rik	10	53.3765	1	RIKEN cDNA B930046M08 gene	0.486409	1	no		0	1	0
18	Man1a	10	53.6258	2	mannosidase 1, alpha	1.00197	2	no		0	2	0
19	9530009G21Rik	10	53.6683	0	RIKEN cDNA 9530009G21 gene	0.449514	1	no		0	1	0
20	A030011A13Rik	10	53.7277	0	RIKEN cDNA A030011A13 gene	0.635611	2	no		1	1	0
21	D630037F22Rik	10	55.7341	10	RIKEN cDNA D630037F22 gene	0.996004	1	no		0	1	0
22	1700001I21Rik	10	55.8036	1	RIKEN cDNA 1700001I21 gene	0	0	no		0	0	0
23	1700060H10Rik	10	55.8049	0	RIKEN cDNA 1700060H10 gene	0.750841	1	no		0	1	0
24	Gja1	10	56.0971	0	gap junction protein, alpha 1	6.4227	4	yes		0	3	1
25	4930452L12Rik	10	56.1562	0	RIKEN cDNA 4930452L12 gene	0.209031	1	no		0	1	0
26	1700066D14Rik	10	56.2243	0	RIKEN cDNA 1700066D14 gene	0.27317	1	no		0	1	0
27	9630030I15Rik	10	57.197	0	RIKEN cDNA 9630030I15 gene	0.388279	1	no		0	1	0
28	4930467K11Rik	10	57.1982	0	RIKEN cDNA 4930467K11 gene	0.902344	1	no		0	1	0
29	Hsf2	10	57.2062	1	heat shock factor 2	1.31329	2	yes		0	2	0
30	Serinc1	10	57.2356	0	serine incorporator 1	1.04343	2	no		0	2	0
31	Pkib	10	57.3519	6	protein kinase inhibitor beta, cAMP dependent, testis specific	1.2831	2	no		0	2	0
32	LOC668374	10	57.3519	0	hypothetical LOC668374	0	0	no		0	0	0
33	Fabp7	10	57.5047	0	fatty acid binding protein 7, brain	0.361895	1	no		0	1	0
34	Smpdl3a	10	57.5143	1	sphingomyelin phosphodiesterase, acid-like 3A	4.39117	3	no		0	3	0
35	EG214681	10	57.6265	0	predicted gene, EG214681	0.658099	1	no		0	1	0
36	4933403O03Rik	10	57.6927	0	RIKEN cDNA 4933403O03 gene	0.15553	1	no		0	1	0
37	Dux	10	57.6934	0	double homeobox	0	0	no		0	0	0
38	EG245263	10	57.6976	0	predicted gene, EG245263	0.128663	1	no		0	1	0
39	Gcc2	10	57.7183	2	GRIP and coiled-coil domain containing 2	0.435888	1	no		0	1	0
40	2610202C22Rik	10	57.7472	0	RIKEN cDNA 2610202C22 gene	0.588845	1	no		0	1	0
41	Lims1	10	57.7863	3	LIM and senescent cell antigen-like domains 1	0.556777	1	no		0	1	0
42	A130099P19Rik	10	57.7914	0	RIKEN cDNA A130099P19 gene	0.224832	1	no		0	1	0
43	Ranbp2	10	57.9096	0	RAN binding protein 2	1.57639	2	no		0	2	0
44	Ccdc138	10	57.9637	0	coiled-coil domain containing 138	0.686887	1	no		0	1	0
45	C230083P08Rik	10	58.0095	0	RIKEN cDNA C230083P08 gene	0.326183	1	no		0	1	0
46	Edar	10	58.0635	2	ectodysplasin-A receptor	0.291823	1	no		0	1	0
47	BB019430	10	58.1595	2	expressed sequence BB019430	0	0	no		0	0	0
48	LOC100039099	10	58.2746	1	hypothetical LOC100039099	0	0	no		0	0	0
49	Sh3md4	10	58.2761	10	SH3 multiple domains 4	3.28071	3	no		0	3	0
50	42623	10	58.537	2	septin 10	0.169709	1	no		0	1	0
51	Ankrd57	10	58.5662	0	ankyrin repeat domain 57	0.661151	1	no		0	1	0
52	P4ha1	10	58.786	3	procollagen-proline, 2-oxoglutarate 4-dioxygenase (proline 4-hydroxylase), alpha 1 polypeptide	3.02012	3	no		0	3	0
53	LOC664892	10	58.7861	0	similar to jumonji domain containing 3	0	0	no		0	0	0
54	Pla2g12b	10	58.8664	1	phospholipase A2, group XIIB	0.677132	1	no		0	1	0
55	Oit3	10	58.8857	1	oncoprotein induced transcript 3	0.240275	1	no		0	1	0
56	Ccdc109a	10	58.9112	2	coiled-coil domain containing 109A	0	0	no		0	0	0
57	2510042O18Rik	10	58.9795	0	RIKEN cDNA 2510042O18 gene	0.665519	1	no		0	1	0
58	Cbara1	10	59.1654	3	calcium binding atopy-related autoantigen 1	0	0	no		0	0	0
59	Dnajb12	10	59.3423	0	DnaJ (Hsp40) homolog, subfamily B, member 12	0.498572	1	no		0	1	0
60	Ddit4	10	59.4124	0	DNA-damage-inducible transcript 4	0.721571	1	no		0	1	0
61	D10Ertd641e	10	59.4507	0	DNA segment, Chr 10, ERATO Doi 641, expressed	1.43483	3	no		1	2	0
62	Ascc1	10	59.4656	2	activating signal cointegrator 1 complex subunit 1	0.833629	1	no		0	1	0
63	Spock2	10	59.569	2	sparc/osteonectin, cwcv and kazal-like domains proteoglycan 2	3.87704	4	no		1	3	0
64	Chst3	10	59.6443	0	carbohydrate (chondroitin 6/keratan) sulfotransferase 3	0.645522	1	no		0	1	0
65	Psap	10	59.7404	0	prosaposin	0.763529	2	no		1	1	0
66	Cdh23	10	59.766	4	cadherin 23 (otocadherin)	2.36298	2	no		0	2	0
67	4632428N05Rik	10	59.8097	2	RIKEN cDNA 4632428N05 gene	0	0	no		0	0	0
68	Slc29a3	10	60.1748	1	solute carrier family 29 (nucleoside transporters), member 3	0.247618	2	no		1	1	0
69	Unc5b	10	60.2253	2	unc-5 homolog B (C. elegans)	9.86924	4	no		0	3	1
70	1700125F08Rik	10	60.391	0	RIKEN cDNA 1700125F08 gene	0.165609	1	no		0	1	0
71	4930565A17	10	60.4941	0	hypothetical protein 4930565A17	0.384466	1	no		0	1	0
72	Pcbd1	10	60.5521	0	pterin 4 alpha carbinolamine dehydratase/dimerization cofactor of hepatocyte nuclear factor 1 alpha (TCF1) 1	0.556622	1	no		0	1	0
73	Sgpl1	10	60.5614	0	sphingosine phosphate lyase 1	0.663403	2	no		1	1	0
74	1700021K02Rik	10	60.6347	0	RIKEN cDNA 1700021K02 gene	0.448171	1	no		0	1	0
75	Adamts14	10	60.6599	1	a disintegrin-like and metallopeptidase (reprolysin type) with thrombospondin type 1 motif, 14	0	0	yes		0	0	0
76	EG237361	10	60.7052	0	predicted gene, EG237361	1.73313	2	no		0	2	0
77	Prf1	10	60.7606	0	perforin 1 (pore forming protein)	0.602544	2	no		1	1	0
78	X99384	10	60.7824	1	cDNA sequence X99384	6.48652	4	no		0	3	1
79	Nodal	10	60.8807	0	nodal	0.809807	1	no		0	1	0
80	Eif4ebp2	10	60.8952	2	eukaryotic translation initiation factor 4E binding protein 2	0.456316	1	no		0	1	0
81	D830039M14Rik	10	60.938	0	RIKEN cDNA D830039M14 gene	0.326976	2	no		1	1	0
82	Lrrc20	10	60.9386	0	leucine rich repeat containing 20	0.404468	1	no		0	1	0
83	4930516E23Rik	10	61.054	0	RIKEN cDNA 4930516E23 gene	0.158571	1	no		0	1	0
84	Npffr1	10	61.0768	0	neuropeptide FF receptor 1	0.439434	1	no		0	1	0
85	Ppa1	10	61.1114	1	pyrophosphatase (inorganic) 1	0	1	no		1	0	0
86	1700022H01Rik	10	61.1375	0	RIKEN cDNA 1700022H01 gene	0.259429	1	no		0	1	0
87	Sar1a	10	61.1431	0	SAR1 gene homolog A (S. cerevisiae)	7.75089	5	no		1	3	1
88	Tysnd1	10	61.1583	0	trypsin domain containing 1	0.871944	2	no		1	1	0
89	Aifm2	10	61.1834	0	apoptosis-inducing factor, mitochondrion-associated 2	1.51178	2	no		0	2	0
90	H2afy2	10	61.2014	1	H2A histone family, member Y2	0.337749	1	no		0	1	0
91	Col13a1	10	61.3012	3	collagen, type XIII, alpha 1	7.22582	4	no		0	3	1
92	8030450C14Rik	10	61.3943	0	RIKEN cDNA 8030450C14 gene	0.381878	1	no		0	1	0
93	2010107G23Rik	10	61.5704	0	RIKEN cDNA 2010107G23 gene	0.207393	1	no		0	1	0
94	Neurog3	10	61.5958	0	neurogenin 3	0.149699	1	no		0	1	0
95	Tspan15	10	61.6481	2	tetraspanin 15	0.482359	1	no		0	1	0
96	Tacr2	10	61.7155	0	tachykinin receptor 2	0.264899	1	no		0	1	0
97	Hk1	10	61.7316	6	hexokinase 1	0.876273	1	no		0	1	0
98	2210417K05Rik	10	61.803	0	RIKEN cDNA 2210417K05 gene	0.522558	1	no		0	1	0
99	Hkdc1	10	61.8459	2	hexokinase domain containing 1	0.0578838	1	no		0	1	0
100	Supv3l1	10	61.8921	0	suppressor of var1, 3-like 1 (S. cerevisiae)	0.358117	4	no		3	1	0
101	4930507D05Rik	10	61.9119	0	RIKEN cDNA 4930507D05 gene	0.142244	2	no		1	1	0
102	Vps26a	10	61.9176	1	vacuolar protein sorting 26 homolog A (yeast)	0	0	no		0	0	0
103	Drr2	10	61.9316	10	developmentally regulated repeat element-containing transcript 2	0.287805	1	no		0	1	0
104	Srgn	10	61.9572	1	serglycin	1.46354	2	no		0	2	0
		Chr11								0
1	Tbkbp1	11	96.9975	0	TBK1 binding protein 1	3.01762	4	no		1	3	0
2	Kpnb1	11	97.021	3	karyopherin (importin) beta 1	0.440131	1	no		0	1	0
3	Npepps	11	97.0672	2	aminopeptidase puromycin sensitive	0.560821	1	no		0	1	0
4	Mrpl45	11	97.1772	0	mitochondrial ribosomal protein L45	0.52986	1	no		0	1	0
5	Gpr179	11	97.1934	1	G protein-coupled receptor 179	0.351418	1	no		0	1	0
6	Socs7	11	97.2239	2	suppressor of cytokine signaling 7	1.66836	2	no		0	2	0
7	Arhgap23	11	97.3115	2	Rho GTPase activating protein 23	0	1	no		1	0	0
8	RP23-157O10.7	11	97.3707	2	P140 gene	0	0	no		0	0	0
9	2410003L11Rik	11	97.4598	0	RIKEN cDNA 2410003L11 gene	0.353377	1	no		0	1	0
10	E130012A19Rik	11	97.4887	0	RIKEN cDNA E130012A19 gene	0	0	no		0	0	0
11	LOC432596	11	97.5055	0	similar to Als2 protein	0	0	no		0	0	0
12	Mllt6	11	97.5247	0	myeloid/lymphoid or mixed lineage-leukemia translocation to 6 homolog (Drosophila)	0.429497	2	no		1	1	0
13	Mel13	11	97.5473	0	melanoma nuclear protein 13	0	0	no		0	0	0
14	Pcgf2	11	97.5511	0	polycomb group ring finger 2	0.578292	1	no		0	1	0
15	Psmb3	11	97.5647	2	proteasome (prosome, macropain) subunit, beta type 3	2.64427	3	yes		1	2	0
16	Pip4k2b	11	97.5765	3	phosphatidylinositol-5-phosphate 4-kinase, type II, beta	0.944206	1	yes		0	1	0
17	2810474C18Rik	11	97.6062	0	RIKEN cDNA 2810474C18 gene	1.03697	2	no		0	2	0
18	Cwc25	11	97.6069	2	CWC25 spliceosome-associated protein	0	0	no		0	0	0
19	1700001P01Rik	11	97.6328	0	RIKEN cDNA 1700001P01 gene	0.596323	1	no		0	1	0
20	Rpl23	11	97.6389	0	ribosomal protein L23	0.525882	2	no		1	1	0
21	Lasp1	11	97.661	0	LIM and SH3 protein 1	0.944888	4	no		3	1	0
22	B230217C12Rik	11	97.7021	0	RIKEN cDNA B230217C12 gene	4.39736	3	no		0	3	0
23	Fbxo47	11	97.7156	0	F-box protein 47	0.844206	1	no		0	1	0
24	Plxdc1	11	97.7846	100	plexin domain containing 1	0.40501	2	no		1	1	0
25	Arl5c	11	97.8509	18	ADP-ribosylation factor-like 5C	0.5929	2	no		1	1	0
26	Cacnb1	11	97.8642	42	calcium channel, voltage-dependent, beta 1 subunit	0.626715	4	no		3	1	0
27	Rpl19	11	97.8882	18	ribosomal protein L19	1.03532	3	no		1	2	0
28	Stac2	11	97.8979	53	SH3 and cysteine rich domain 2	0.858957	4	no	Stac2	1	1	0	2
29	Fbxl20	11	97.9439	149	F-box and leucine-rich repeat protein 20	0.819645	2	no		1	1	0
30	Med1	11	98.0135	63	mediator complex subunit 1	0.564685	4	no	Med1	1	1	0	2
31	Crkrs	11	98.0646	100	Cdc2-related kinase, arginine/serine-rich	0	0	no		0	0	0
32	Neurod2	11	98.1867	2	neurogenic differentiation 2	0.230375	1	no		0	1	0
33	Ppp1r1b	11	98.2101	15	protein phosphatase 1, regulatory (inhibitor) subunit 1B	0.286537	2	no		1	1	0
34	1700003D09Rik	11	98.212	22	RIKEN cDNA 1700003D09 gene	0.220012	1	no		0	1	0
35	Stard3	11	98.2197	79	START domain containing 3	0.708519	2	no		1	1	0
36	Tcap	11	98.2451	0	titin-cap	0.698961	2	no		1	1	0
37	Pnmt	11	98.2479	2	phenylethanolamine-N-methyltransferase	0.23412	2	no		1	1	0
38	Pgap3	11	98.25	9	post-GPI attachment to proteins 3 (per1-like domain containing 1)	0	0	no		0	0	0
39	Erbb2	11	98.2738	50	v-erb-b2 erythroblastic leukemia viral oncogene homolog 2, neuro/glioblastoma derived oncogene homolog (avian)	1.38521	4	no	Erbb2	1	2	0	1
40	Mien1	11	98.299	0	migration and invasion enhancer 1	0	1	no		1	0	0
41	Grb7	11	98.3081	5	growth factor receptor bound protein 7	0.673384	2	no		1	1	0
42	Ikzf3	11	98.326	26	IKAROS family zinc finger 3	0.712383	2	no	Ikzf3	0	1	0	1
43	Zpbp2	11	98.4125	1	zona pellucida binding protein 2	1.15738	2	no		0	2	0
44	Lrrc3c	11	98.4155	0	leucine rich repeat containing 3C	0.552105	0	no		0	0	0
45	Ormdl3	11	98.4426	0	ORM1-like 3 (S. cerevisiae)	0.618732	2	no		1	1	0
46	Gsdm3	11	98.4877	1	gasdermin 3	0.0958487	1	no		0	1	0
47	Gsdma2	11	98.5081	2	gasdermin A2	0	0	no		0	0	0
48	Gsdma1	11	98.5257	0	gasdermin A1	0	0	no		0	0	0
49	Psmd3	11	98.5439	9	proteasome (prosome, macropain) 26S subunit, non-ATPase, 3	0.44076	4	no		3	1	0
50	Csf3	11	98.5626	4	colony stimulating factor 3 (granulocyte)	0.56345	1	no		0	1	0
51	Med24	11	98.5659	34	mediator complex subunit 24	0.844535	2	no		1	1	0
52	Thra	11	98.6032	38	thyroid hormone receptor alpha	3.74909	4	no		1	3	0
53	Nr1d1	11	98.6292	12	nuclear receptor subfamily 1, group D, member 1	1.53947	3	no	Nr1d1	0	2	0	1
54	Msl1	11	98.6571	20	male specific lethal 1	1.3278	3	no		1	2	0
55	Casc3	11	98.6711	47	cancer susceptibility candidate 3	0.447538	2	no		1	1	0
56	Rapgefl1	11	98.6981	6	Rap guanine nucleotide exchange factor (GEF)-like 1	0.174808	4	no		3	1	0
57	Wipf2	11	98.7251	29	WAS/WASL interacting protein family, member 2	0	1	no		1	0	0
58	Cdc6	11	98.7695	1	cell division cycle 6 homolog (S. cerevisiae)	1.27399	2	no		0	2	0
59	Rara	11	98.799	63	retinoic acid receptor, alpha	0.425499	1	no		0	1	0
60	Top2a	11	98.8543	79	topoisomerase (DNA) II alpha	1.36321	2	no		0	2	0
61	Igfbp4	11	98.9026	16	insulin-like growth factor binding protein 4	0.659079	2	no		1	1	0
62	Tns4	11	98.927	50	tensin 4	0.602817	3	no	Tns4	1	1	0	1
63	Ccr7	11	99.0055	43	chemokine (C-C motif) receptor 7	0.642379	2	no		1	1	0
64	Smarce1	11	99.0704	0	SWI/SNF related, matrix associated, actin dependent regulator of chromatin, subfamily e, member 1	0.730834	4	no		3	1	0
65	Krt222	11	99.0944	0	keratin 222	0.822243	2	no	Krt222	0	1	0	1
66	Krt24	11	99.1414	0	keratin 24	0.453541	1	no		0	1	0
67	Krt25	11	99.1772	0	keratin 25	0.292932	1	no		0	1	0
68	Krt26	11	99.1898	8	keratin 26	0.788666	1	no		0	1	0
69	Krt27	11	99.2069	8	keratin 27	0.316623	1	no		0	1	0
70	Krt28	11	99.2263	40	keratin 28	0.249791	3	no	Krt28	1	1	0	1
71	Krt10	11	99.2466	8	keratin 10	3.35723	6	no	Krt10	1	3	0	2
72	Krt12	11	99.277	11	keratin 12	2.30102	5	no	Krt12	1	2	0	2
73	A830036E02Rik	11	99.2813	9	RIKEN cDNA A830036E02 gene	0	0	no		0	0	0
74	Krt20	11	99.2897	1	keratin 20	0.12968	3	no	Krt20	0	1	0	2
75	Krt23	11	99.3393	9	keratin 23	0	1	no		1	0	0
76	Krt39	11	99.3759	14	keratin 39	0.318872	2	no	Krt39	0	1	0	1
77	Krt40	11	99.3988	8	keratin 40	0	3	no	Krt40	2	0	0	1
78	Krtap3-3	11	99.4114	0	keratin associated protein 3-3	0.217617	1	no		0	1	0
79	Krtap3-2	11	99.4171	0	keratin associated protein 3-2	0.282869	1	no		0	1	0
80	Krtap3-1	11	99.4273	0	keratin associated protein 3-1	0.635743	1	no		0	1	0
81	2310043L02Rik	11	99.4413	3	RIKEN cDNA 2310043L02 gene	0.323442	1	no		0	1	0
82	OTTMUSG00000004	11	99.4439	0	predicted gene, OTTMUSG00000004461	0	0	no		0	0	0
83	OTTMUSG00000004	11	99.4439	0	predicted gene, OTTMUSG00000004686	0	0	no		0	0	0
84	OTTMUSG00000004	11	99.4439	0	predicted gene, OTTMUSG00000004010	0	0	no		0	0	0
85	OTTMUSG00000004	11	99.4439	0	predicted gene, OTTMUSG00000004966	0	0	no		0	0	0
86	OTTMUSG00000004	11	99.4439	0	predicted gene, OTTMUSG00000004551	0	0	no		0	0	0
87	RP23-272C1.7	11	99.4518	0	novel protein similar to keratin associated protein 1 family KRTAP1 member (Homo sapiens)	0	0	no		0	0	0
88	2310040M23Rik	11	99.4587	0	RIKEN cDNA 2310040M23 gene	0.496497	1	no		0	1	0
89	RP23-272C1.10	11	99.4711	0	Krtap2-4-like	0	0	no		0	0	0
90	Krtap2-4	11	99.4753	0	keratin associated protein 2-4	0.347075	1	no		0	1	0
91	A030010K20Rik	11	99.4885	0	RIKEN cDNA A030010K20 gene	0	0	no		0	0	0
92	1110033F04Rik	11	99.4954	0	RIKEN cDNA 1110033F04 gene	0	0	no		0	0	0
93	Krtap4-7	11	99.5044	0	keratin associated protein 4-7	0.521798	3	no		2	1	0
94	1110054P19Rik	11	99.5264	3	RIKEN cDNA 1110054P19 gene	0.465047	3	no		2	1	0
95	4930415H17Rik	11	99.5446	2	RIKEN cDNA 4930415H17 gene	0.481294	1	no		0	1	0
96	2300006N05Rik	11	99.6704	0	RIKEN cDNA 2300006N05 gene	0.942098	1	no		0	1	0
97	LOC670496	11	99.6763	0	similar to 2300006N05Rik protein	0	0	no		0	0	0
98	2300003K06Rik	11	99.6981	0	RIKEN cDNA 2300003K06 gene	0	2	no	2300003K06Rik	0	0	0	2
99	Krtap9-1	11	99.7348	0	keratin associated protein 9-1	0.803527	1	no		0	1	0
100	LOC670533	11	99.7405	0	similar to ultra-high sulphur keratin	0	0	no		0	0	0
101	4733401H21Rik	11	99.7692	0	RIKEN cDNA 4733401H21 gene	0.299836	2	no		1	1	0
102	OTTMUSG00000002	11	99.7976	0	predicted gene, OTTMUSG00000002043	0	0	no		0	0	0
103	OTTMUSG00000002	11	99.7976	0	predicted gene, OTTMUSG00000002038	0	0	no		0	0	0
104	OTTMUSG00000002	11	99.7976	0	predicted gene, OTTMUSG00000002191	0	0	no		0	0	0
105	OTTMUSG00000002	11	99.7976	0	predicted gene, OTTMUSG00000002177	0	0	no		0	0	0
106	OTTMUSG00000002	11	99.7976	0	predicted gene, OTTMUSG00000002196	0	0	no		0	0	0
107	OTTMUSG00000002	11	99.7976	0	predicted gene, OTTMUSG00000002180	0	0	no		0	0	0
108	RP23-374H24.2	11	99.8098	0	putative novel member of the keratin associated protein (Krtap) family	0	0	no		0	0	0
109	Krtap17-1	11	99.8545	0	keratin associated protein 17-1	0.63695	2	no		1	1	0
110	Krt33a	11	99.8725	0	keratin 33A	0.690476	1	no		0	1	0
111	Krt33b	11	99.885	0	keratin 33B	0.48769	1	no		0	1	0
112	Krt34	11	99.8987	0	keratin 34	0	0	no		0	0	0
113	Krt31	11	99.908	0	keratin 31	0.149374	1	no		0	1	0
114	Krt32	11	99.9424	0	keratin 32	0	1	no		1	0	0
115	Krt35	11	99.9535	0	keratin 35	0.370421	2	no		1	1	0
116	Krt13	11	99.9789	0	keratin 13	0.250565	1	no		0	1	0
117	Krt15	11	99.9931	0	keratin 15	0.481292	1	no		0	1	0
118	Krt19	11	100.002	0	keratin 19	0	1	no		1	0	0
119	Krt9	11	100.048	0	keratin 9	0	0	no		0	0	0
120	Krt14	11	100.064	0	keratin 14	0	0	no		0	0	0
121	Krt16	11	100.107	0	keratin 16	0.225314	1	no		0	1	0
122	Krt17	11	100.118	0	keratin 17	1.39991	3	no		1	2	0
123	Krt42	11	100.124	0	keratin 42	0.625035	1	no		0	1	0
124	Eif1	11	100.181	1	eukaryotic translation initiation factor 1	0.660977	1	no		0	1	0
125	Gast	11	100.196	0	gastrin	0.218837	2	no	Gast	0	1	0	1
126	Hap1	11	100.209	2	huntingtin-associated protein 1	3.15159	4	no		1	3	0
127	Jup	11	100.232	3	junction plakoglobin	1.26251	2	yes		0	2	0
128	1110036O03Rik	11	100.27	0	RIKEN cDNA 1110036O03 gene	0	0	no		0	0	0
129	2610002J23Rik	11	100.273	0	RIKEN cDNA 2610002J23 gene	0.322565	1	no		0	1	0
130	Fkbp10	11	100.277	1	FK506 binding protein 10	7.50628	5	no		1	3	1
131	Nt5c3l	11	100.284	0	5'-nucleotidase, cytosolic III-like	1.64537	2	no		0	2	0
132	Klhl10	11	100.303	0	kelch-like 10 (Drosophila)	0.876359	1	no		0	1	0
133	Klhl11	11	100.324	1	kelch-like 11 (Drosophila)	0.380023	1	no		0	1	0
134	Acly	11	100.338	0	ATP citrate lyase	0.305036	2	no		1	1	0
135	Ttc25	11	100.407	0	tetratricopeptide repeat domain 25	0.486528	2	no		1	1	0
136	Cnp	11	100.436	3	2',3'-cyclic nucleotide 3' phosphodiesterase	0.945771	1	no		0	1	0
137	Dnajc7	11	100.444	28	DnaJ (Hsp40) homolog, subfamily C, member 7	0.313563	1	no		0	1	0
138	Nkiras2	11	100.484	0	NFKB inhibitor interacting Ras-like protein 2	1.70025	3	no		1	2	0
139	Zfp385c	11	100.489	2	zinc finger protein 385C	0	2	no	Zfp385c	0	0	0	2
140	Dhx58	11	100.556	1	DEXH (Asp-Glu-X-His) box polypeptide 58	1.20879	3	no	Dhx58	0	2	0	1
141	Gcn5l2	11	100.566	0	GCN5 general control of amino acid synthesis-like 2 (yeast)	0.445189	2	no		1	1	0
142	Hspb9	11	100.575	0	heat shock protein, alpha-crystallin-related, B9	0.459308	1	no		0	1	0
143	Rab5c	11	100.577	0	RAB5C, member RAS oncogene family	0.566789	1	no		0	1	0
144	Kcnh4	11	100.603	0	potassium voltage-gated channel, subfamily H (eag-related), member 4	0	0	no		0	0	0
145	Hcrt	11	100.623	0	hypocretin	0.650243	1	no		0	1	0
146	Ghdc	11	100.628	0	GH3 domain containing	0.304962	1	no		0	1	0
147	Stat5b	11	100.642	4	signal transducer and activator of transcription 5B	0.511995	2	yes		1	1	0
148	Stat5a	11	100.721	3	signal transducer and activator of transcription 5A	1.07515	5	yes		3	2	0
149	Stat3	11	100.748	3	signal transducer and activator of transcription 3	0.647652	4	no		3	1	0
150	Ptrf	11	100.818	0	polymerase I and transcript release factor	1.23547	2	no		0	2	0
151	Atp6v0a1	11	100.871	4	ATPase, H+ transporting, lysosomal V0 subunit A1	0.766158	2	yes		1	1	0
152	C030015D21Rik	11	100.881	0	RIKEN cDNA C030015D21 gene	0.725014	1	no		0	1	0
153	D11Ertd717e	11	100.914	0	DNA segment, Chr 11, ERATO Doi 717, expressed	0	0	no		0	0	0
154	Naglu	11	100.931	1	alpha-N-acetylglucosaminidase (Sanfilippo disease IIIB)	1.74092	2	yes		0	2	0
155	Hsd17b1	11	100.94	6	hydroxysteroid (17-beta) dehydrogenase 1	0.339553	1	yes		0	1	0
156	Coasy	11	100.944	5	Coenzyme A synthase	0.665816	1	yes		0	1	0
157	Mlx	11	100.949	2	MAX-like protein X	0.771786	1	yes		0	1	0
158	Psmc3ip	11	100.953	7	proteasome (prosome, macropain) 26S subunit, ATPase 3, interacting protein	1.28762	3	yes		1	2	0
159	1300010M03Rik	11	100.958	28	RIKEN cDNA 1300010M03 gene	0	0	no		0	0	0
160	Tubg1	11	100.981	3	tubulin, gamma 1	1.28748	4	yes	Tubg1	1	2	0	1
161	Tubg2	11	101.017	1	tubulin, gamma 2	6.79213	6	yes		2	3	1
162	Plekhh3	11	101.024	3	pleckstrin homology domain containing, family H (with MyTH4 domain) member 3	2.49951	3	yes		1	2	0
163	Ccr10	11	101.034	2	chemokine (C-C motif) receptor 10	0.675925	2	yes		1	1	0
164	Cntnap1	11	101.037	0	contactin associated protein-like 1	0.357256	2	yes		1	1	0
165	Ezh1	11	101.052	11	enhancer of zeste homolog 1 (Drosophila)	1.09861	3	no		1	2	0
166	D830013H23Rik	11	101.106	0	RIKEN cDNA D830013H23 gene	2.16724	2	no		0	2	0
167	Ramp2	11	101.108	0	receptor (calcitonin) activity modifying protein 2	1.32019	4	no	Ramp2	1	2	0	1
168	Vps25	11	101.115	0	vacuolar protein sorting 25 (yeast)	0.33624	2	no		1	1	0
169	Wnk4	11	101.122	3	WNK lysine deficient protein kinase 4	0.451789	3	no	Wnk4	1	1	0	1
170	Ccdc56	11	101.139	0	coiled-coil domain containing 56	0.435325	2	no		1	1	0
171	Cntd1	11	101.141	3	cyclin N-terminal domain containing 1	0.39947	2	no	Cntd1	0	1	0	1
172	Becn1	11	101.15	2	beclin 1, autophagy related	1.11334	2	no		0	2	0
173	Psme3	11	101.178	1	proteaseome (prosome, macropain) 28 subunit, 3	0.827819	1	no		0	1	0
174	Aoc2	11	101.186	3	amine oxidase, copper containing 2 (retina-specific)	1.40832	4	no		2	2	0
175	Aoc3	11	101.192	8	amine oxidase, copper containing 3	0.955127	2	no		1	1	0
		Chr12								0
1	4930448C13Rik	12	15.0032	4	RIKEN cDNA 4930448C13 gene	0.253148	2	no		1	1	0
2	Trib2	12	15.7985	80	tribbles homolog 2 (Drosophila)	7.75427	5	yes		1	3	1
3	EG432636	12	15.8238	165	predicted gene, EG432636	0	0	no		0	0	0
4	Lpin1	12	16.5425	187	lipin 1	0.995623	5	no	Lpin1	2	1	0	2
5	Ntsr2	12	16.6603	30	neurotensin receptor 2	0.211275	4	no	Ntsr2	1	1	0	2
6	Greb1	12	16.6774	582	gene regulated by estrogen in breast cancer protein	1.74591	6	no	Greb1	1	2	0	3
7	E2f6	12	16.8178	40	E2F transcription factor 6	1.35913	7	no	E2f6	3	2	0	2
8	Rock2	12	16.9018	374	Rho-associated coiled-coil containing protein kinase 2	1.6694	4	no	Rock2	1	2	0	1
9	Pqlc3	12	16.9955	83	PQ loop repeat containing	1.1105	5	no	Pqlc3	2	2	0	1
10	2410004P03Rik	12	17.0118	19	RIKEN cDNA 2410004P03 gene	0.147795	2	no		1	1	0
11	Kcnf1	12	17.1789	9	potassium voltage-gated channel, subfamily F, member 1	0.385402	2	no		1	1	0
12	Pdia6	12	17.2734	14	protein disulfide isomerase associated 6	1.01965	4	no	Pdia6	1	2	0	1
13	Atp6v1c2	12	17.2915	121	ATPase, H+ transporting, lysosomal V1 subunit C2	0.160339	3	no	Atp6v1c2	1	1	0	1
14	Nol10	12	17.3553	368	nucleolar protein 10	0.303852	3	no	Nol10	1	1	0	1
15	Odc1	12	17.5517	41	ornithine decarboxylase, structural 1	0.363547	3	no	Odc1	1	1	0	1
16	Hpcal1	12	17.6976	119	hippocalcin-like 1	1.70737	5	no		3	2	0
17	A730046G19Rik	12	17.7341	3	RIKEN cDNA A730046G19 gene	0.420814	1	no		0	1	0
18	E430024C06Rik	12	17.8961	113	RIKEN cDNA E430024C06 gene	0.770311	2	no		1	1	0
19	EG245297	12	17.9997	3	predicted gene, EG245297	0.782531	2	no		1	1	0
20	EG668383	12	18.0471	12	predicted gene, EG668383	0	0	no		0	0	0
21	LOC236260	12	18.0471	22	hypothetical protein LOC236260	0.665851	2	no		1	1	0
22	5730507C01Rik	12	18.5214	5	RIKEN cDNA 5730507C01 gene	0.741785	2	no		1	1	0
23	EG546524	12	19.2944	1	predicted gene, EG546524	0	0	no		0	0	0
24	2610028L16Rik	12	19.3011	0	RIKEN cDNA 2610028L16 gene	0.30399	1	no		0	1	0
25	EG544848	12	19.3937	0	predicted gene, EG544848	0	0	no		0	0	0
26	EG627871	12	19.4962	0	predicted gene, EG627871	0	0	no		0	0	0
27	LOC100048572	12	19.9859	0	similar to crooked legs CG14938-PB	0	0	no		0	0	0
28	EG668525	12	20.621	124	predicted gene, EG668525	0	0	no		0	0	0
29	1700030C10Rik	12	20.8102	8	RIKEN cDNA 1700030C10 gene	0.281209	2	no		1	1	0
30	3110053B16Rik	12	20.8823	17	RIKEN cDNA 3110053B16 gene	1.30899	3	no		1	2	0
31	Zfp125	12	20.9023	0	zinc finger protein 125	0.272321	4	no		3	1	0
32	Ddef2	12	21.1176	60	development and differentiation enhancing factor 2	1.00094	3	no		1	2	0
33	Itgb1bp1	12	21.2757	3	integrin beta 1 binding protein 1	0.376501	2	no		1	1	0
34	Cpsf3	12	21.2923	9	cleavage and polyadenylation specificity factor 3	0.362916	3	no		2	1	0
35	Iah1	12	21.3223	9	isoamyl acetate-hydrolyzing esterase 1 homolog (S. cerevisiae)	1.21959	3	no		1	2	0
36	Adam17	12	21.3294	34	a disintegrin and metallopeptidase domain 17	1.19564	6	no	Adam17	3	2	0	1
37	Ywhaq	12	21.3962	36	tyrosine 3-monooxygenase/tryptophan 5-monooxygenase activation protein, theta polypeptide	0.890261	4	no	Ywhaq	1	1	0	2
38	6030426L16Rik	12	21.7856	33	RIKEN cDNA 6030426L16 gene	0	1	no		1	0	0
39	EG432637	12	22.1717	27	predicted gene, EG432637	0	1	no		1	0	0
40	EG668662	12	22.8113	13	predicted gene, EG668662	0	0	no		0	0	0
41	2410018L13Rik	12	22.9907	9	RIKEN cDNA 2410018L13 gene	0.210774	3	no		2	1	0
42	LOC385063	12	24.6337	0	similar to Hippocalcin-like protein 1 (Visinin-like protein 3) (VILIP-3) (Neural visinin-like protein 3) (NVL-3) (NVP-3)	0.564195	2	no		1	1	0
43	9030624G23Rik	12	24.7281	18	RIKEN cDNA 9030624G23 gene	0.514219	2	no		1	1	0
44	Taf1b	12	25.1835	151	TATA box binding protein (Tbp)-associated factor, RNA polymerase I, B	0.534781	4	no		3	1	0
45	Grhl1	12	25.2572	64	grainyhead-like 1 (Drosophila)	0	1	no		1	0	0
46	Klf11	12	25.3361	26	Kruppel-like factor 11	0.290835	4	yes		1	1	0	2
47	Cys1	12	25.3507	40	cystin 1	0.341974	4	yes		1	1	0	2
48	Rrm2	12	25.3931	10	ribonucleotide reductase M2	1.40535	3	no		1	2	0
49	Mboat2	12	25.5165	471	membrane bound O-acyltransferase domain containing 2	0.533496	4	no		3	1	0
50	2900021C02Rik	12	25.5418	0	RIKEN cDNA 2900021C02 gene	1.37824	2	no		0	2	0
51	BC023202	12	25.6455	30	cDNA sequence BC023202	0	1	no		1	0	0
52	C330002I19Rik	12	25.6598	229	RIKEN cDNA C330002I19 gene	0	0	no		0	0	0
53	2900003A17Rik	12	25.7466	2	RIKEN cDNA 2900003A17 gene	0	1	no		1	0	0
54	Id2	12	25.7787	13	inhibitor of DNA binding 2	0.679705	2	no		1	1	0
55	LOC432641	12	25.814	38	hypothetical gene supported by AK031661	0	0	no		0	0	0
56	C920021A13	12	26.0011	207	hypothetical protein C920021A13	0.366439	2	no		1	1	0
57	LOC629481	12	26.7768	823	hypothetical protein LOC629481	0	0	no		0	0	0
58	4930480M12Rik	12	26.8961	175	RIKEN cDNA 4930480M12 gene	0.720408	1	no		0	1	0
59	Rnf144a	12	26.9917	515	ring finger protein 144A	0	1	no		1	0	0
		Chr13								0
1	4930455M05Rik	13	59.5207	1	RIKEN cDNA 4930455M05 gene	0.565123	1	no		0	1	0
2	Agtpbp1	13	59.5509	378	ATP/GTP binding protein 1	0.68061	2	no		1	1	0
3	A930015P04Rik	13	59.6589	0	RIKEN cDNA A930015P04 gene	0.785208	1	no		0	1	0
4	A230056J06Rik	13	59.6815	3	RIKEN cDNA A230056J06 gene	0.430312	2	no		1	1	0
5	Mak10	13	59.6867	56	MAK10 homolog, amino-acid N-acetyltransferase subunit, (S. cerevisiae)	0.474186	2	no		1	1	0
6	Golm1	13	59.7364	3	golgi membrane protein 1	0.591841	5	no		2	1	0	2
7	4921517D22Rik	13	59.7888	0	RIKEN cDNA 4921517D22 gene	0.354766	2	no		0	1	0	1
8	1700013B16Rik	13	59.8014	0	RIKEN cDNA 1700013B16 gene	0.420425	1	no		0	1	0
9	EG238662	13	59.8136	0	predicted gene, EG238662	0.148813	1	no		0	1	0
10	4932411G14Rik	13	59.8273	0	RIKEN cDNA 4932411G14 gene	1.83057	2	no		0	2	0
11	4930528D03Rik	13	59.835	0	RIKEN cDNA 4930528D03 gene	0.681005	1	no		0	1	0
12	1700014D04Rik	13	59.8433	0	RIKEN cDNA 1700014D04 gene	0.352924	1	no		0	1	0
13	Isca1	13	59.8568	0	iron-sulfur cluster assembly 1 homolog (S. cerevisiae)	0	0	no		0	0	0
14	Etohd2	13	59.8713	0	ethanol decreased 2	0.463678	1	no		0	1	0
15	Zcchc6	13	59.8732	3	zinc finger, CCHC domain containing 6	1.17837	2	yes		0	2	0
16	A530065N20	13	60.1311	5	hypothetical protein A530065N20	0.356624	1	no		0	1	0
17	Gas1	13	60.2758	1	growth arrest specific 1	0.386895	1	yes		0	1	0
18	EG328264	13	60.3068	0	predicted gene, EG328264	0.711092	1	no		0	1	0
19	A530001N23Rik	13	60.5853	0	RIKEN cDNA A530001N23 gene	0.255291	1	no		0	1	0
20	Dapk1	13	60.7036	8	death associated protein kinase 1	0.664435	2	no		1	1	0
21	BC051665	13	60.8832	0	cDNA sequence BC051665	0.19289	1	no		0	1	0
22	2310051M13Rik	13	60.8996	0	RIKEN cDNA 2310051M13 gene	0.444627	1	no		0	1	0
23	4930486L24Rik	13	60.944	13	RIKEN cDNA 4930486L24 gene	0.390654	1	no		0	1	0
24	Ctla2b	13	60.9967	0	cytotoxic T lymphocyte-associated protein 2 beta	0.333794	1	no		0	1	0
25	Tpbpb	13	61.0027	0	trophoblast specific protein beta	0.116559	1	no		0	1	0
26	Ctla2a	13	61.0355	2	cytotoxic T lymphocyte-associated protein 2 alpha	0.270895	1	no		0	1	0
27	Tpbpa	13	61.0401	0	trophoblast specific protein alpha	0.374017	1	no		0	1	0
28	Ctsj	13	61.1016	0	cathepsin J	0.492796	2	no		1	1	0
29	Ctsq	13	61.1364	1	cathepsin Q	0.285671	1	no		0	1	0
30	Ctsr	13	61.2606	0	cathepsin R	0.290128	1	no		0	1	0
31	Cts6	13	61.2965	0	cathepsin 6	0.487449	1	no		0	1	0
32	Cts8	13	61.3481	2	cathepsin 8	0.268936	1	no		0	1	0
33	Cts7	13	61.4538	0	cathepsin 7	0.5246	1	no		0	1	0
34	Cts3	13	61.666	2	cathepsin 3	0.344552	1	no		0	1	0
35	BC052688	13	61.8729	4	cDNA sequence BC052688	0.164378	1	no		0	1	0
36	1700028E11Rik	13	61.9057	6	RIKEN cDNA 1700028E11 gene	0	0	no		0	0	0
37	A130040M12Rik	13	62.1845	84	RIKEN cDNA A130040M12 gene	0	1	no		1	0	0
38	EG630579	13	62.2312	8	predicted gene, EG630579	0	0	no		0	0	0
39	2810408B13Rik	13	62.2313	11	RIKEN cDNA 2810408B13 gene	0.375522	2	no		1	1	0
40	8430426H19Rik	13	62.5544	1	RIKEN cDNA 8430426H19 gene	0.213806	1	no		0	1	0
41	6720457D02Rik	13	62.6182	15	RIKEN cDNA 6720457D02 gene	0.231639	2	no		1	1	0
42	LOC245219	13	62.6499	0	similar to RIKEN cDNA 8430426H19	0.640977	1	no		0	1	0
43	6720489N17Rik	13	62.7048	26	RIKEN cDNA 6720489N17 gene	0.260768	1	no		0	1	0
44	EG435366	13	62.8008	4	predicted gene, EG435366	0	0	no		0	0	0
45	6720490N10Rik	13	62.8622	0	RIKEN cDNA 6720490N10 gene	0.730258	2	no		1	1	0
46	LOC380850	13	62.8736	0	hypothetical protein LOC380850	0	0	no		0	0	0
47	Fbp3	13	62.8786	0	fructose bisphosphatase 3	0.778137	1	no		0	1	0
48	Fbp2	13	62.9382	0	fructose bisphosphatase 2	0.661062	1	no		0	1	0
49	Fbp1	13	62.9661	34	fructose bisphosphatase 1	2.08695	2	no		0	2	0
50	2010111I01Rik	13	63.1163	502	RIKEN cDNA 2010111I01 gene	1.02036	7	no	2010111I01Rik	3	2	0	2
51	Fancc	13	63.406	228	Fanconi anemia, complementation group C	0.760282	5	no	Fancc	3	1	0	1
52	Ptch1	13	63.6128	125	patched homolog 1	2.69988	4	yes	Ptch1	1	2	0	1
53	A930032L01Rik	13	63.6684	7	RIKEN cDNA A930032L01 gene	0.247144	1	no		0	1	0
54	1700024I08Rik	13	63.7771	228	RIKEN cDNA 1700024I08 gene	0.662003	1	no		0	1	0
55	C030010C08Rik	13	63.9155	6	RIKEN cDNA C030010C08 gene	0.139347	2	no		1	1	0
56	0610007P08Rik	13	63.9166	319	RIKEN cDNA 0610007P08 gene	1.7388	6	no	0610007P08Rik	2	2	0	2
57	9330134C04Rik	13	63.9738	106	RIKEN cDNA 9330134C04 gene	0	1	no		1	0	0
58	Hsd17b3	13	64.1596	104	hydroxysteroid (17-beta) dehydrogenase 3	0.335423	3	no	Hsd17b3	0	1	0	2
59	Slc35d2	13	64.1976	145	solute carrier family 35, member D2	1.61774	4	no	Slc35d2	1	2	0	1
60	Zfp367	13	64.2344	72	zinc finger protein 367	1.10188	6	no	Zfp367	3	2	0	1
61	Habp4	13	64.2632	67	hyaluronic acid binding protein 4	0.542469	6	no	Habp4	3	1	0	2
62	Cdc14b	13	64.2939	240	CDC14 cell division cycle 14 homolog B (S. cerevisiae)	0.897472	3	no	Cdc14b	1	1	0	1
63	1110018J18Rik	13	64.3016	47	RIKEN cDNA 1110018J18 gene	0	1	no		1	0	0
64	1810034E14Rik	13	64.3504	57	RIKEN cDNA 1810034E14 gene	0.349314	2	no		1	1	0
65	D13Ertd666e	13	64.3513	3	DNA segment, Chr 13, ERATO Doi 666, expressed	0	0	no		0	0	0
66	Ctsl	13	64.4645	15	cathepsin L	0.595346	2	no		1	1	0
67	1700015C15Rik	13	64.5291	6	RIKEN cDNA 1700015C15 gene	0.141813	1	no		0	1	0
68	Ccrk	13	64.5339	14	cell cycle related kinase	0.622133	4	no		3	1	0
69	1190003K10Rik	13	64.5826	41	RIKEN cDNA 1190003K10 gene	0.320739	1	no		0	1	0
70	LOC238678	13	64.6896	0	similar to Methylmalonic aciduria (cobalamin deficiency) type A	0.557333	1	no		0	1	0
71	Cntnap3	13	64.8389	528	contactin associated protein-like 3	0.181274	5	no	Cntnap3	1	1	0	3
72	4930458L03Rik	13	65.0188	13	RIKEN cDNA 4930458L03 gene	0.249698	4	no	4930458L03Rik	0	1	0	3
73	Gm274	13	65.0596	0	gene model 274, (NCBI)	0.477289	1	no		0	1	0
74	4932441B19Rik	13	65.1344	28	RIKEN cDNA 4932441B19 gene	0.107972	4	no	4932441B19Rik	0	1	0	3
75	Hiatl1	13	65.1663	172	hippocampus abundant transcript-like 1	0.583014	3	no	Hiatl1	1	1	0	1
76	Olfr466	13	65.2535	0	olfactory receptor 466	0.542584	2	no	Olfr466	0	1	0	1
77	Nlrp4f	13	65.2784	106	NLR family, pyrin domain containing 4F	0.208268	4	no	Nlrp4f	1	1	0	2
78	BC049692	13	65.3551	129	cDNA sequence BC049692	0	0	no		0	0	0
79	Zfp369	13	65.3802	3	zinc finger protein 369	0.651785	4	no	Zfp369	1	1	0	2
80	2410006F04Rik	13	65.7407	34	RIKEN cDNA 2410006F04 gene	0.927767	4	no		3	1	0
81	C330022B21Rik	13	66.4432	0	RIKEN cDNA C330022B21 gene	0	0	no		0	0	0
82	C330013J06Rik	13	66.4694	85	RIKEN cDNA C330013J06 gene	0	0	no		0	0	0
83	2410141K09Rik	13	66.519	0	RIKEN cDNA 2410141K09 gene	0.750352	2	no		1	1	0
84	4930482J15Rik	13	66.5193	0	RIKEN cDNA 4930482J15 gene	0.242746	1	no		0	1	0
85	Zfp640	13	66.9278	0	zinc finger protein 640	0	1	no		1	0	0
86	Uqcrb	13	67.0016	0	ubiquinol-cytochrome c reductase binding protein	0.464675	2	no		1	1	0
87	Mterfd1	13	67.013	0	MTERF domain containing 1	1.0145	3	no		1	2	0
88	Ptdss1	13	67.0338	7	phosphatidylserine synthase 1	0.355115	4	no	Ptdss1	1	1	0	2
89	4933433G19Rik	13	67.0978	8	RIKEN cDNA 4933433G19 gene	0.238303	2	no		1	1	0
90	Zfp708	13	67.1703	8	zinc finger protein 708	0.668557	6	no	Zfp708	2	1	0	3
91	Zfp759	13	67.2292	3	zinc finger protein 759	0.745975	6	no	Zfp759	2	1	0	3
92	Rsl1	13	67.2741	0	regulator of sex limited protein 1	0	3	no	Rsl1	2	0	0	1
93	Zfp455	13	67.2954	4	zinc finger protein 455	0.235833	3	no		2	1	0
94	Zfp458	13	67.3559	13	zinc finger protein 458	0.502429	5	no	Zfp458	1	1	0	3
95	Zfp457	13	67.3934	66	zinc finger protein 457	0	3	no		0	0	0	3
96	Zfp595	13	67.4139	85	zin finger protein 595	0.337991	3	no	Zfp595	1	1	0	1
97	E130120F12Rik	13	67.4402	51	RIKEN cDNA E130120F12 gene	0	2	no		2	0	0
98	Zfp456	13	67.4645	23	zinc finger protein 456	0	5	no	Zfp456	2	0	0	3
99	2810487A22Rik	13	67.4903	0	RIKEN cDNA 2810487A22 gene	0.483576	1	no		0	1	0
100	Zfp459	13	67.5067	0	zinc finger protein 459	0.652055	5	no	Zfp459	2	1	0	2
101	C330011K17Rik	13	67.5414	6	RIKEN cDNA C330011K17 gene	0.504155	1	no		0	1	0
102	9630025I21Rik	13	67.5724	22	RIKEN cDNA 9630025I21 gene	0.573053	2	no		1	1	0
103	Zfp58	13	67.5911	21	zinc finger protein 58	0.393047	3	no		2	1	0
104	Zfp87	13	67.6167	9	zinc finger protein 87	0.771577	2	no		1	1	0
105	Zfp748	13	67.6396	20	zinc finger protein 748	0.337572	4	no	Zfp748	2	1	0	1
106	9430065F17Rik	13	67.6542	12	RIKEN cDNA 9430065F17 gene	0.24546	2	no		1	1	0
107	A530054K11Rik	13	67.7179	24	RIKEN cDNA A530054K11 gene	0.385009	6	no	A530054K11Rik	2	1	0	3
108	LOC328277	13	67.7596	16	hypothetical protein LOC328277	0.587358	2	no		1	1	0
109	6720487G11Rik	13	67.7684	3	RIKEN cDNA 6720487G11 gene	0.358811	2	no		1	1	0
110	Zfp712	13	67.77	0	zinc finger protein 712	0.404039	3	no	Zfp712	1	1	0	1
111	3830402I07Rik	13	67.7738	15	RIKEN cDNA 3830402I07 gene	0.37138	2	no		1	1	0
112	Zfp71-rs1	13	67.8094	30	zinc finger protein 71, releated sequence	0.208031	3	no	Zfp71-rs1	1	1	0	1
113	4930441O14Rik	13	67.8452	13	RIKEN cDNA 4930441O14 gene	0.276044	5	no	4930441O14Rik	1	1	0	3
114	Zfp85-rs1	13	67.8487	2	zinc finger protein 85, related sequence 1	0.259027	3	no	Zfp85-rs1	1	1	0	1
115	2900054J07Rik	13	67.8807	42	RIKEN cDNA 2900054J07 gene	0.149718	2	no		1	1	0
116	4930525G20Rik	13	67.8975	139	RIKEN cDNA 4930525G20 gene	0.565395	2	no		1	1	0
117	Zfp273	13	67.9148	63	zinc finger protein 273	0.552978	4	no	Zfp273	1	1	0	2
118	EG328280	13	67.932	12	predicted gene, EG328280	0.595169	2	no		1	1	0
119	BC048507	13	67.9643	0	cDNA sequence BC048507	0	0	no		0	0	0
120	AA987161	13	68.0892	0	expressed sequence AA987161	0.347608	2	no	AA987161	0	1	0	1
121	EG666272	13	68.4922	4	predicted gene, EG666272	0	0	no		0	0	0
122	Mtrr	13	68.6997	16	5-methyltetrahydrofolate-homocysteine methyltransferase reductase	0.545675	6	no	Mtrr	2	1	0	3
123	Urml	13	68.7176	0	up-regulated in Myc liver	0.30498	2	no		1	1	0
124	Fastkd3	13	68.7211	2	FAST kinase domains 3	0.860362	7	no	Fastkd3	3	1	0	3
125	1700001L19Rik	13	68.7363	4	RIKEN cDNA 1700001L19 gene	1.13081	3	no		1	2	0
126	Adcy2	13	68.7589	921	adenylate cyclase 2	0.855053	3	no		2	1	0
127	Pols	13	69.6368	133	polymerase (DNA directed) sigma	0.345931	2	no		1	1	0
128	A930018O16Rik	13	69.6737	0	RIKEN cDNA A930018O16 gene	0.335242	1	no		0	1	0
129	A530095I07Rik	13	69.6819	0	RIKEN cDNA A530095I07 gene	0.791417	5	no	A530095I07Rik	1	1	0	3
130	Srd5a1	13	69.7123	110	steroid 5 alpha-reductase 1	0.333378	4	no	Srd5a1	1	1	0	2
131	Nsun2	13	69.7511	34	NOL1/NOP2/Sun domain family 2	0.460036	4	no	Nsun2	1	1	0	2
132	4930547H16Rik	13	69.9104	3	RIKEN cDNA 4930547H16 gene	0.22817	2	no		1	1	0
133	1700025O18Rik	13	69.9412	16	RIKEN cDNA 1700025O18 gene	0.218636	1	no		0	1	0
134	Med10	13	69.9488	10	mediator of RNA polymerase II transcription, subunit 10 homolog (NUT2, S. cerevisiae)	0.39821	2	no		1	1	0
135	4933416O17Rik	13	70.0988	8	RIKEN cDNA 4933416O17 gene	0.328318	1	no		0	1	0
136	1700084F23Rik	13	70.1578	17	RIKEN cDNA 1700084F23 gene	0.256326	1	no		0	1	0
137	LOC100042291	13	70.1608	336	hypothetical protein LOC100042291	0	0	no		0	0	0
138	3110006E14Rik	13	70.1707	0	RIKEN cDNA 3110006E14 gene	0	0	no		0	0	0
139	4930520P13Rik	13	70.3717	84	RIKEN cDNA 4930520P13 gene	0.238467	1	no		0	1	0
140	D030007L05Rik	13	70.789	0	RIKEN cDNA D030007L05 gene	0	0	no		0	0	0
141	Adamts16	13	70.8667	8	a disintegrin-like and metallopeptidase (reprolysin type) with thrombospondin type 1 motif, 16	0.840336	1	no		0	1	0
1	Rasgrf2	13	92.3587	58	RAS protein-specific guanine nucleotide-releasing factor 2	0.224487	1	yes		0	1	0
2	Msh3	13	92.9818	0	mutS homolog 3 (E. coli)	0.980506	4	no	Msh3	1	1	0	2
3	Dhfr	13	93.1247	6	dihydrofolate reductase	0.991434	1	no		0	1	0
4	C030017D09Rik	13	93.185	2	RIKEN cDNA C030017D09 gene	0.47376	1	no		0	1	0
5	Ankrd34b	13	93.1959	2	ankyrin repeat domain 34B	0	2	no		2	0	0
6	4930405M20Rik	13	93.2198	6	RIKEN cDNA 4930405M20 gene	0.719587	3	no		2	1	0
7	Zfyve16	13	93.2577	9	zinc finger, FYVE domain containing 16	1.20501	2	no		0	2	0
8	Spz1	13	93.3446	0	spermatogenic Zip 1	0.620975	1	no		0	1	0
9	Serinc5	13	93.3811	57	serine incorporator 5	0.468739	1	no		0	1	0
10	Thbs4	13	93.5215	2	thrombospondin 4	0.732132	2	no		1	1	0
11	LOC238771	13	93.6147	0	similar to Metaxin 1	0.588518	1	no		0	1	0
12	EG218444	13	93.8433	3	predicted gene, EG218444	0.112754	1	no		0	1	0
13	A630019I02Rik	13	93.8648	5	hypothetical LOC408254	0	0	no		0	0	0
14	Papd4	13	93.9174	1	PAP associated domain containing 4	1.31659	3	no		1	2	0
15	Mtx3	13	93.9497	0	metaxin 3	1.54566	2	no		0	2	0
16	Homer1	13	94.0744	171	homer homolog 1 (Drosophila)	0.603932	3	no		2	1	0
17	C330006P03Rik	13	94.1285	4	RIKEN cDNA C330006P03 gene	0	0	no		0	0	0
18	Jmy	13	94.2042	113	junction-mediating and regulatory protein	0.496835	3	no	Jmy	0	1	0	2
19	Cmya5	13	94.2452	0	cardiomyopathy associated 5	0.842262	5	no	Cmya5	1	1	0	3
20	D130076G13Rik	13	94.2565	0	RIKEN cDNA D130076G13 gene	0.483541	1	no		0	1	0
21	Bhmt	13	94.3868	18	betaine-homocysteine methyltransferase	0.530409	1	no		0	1	0
22	Bhmt2	13	94.4261	11	betaine-homocysteine methyltransferase 2	0.576784	3	no	Bhmt2	1	1	0	1
23	Dmgdh	13	94.4444	11	dimethylglycine dehydrogenase precursor	0.658069	3	no	Dmgdh	1	1	0	1
24	AW495222	13	94.4761	0	expressed sequence AW495222	0	1	no		1	0	0
25	Arsb	13	94.5416	130	arylsulfatase B	1.4446	5	yes	Arsb	2	2	0	1
26	Lhfpl2	13	94.8277	381	lipoma HMGIC fusion partner-like 2	4.23328	4	no		1	3	0
27	Scamp1	13	94.9714	60	secretory carrier membrane protein 1	1.01664	2	no		0	2	0
28	1700042D18Rik	13	94.9949	1	RIKEN cDNA 1700042D18 gene	0.649733	1	no		0	1	0
29	ENSMUSG00000042	13	95.1277	0	predicted gene, ENSMUSG00000042857	0	0	no		0	0	0
30	ENSMUSG00000042	13	95.1277	0	predicted gene, ENSMUSG00000042973	0	0	no		0	0	0
31	Ap3b1	13	95.1289	7	adaptor-related protein complex 3, beta 1 subunit	0.643594	1	no		0	1	0
32	Tbca	13	95.5589	2	tubulin cofactor a	1.36689	2	no		0	2	0
33	Otp	13	95.6456	0	orthopedia homolog (Drosophila)	0.542583	1	no		0	1	0
34	Wdr41	13	95.7463	1	WD repeat domain 41	0.556752	1	no		0	1	0
35	Pde8b	13	95.7945	8	phosphodiesterase 8B	1.36204	2	no		0	2	0
36	C030010F05Rik	13	95.9903	0	RIKEN cDNA C030010F05 gene	0	0	no		0	0	0
37	Zbed3	13	96.0952	0	zinc finger, BED domain containing 3	0.372839	1	no		0	1	0
38	Aggf1	13	96.1207	0	angiogenic factor with G patch and FHA domains 1	0.881889	2	no		1	1	0
39	Crhbp	13	96.2013	1	corticotropin releasing hormone binding protein	1.09725	3	no		1	2	0
40	S100z	13	96.2473	1	S100 calcium binding protein, zeta	0	0	no		0	0	0
41	F2rl1	13	96.2817	0	coagulation factor II (thrombin) receptor-like 1	1.28608	7	no	F2rl1	3	2	0	2
42	F2r	13	96.3717	2	coagulation factor II (thrombin) receptor	0.875397	2	no		1	1	0
43	Iqgap2	13	96.3971	629	IQ motif containing GTPase activating protein 2	1.84262	7	no	Iqgap2	2	2	0	3
44	F2rl2	13	96.4669	0	coagulation factor II (thrombin) receptor-like 2	0.899055	4	no	F2rl2	1	1	0	2
45	Sv2c	13	96.7294	778	synaptic vesicle glycoprotein 2c	0.469544	3	no	Sv2c	1	1	0	1
46	1200014M14Rik	13	97.1583	98	RIKEN cDNA 1200014M14 gene	0.295711	2	no		1	1	0
47	9330128J19Rik	13	97.1861	107	RIKEN cDNA 9330128J19 gene	0.237281	1	no		0	1	0
48	Polk	13	97.2506	81	polymerase (DNA directed), kappa	0.339163	5	no	Polk	1	1	0	3
49	Col4a3bp	13	97.3127	184	collagen, type IV, alpha 3 (Goodpasture antigen) binding protein	0.514289	2	no		1	1	0
50	Hmgcr	13	97.4189	31	3-hydroxy-3-methylglutaryl-Coenzyme A reductase	1.08193	3	no		1	2	0
51	Gm73	13	97.6946	61	gene model 73, (NCBI)	0.304625	1	no		0	1	0
52	LOC625662	13	97.7658	0	similar to ankyrin repeat domain 11	0	0	no		0	0	0
53	1700029F12Rik	13	97.7918	11	RIKEN cDNA 1700029F12 gene	0.357642	4	no	1700029F12Rik	1	1	0	2
54	B230112C05Rik	13	97.8973	1	RIKEN cDNA B230112C05 gene	0.128174	2	no		1	1	0
55	5730427N09Rik	13	97.8994	11	RIKEN cDNA 5730427N09 gene	0.521319	1	no		0	1	0
56	Gfm2	13	97.9079	66	G elongation factor, mitochondrial 2	0.544643	2	no		1	1	0
57	6530419G12Rik	13	97.908	0	RIKEN cDNA 6530419G12 gene	0.158343	1	no		0	1	0
58	Hexb	13	97.9464	11	hexosaminidase B	0.729667	2	no		1	1	0
59	Enc1	13	98.0111	12	ectodermal-neural cortex 1	0.668286	2	yes		1	1	0
60	C430039J16Rik	13	98.0531	4	RIKEN cDNA C430039J16 gene	0	0	no		0	0	0
61	LOC100039704	13	98.2812	0	similar to F36H12.3	0	0	no		0	0	0
62	9330199F22Rik	13	98.2815	0	RIKEN cDNA 9330199F22 gene	0.576265	1	no		0	1	0
63	EG328314	13	98.33	54	predicted gene, EG328314	0.79376	1	no		0	1	0
64	5330416C01Rik	13	98.5146	25	RIKEN cDNA 5330416C01 gene	0.6949	2	no		1	1	0
65	Rgnef	13	98.6685	505	Rho-guanine nucleotide exchange factor	4.5199	5	no	Rgnef	1	3	0	1
66	4930448O17Rik	13	98.7508	0	RIKEN cDNA 4930448O17 gene	0.251968	1	no		0	1	0
67	Utp15	13	99.0168	7	UTP15, U3 small nucleolar ribonucleoprotein, homolog (yeast)	0.966953	1	no		0	1	0
68	Ankra2	13	99.0332	1	ankyrin repeat, family A (RFXANK-like), 2	0.471745	2	no		1	1	0
69	Btf3	13	99.0799	1	basic transcription factor 3	1.71252	3	no		1	2	0
70	Foxd1	13	99.1242	16	forkhead box D1	0.438346	2	yes		1	1	0
71	2310005E17Rik	13	99.1941	45	RIKEN cDNA 2310005E17 gene	2.44382	3	no		1	2	0
72	Tmem174	13	99.4049	9	transmembrane protein 174	0.332736	3	yes	Tmem174	1	1	0	1
73	Tmem171	13	99.4562	3	transmembrane protein 171	0.239054	1	no		0	1	0
74	Fcho2	13	99.4934	183	FCH domain only 2	0.499839	2	yes		1	1	0
75	D130062J10Rik	13	99.5686	0	RIKEN cDNA D130062J10 gene	0.432232	2	no		1	1	0
76	Tnpo1	13	99.612	41	transportin 1	0.568176	2	yes		1	1	0
77	8030448K23Rik	13	99.6411	2	RIKEN cDNA 8030448K23 gene	0.298514	1	no		0	1	0
78	LOC218501	13	99.7146	0	similar to calponin 3, acidic	0.398653	1	no		0	1	0
79	1700024P04Rik	13	99.754	3	RIKEN cDNA 1700024P04 gene	0.0776733	2	no	1700024P04Rik	0	1	0	1
80	A930014D07Rik	13	99.7771	52	RIKEN cDNA A930014D07 gene	0	0	no		0	0	0
81	2310020H05Rik	13	99.8465	5	RIKEN cDNA 2310020H05 gene	0	0	no		0	0	0
82	Gm807	13	99.8707	6	gene model 807, (NCBI)	0.116831	1	no		0	1	0
83	Zfp366	13	99.9548	84	zinc finger protein 366	0.29705	2	yes	Zfp366	0	1	0	1
84	Ptcd2	13	100.09	27	pentatricopeptide repeat domain 2	0.957795	2	no		1	1	0
85	Mrps27	13	100.115	154	mitochondrial ribosomal protein S27	0.147762	6	no	Mrps27	3	1	0	2
86	6430562O15Rik	13	100.181	1	RIKEN cDNA 6430562O15 gene	0.6315	2	no		1	1	0
87	Mtap1b	13	100.191	153	microtubule-associated protein 1 B	2.03204	5	no	Mtap1b	1	2	0	2
88	5330431K02Rik	13	100.272	1	RIKEN cDNA 5330431K02 gene	0	0	no		0	0	0
89	1700012J22Rik	13	100.412	4	RIKEN cDNA 1700012J22 gene	0.282271	1	no		0	1	0
90	Cartpt	13	100.668	7	CART prepropeptide	0.305272	2	no		1	1	0
91	Mccc2	13	100.718	205	methylcrotonoyl-Coenzyme A carboxylase 2 (beta)	0.904889	2	no		1	1	0
92	Bdp1	13	100.788	189	B double prime 1, subunit of RNA polymerase III transcription initiation factor IIIB	0.529166	3	no	Bdp1	1	1	0	1
93	ENSMUSG00000050	13	100.877	0	predicted gene, ENSMUSG00000050599	0	0	no		0	0	0
94	Serf1	13	100.878	14	small EDRK-rich factor 1	3.39891	3	no		0	3	0
95	Smn1	13	100.895	6	survival motor neuron 1	0.966652	2	no		1	1	0
96	Naip2	13	100.914	132	NLR family, apoptosis inhibitory protein 2	1.37869	3	no	Naip2	0	2	0	1
97	Naip5	13	100.982	80	NLR family, apoptosis inhibitory protein 5	1.45125	6	no	Naip5	1	2	0	3
98	Birc1f	13	101.051	11	baculoviral IAP repeat-containing 1f	0.752437	1	no		0	1	0
99	Naip7	13	101.053	11	NLR family, apoptosis inhibitory protein 7	0	0	no		0	0	0
100	Naip1	13	101.178	4	NLR family, apoptosis inhibitory protein 1	2.04905	4	no	Naip1	0	2	0	2
101	Gtf2h2	13	101.239	16	general transcription factor II H, polypeptide 2	0.377831	2	no		1	1	0
102	Ocln	13	101.267	40	occludin	0.226395	2	no		1	1	0
103	Marveld2	13	101.366	15	MARVEL (membrane-associating) domain containing 2	0.405827	3	no		2	1	0
104	Rad17	13	101.387	46	RAD17 homolog (S. pombe)	0.825845	1	no		0	1	0
105	Taf9	13	101.421	26	TAF9 RNA polymerase II, TATA box binding protein (TBP)-associated factor	0.407766	1	no		0	1	0
106	Ccdc125	13	101.439	55	coiled-coil domain containing 125	1.23008	2	no		0	2	0
107	Cdk7	13	101.467	84	cyclin-dependent kinase 7 (homolog of Xenopus MO15 cdk-activating kinase)	0.41845	1	no		0	1	0
108	Mrps36	13	101.506	13	mitochondrial ribosomal protein S36	0.301633	2	no		1	1	0
109	Cenph	13	101.53	62	centromere protein H	1.23626	2	no		0	2	0
110	Ccnb1	13	101.549	19	cyclin B1	1.71484	2	no		0	2	0
111	Ccnb1-rs1	13	101.549	4	cyclin B1, related sequence 1	0	0	no		0	0	0
112	Slc30a5	13	101.573	122	solute carrier family 30 (zinc transporter), member 5	0.371193	1	no		0	1	0
		Chr 17								0
1	Arid1b	17	4.99507	10	AT rich interactive domain 1B (Swi1 like)	0.607232	1	yes		0	1	0
2	LOC552902	17	5.16709	0	hypothetical LOC552902	0	0	no		0	0	0
3	5730437N04Rik	17	5.41086	0	RIKEN cDNA 5730437N04 gene	0.440545	3	no		2	1	0
4	Ldhal6b	17	5.41732	0	lactate dehydrogenase A-like 6B	0.478907	1	no		0	1	0
5	Zdhhc14	17	5.4926	9	zinc finger, DHHC domain containing 14	5.67385	4	no		0	3	1
6	4930597E08Rik	17	5.7434	0	RIKEN cDNA 4930597E08 gene	0	0	no		0	0	0
7	3300005D01Rik	17	5.79965	0	RIKEN cDNA 3300005D01 gene	2.60724	2	no		0	2	0
8	Snx9	17	5.84138	2	sorting nexin 9	0.484549	2	no		1	1	0
9	E130303B20Rik	17	5.85104	0	RIKEN cDNA E130303B20 gene	0	0	no		0	0	0
10	Synj2	17	5.97558	220	synaptojanin 2	2.92361	4	no	Synj2	1	2	0	1
11	1700030P01Rik	17	5.9876	0	RIKEN cDNA 1700030P01 gene	0.772335	1	no		0	1	0
12	Serac1	17	6.04057	75	serine active site containing 1	0.101525	3	no		2	1	0
13	Gtf2h5	17	6.07983	9	general transcription factor IIH, polypeptide 5	0.209066	2	no		1	1	0
14	Tulp4	17	6.10683	115	tubby like protein 4	0.756058	3	yes		2	1	0
15	Tmem181	17	6.27047	13	transmembrane protein 181	0.698643	2	no		1	1	0
16	Dynlt1	17	6.42926	1	dynein light chain Tctex-type 1	0	0	no		0	0	0
17	LOC547127	17	6.63531	4	similar to KIAA1423 protein	0	0	no		0	0	0
18	Sytl3	17	6.87796	8	synaptotagmin-like 3	2.10333	3	no		1	2	0
19	Ezr	17	6.94248	20	ezrin	0	1	no		1	0	0
20	4933426B08Rik	17	7.01286	2	RIKEN cDNA 4933426B08 gene	0	0	no		0	0	0
21	1700122H20Rik	17	7.10029	0	RIKEN cDNA 1700122H20 gene	0.735022	1	no		0	1	0
22	Rshl2b	17	7.10906	58	radial spokehead-like 2B	0	0	no		0	0	0
23	Tagap1	17	7.15931	0	T-cell activation GTPase activating protein 1	0	2	no		2	0	0
24	Rps6ka2	17	7.37446	340	ribosomal protein S6 kinase, polypeptide 2	0.77625	2	no		1	1	0
25	Tcp10b	17	7.52904	57	t-complex protein 10b	0.207187	1	no		0	1	0
26	Ttll2	17	7.55525	1	tubulin tyrosine ligase-like family, member 2	0	1	no		1	0	0
27	5830477G23Rik	17	7.60387	15	RIKEN cDNA 5830477G23 gene	1.05813	3	no		1	2	0
28	Fndc1	17	7.93143	9	fibronectin type III domain containing 1	0.704711	5	no	Fndc1	1	1	0	3
29	D030054H15Rik	17	8.07397	254	RIKEN cDNA D030054H15 gene	1.17874	2	no		0	2	0
30	Tagap	17	8.11886	35	T-cell activation Rho GTPase-activating protein	0.872691	2	no		1	1	0
31	E430024P14Rik	17	8.12341	50	RIKEN cDNA E430024P14 gene	0.168229	2	no		1	1	0
32	A630084N20Rik	17	8.12574	0	RIKEN cDNA A630084N20 gene	0.487963	2	no		1	1	0
33	Rshl2a	17	8.13848	162	radial spokehead-like 2A	0.652691	2	no		1	1	0
34	LOC100040822	17	8.17539	177	hypothetical protein LOC100040822	0	0	no		0	0	0
35	Gm1604	17	8.23141	18	gene model 1604, (NCBI)	0.366644	1	no		0	1	0
36	Rnaset2b	17	8.32146	5	ribonuclease T2B	0	0	no		0	0	0
37	Rnaset2a	17	8.32146	5	ribonuclease T2A	0	2	no		2	0	0
38	Fgfr1op	17	8.3584	35	Fgfr1 oncogene partner	0.891171	1	no		0	1	0
39	Ccr6	17	8.43539	1	chemokine (C-C motif) receptor 6	0.572162	2	no		1	1	0
40	Brp44l	17	8.47668	0	brain protein 44-like	0.203485	4	no	Brp44l	2	1	0	1
41	4930506C21Rik	17	8.48623	3	RIKEN cDNA 4930506C21 gene	1.19335	3	no		1	2	0
42	Sft2d1	17	8.50397	2	SFT2 domain containing 1	0.582325	2	no		1	1	0
43	Prr18	17	8.53327	0	proline rich region 18	0.584721	3	no	Prr18	1	1	0	1
44	T2	17	8.58949	2	brachyury 2	0.325568	2	no		1	1	0
45	T	17	8.62729	3	brachyury	0.303201	1	no		0	1	0
46	5330430B06Rik	17	8.80423	0	RIKEN cDNA 5330430B06 gene	5.51727	4	no		0	3	1
47	Pde10a	17	8.99461	55	phosphodiesterase 10A	0.547359	1	no		0	1	0
48	C030004M13Rik	17	9.13014	0	RIKEN cDNA C030004M13 gene	0.123915	1	no		0	1	0
49	1700010I14Rik	17	9.1812	6	RIKEN cDNA 1700010I14 gene	0.0879966	1	yes		0	1	0
50	6530411M01Rik	17	9.35994	0	RIKEN cDNA 6530411M01 gene	0.646488	1	no		0	1	0
										0
1	Nudt10	Chr X	5.74581	0	nudix (nucleoside diphosphate linked moiety X)-type motif 10	0.968584	1	no		0	1	0
2	Bmp15	X	5.89122	0	bone morphogenetic protein 15	0.185079	1	no		0	1	0
3	Shroom4	X	5.97726	4	shroom family member 4	0.205341	1	no		0	1	0
4	5430428K19Rik	X	6.02949	2	RIKEN cDNA 5430428K19 gene	0.143078	1	no		0	1	0
5	Dgkk	X	6.35643	0	diacylglycerol kinase kappa	0.41114	1	no		0	1	0
6	Ccnb3	X	6.55678	0	cyclin B3	0.14696	1	no		0	1	0
7	LOC624295	X	6.57678	0	hypothetical protein LOC624295	0	0	no		0	0	0
8	Akap4	X	6.64464	0	A kinase (PRKA) anchor protein 4	0.623524	1	no		0	1	0
9	Clcn5	X	6.7366	0	chloride channel 5	1.08641	2	no		0	2	0
10	Usp27x	X	6.94972	0	ubiquitin specific peptidase 27, X chromosome	0.354168	2	no		1	1	0
11	2010204K13Rik	X	6.98923	1	RIKEN cDNA 2010204K13 gene	0.456352	1	no		0	1	0
12	Ppp1r3f	X	7.13569	3	protein phosphatase 1, regulatory (inhibitor) subunit 3F	0.647328	1	no		0	1	0
13	4930524L23Rik	X	7.15162	0	RIKEN cDNA 4930524L23 gene	0.23242	1	no		0	1	0
14	Foxp3	X	7.15682	0	forkhead box P3	0.129141	1	no		0	1	0
15	Ccdc22	X	7.17093	2	coiled-coil domain containing 22	0.427747	1	no		0	1	0
16	Cacna1f	X	7.18423	1	calcium channel, voltage-dependent, alpha 1F subunit	0.649313	1	no		0	1	0
17	Syp	X	7.2157	0	synaptophysin	0.789061	1	no		0	1	0
18	LOC632264	X	7.22823	0	hypothetical LOC632264	0	0	no		0	0	0
19	Prickle3	X	7.23566	0	prickle homolog 3 (Drosophila)	0	0	no		0	0	0
20	Plp2	X	7.24524	0	proteolipid protein 2	1.36017	2	no		0	2	0
21	Magix	X	7.25029	0	MAGI family member, X-linked	0.595981	1	no		0	1	0
22	Gpkow	X	7.27426	0	G patch domain and KOW motifs	0.926637	1	no		0	1	0
23	Wdr45	X	7.29937	0	WD repeat domain 45	1.14241	2	no		0	2	0
24	2900002K06Rik	X	7.30456	0	RIKEN cDNA 2900002K06 gene	0.408073	1	no		0	1	0
25	Praf2	X	7.3057	0	PRA1 domain family 2	4.8509	3	no		0	3	0
26	Ccdc120	X	7.30884	1	coiled-coil domain containing 120	1.15825	2	no		0	2	0
27	Tcfe3	X	7.33979	0	transcription factor E3	0.80254	1	no		0	1	0
28	Gripap1	X	7.36712	0	GRIP1 associated protein 1	0.956614	2	no		1	1	0
29	Kcnd1	X	7.40097	0	potassium voltage-gated channel, Shal-related family, member 1	0.290643	1	no		0	1	0
30	Otud5	X	7.41896	0	OTU domain containing 5	0.79817	1	no		0	1	0
31	Pim2	X	7.45543	0	proviral integration site 2	1.08007	2	no		0	2	0
32	Slc35a2	X	7.46137	0	solute carrier family 35 (UDP-galactose transporter), member A2	3.22067	3	no		0	3	0
33	Pqbp1	X	7.47165	0	polyglutamine binding protein 1	0.510091	1	no		0	1	0
34	Timm17b	X	7.47652	1	translocase of inner mitochondrial membrane 17b	0.467542	1	no		0	1	0
35	Pcsk1n	X	7.49695	0	proprotein convertase subtilisin/kexin type 1 inhibitor	0.233132	2	no		1	1	0
36	Eras	X	7.5014	0	ES cell-expressed Ras	0.5346	1	no		0	1	0
37	Hdac6	X	7.50725	0	histone deacetylase 6	0.336035	1	no		0	1	0
38	Gata1	X	7.53639	0	GATA binding protein 1	1.00662	2	no		0	2	0
39	Glod5	X	7.58133	1	glyoxalase domain containing 5	0.564178	1	no		0	1	0
40	Suv39h1	X	7.63843	0	suppressor of variegation 3-9 homolog 1 (Drosophila)	1.0734	2	no		0	2	0
41	Was	X	7.65859	0	Wiskott-Aldrich syndrome homolog (human)	1.19146	3	no		1	2	0
42	Wdr13	X	7.70046	0	WD repeat domain 13	0.616566	2	no		1	1	0
43	Rbm3	X	7.71719	0	RNA binding motif protein 3	1.90533	2	no		0	2	0
44	Tbc1d25	X	7.7316	10	TBC1 domain family, member 25	0.831615	1	no		0	1	0
45	Ebp	X	7.76246	0	phenylalkylamine Ca2+ antagonist (emopamil) binding protein	0.762224	1	no		0	1	0
46	Porcn	X	7.77098	0	porcupine homolog (Drosophila)	4.24312	3	no		0	3	0
47	Ftsj1	X	7.81579	0	FtsJ homolog 1 (E. coli)	0.458929	1	no		0	1	0
48	Slc38a5	X	7.84852	4	solute carrier family 38, member 5	0.703327	1	no		0	1	0
49	Ssxb10	X	7.90455	2	synovial sarcoma, X member B, breakpoint 10	0	0	no		0	0	0
50	Ssxb9	X	7.9441	0	synovial sarcoma, X member B, breakpoint 9	0	0	no		0	0	0
51	Ssxb1	X	7.99043	4	synovial sarcoma, X member B, breakpoint 1	0.339648	1	no		0	1	0
52	Ssxb12	X	7.99301	4	synovial sarcoma, X member B, breakpoint 12	0	0	no		0	0	0
53	Ssxb11	X	7.99301	4	synovial sarcoma, X member B, breakpoint 11	0	0	no		0	0	0
54	Ssxb7	X	7.99305	36	synovial sarcoma, X member B, breakpoint 7	0	0	no		0	0	0
55	Ssxb2	X	8.03147	0	synovial sarcoma, X member B, breakpoint 2	0	0	no		0	0	0
56	Ssxb6	X	8.11983	0	synovial sarcoma, X member B, breakpoint 6	0	0	no		0	0	0
57	Ssxb3	X	8.16067	0	synovial sarcoma, X member B, breakpoint 3	0	0	no		0	0	0
58	Ssxb8	X	8.26246	0	synovial sarcoma, X member B, breakpoint 8	0	0	no		0	0	0
59	Ssx9	X	8.32555	0	synovial sarcoma, X breakpoint 9	0.106665	1	no		0	1	0
60	Ssxb5	X	8.38082	0	synovial sarcoma, X member B, breakpoint 5	0.401304	1	no		0	1	0
61	RP23-245M18.1	X	8.42112	0	hypothetical LOC625480	0	0	no		0	0	0
62	B630019K06Rik	X	8.46951	4	RIKEN cDNA B630019K06 gene	0.756212	1	no		0	1	0
63	EG434726	X	8.53926	0	predicted gene, EG434726	0	0	no		0	0	0
64	EG434727	X	8.55284	0	predicted gene, EG434727	0	0	no		0	0	0
65	RP23-188K22.2	X	8.56302	1	Novel protein similar to ferritin, heavy polypeptide-like 17, Fthl17	0	0	no		0	0	0
66	Fthl17	X	8.61061	0	ferritin, heavy polypeptide-like 17	0.978581	1	no		0	1	0
67	EG434729	X	8.64021	0	predicted gene, EG434729	0	0	no		0	0	0
68	4930402K13Rik	X	8.68169	1	RIKEN cDNA 4930402K13 gene	0.556897	1	no		0	1	0
69	Lancl3	X	8.7771	35	LanC lantibiotic synthetase component C-like 3 (bacterial)	0.445813	1	no		0	1	0
70	Xk	X	8.84991	0	Kell blood group precursor (McLeod phenotype) homolog	2.23757	2	no		0	2	0
71	1700012L04Rik	X	8.86089	0	RIKEN cDNA 1700012L04 gene	0.709813	1	no		0	1	0
72	RP23-423L11.5	X	8.92772	0	novel protein similar to histone H2a (1700012L04Rik)	0	0	no		0	0	0
73	Cybb	X	9.01238	62	cytochrome b-245, beta polypeptide	1.3136	3	no		1	2	0
74	Sytl5	X	9.04258	163	synaptotagmin-like 5	0.54514	3	no	Sytl5	1	1	0	1
75	EG333452	X	9.14908	6	predicted gene, EG333452	0	0	no		0	0	0
76	Dynlt3	X	9.23139	71	dynein light chain Tctex-type 3	0	1	no		1	0	0
77	1700054O13Rik	X	9.42407	0	RIKEN cDNA 1700054O13 gene	0.451812	1	no		0	1	0
78	4930557A04Rik	X	9.42683	0	RIKEN cDNA 4930557A04 gene	0.323567	1	no		0	1	0
79	Srpx	X	9.6151	10	sushi-repeat-containing protein	9.4202	8	no	Srpx	3	3	1	1
80	Rpgr	X	9.73534	5	retinitis pigmentosa GTPase regulator	0.849844	3	no	Rpgr	1	1	0	1
81	Otc	X	9.82948	23	ornithine transcarbamylase	0.287942	1	no		0	1	0
82	LOC385319	X	9.84134	0	similar to L-lactate dehydrogenase A chain (LDH-A) (LDH muscle subunit) (LDH-M)	0.288471	1	no		0	1	0
83	4933416E14Rik	X	9.99243	0	RIKEN cDNA 4933416E14 gene	0	0	no		0	0	0
84	Tspan7	X	10.0622	2	tetraspanin 7	1.1731	2	no		0	2	0
85	Mid1ip1	X	10.2946	0	Mid1 interacting protein 1 (gastrulation specific G12-like (zebrafish))	2.74175	3	no		1	2	0
86	OTTMUSG00000016	X	10.8891	0	predicted gene, OTTMUSG00000016703	0	0	no		0	0	0
87	OTTMUSG00000016	X	10.8891	0	predicted gene, OTTMUSG00000016571	0	0	no		0	0	0
88	OTTMUSG00000016	X	10.8891	0	predicted gene, OTTMUSG00000016453	0	0	no		0	0	0
89	OTTMUSG00000016	X	10.8891	0	predicted gene, OTTMUSG00000016790	0	0	no		0	0	0
90	OTTMUSG00000016	X	10.8891	0	predicted gene, OTTMUSG00000016407	0	0	no		0	0	0
91	OTTMUSG00000016	X	10.8891	0	predicted gene, OTTMUSG00000016288	0	0	no		0	0	0
92	OTTMUSG00000016	X	10.8891	0	predicted gene, OTTMUSG00000016405	0	0	no		0	0	0
93	OTTMUSG00000016	X	10.8891	0	predicted gene, OTTMUSG00000016293	0	0	no		0	0	0
94	OTTMUSG00000016	X	10.8891	0	predicted gene, OTTMUSG00000016228	0	0	no		0	0	0
95	OTTMUSG00000016	X	10.8891	0	predicted gene, OTTMUSG00000016327	0	0	no		0	0	0
96	OTTMUSG00000016	X	10.8891	0	predicted gene, OTTMUSG00000016644	0	0	no		0	0	0
97	OTTMUSG00000016	X	10.8891	0	predicted gene, OTTMUSG00000016203	0	0	no		0	0	0
98	OTTMUSG00000016	X	10.8891	0	predicted gene, OTTMUSG00000016411	0	0	no		0	0	0
99	OTTMUSG00000016	X	10.8891	0	predicted gene, OTTMUSG00000016406	0	0	no		0	0	0
100	OTTMUSG00000016	X	10.8891	0	predicted gene, OTTMUSG00000016437	0	0	no		0	0	0
101	OTTMUSG00000016	X	10.8891	0	predicted gene, OTTMUSG00000016420	0	0	no		0	0	0
102	OTTMUSG00000016	X	10.8891	0	predicted gene, OTTMUSG00000016452	0	0	no		0	0	0
103	OTTMUSG00000016	X	10.8891	0	predicted gene, OTTMUSG00000016837	0	0	no		0	0	0
104	OTTMUSG00000016	X	10.8891	0	predicted gene, OTTMUSG00000016394	0	0	no		0	0	0
105	OTTMUSG00000016	X	10.8891	0	predicted gene, OTTMUSG00000016823	0	0	no		0	0	0
106	OTTMUSG00000016	X	10.8891	0	predicted gene, OTTMUSG00000016300	0	0	no		0	0	0
107	OTTMUSG00000016	X	10.8891	0	predicted gene, OTTMUSG00000016805	0	0	no		0	0	0
108	OTTMUSG00000016	X	10.8891	0	predicted gene, OTTMUSG00000016789	0	0	no		0	0	0
109	OTTMUSG00000016	X	10.8891	0	predicted gene, OTTMUSG00000016401	0	0	no		0	0	0
110	OTTMUSG00000016	X	10.8891	0	predicted gene, OTTMUSG00000016678	0	0	no		0	0	0
111	OTTMUSG00000016	X	10.8891	0	predicted gene, OTTMUSG00000016308	0	0	no		0	0	0
112	OTTMUSG00000016	X	10.8891	0	predicted gene, OTTMUSG00000016070	0	0	no		0	0	0
113	EG236663	X	10.9049	0	predicted gene, EG236663	0	0	no		0	0	0
114	8430439B09Rik	X	11.0711	0	RIKEN cDNA 8430439B09 gene	0.414321	1	no		0	1	0
115	Bcor	X	11.6139	1	Bcl6 interacting corepressor	0.926101	1	no		0	1	0
116	2610510C17Rik	X	11.6597	0	RIKEN cDNA 2610510C17 gene	0.642013	1	no		0	1	0
117	2900008C10Rik	X	11.7116	0	RIKEN cDNA 2900008C10 gene	0.835554	1	no		0	1	0
118	EG245347	X	11.8096	0	predicted gene, EG245347	0.327408	1	no		0	1	0
119	LOC633808	X	11.9169	0	hypothetical protein LOC633808	0	0	no		0	0	0
120	LOC245350	X	12.0948	0	similar to Ubiquitin-conjugating enzyme E2Q (putative) 2	2.17755	2	no		0	2	0
121	Atp6ap2	X	12.165	1	ATPase, H+ transporting, lysosomal accessory protein 2	0.781541	1	no		0	1	0
122	5730405O15Rik	X	12.2022	0	RIKEN cDNA 5730405O15 gene	0.564716	1	no		0	1	0
123	1810030O07Rik	X	12.232	0	RIKEN cDNA 1810030O07 gene	0.308414	1	no		0	1	0
124	Med14	X	12.2525	0	mediator complex subunit 14	0.858829	1	no		0	1	0
125	LOC552913	X	12.3394	0	hypothetical LOC552913	0	0	no		0	0	0
126	4930500G05Rik	X	12.555	1	RIKEN cDNA 4930500G05 gene	0	0	no		0	0	0
127	Gm1549	X	12.6052	0	gene model 1549, (NCBI)	0.360245	1	no		0	1	0
128	Usp9x	X	12.6486	0	ubiquitin specific peptidase 9, X chromosome	0.638224	1	no		0	1	0
129	2010308F09Rik	X	12.8118	0	RIKEN cDNA 2010308F09 gene	0.759635	1	no		0	1	0
130	Ddx3x	X	12.8581	1	DEAD/H (Asp-Glu-Ala-Asp/His) box polypeptide 3, X-linked	0.867321	1	no		0	1	0
131	Nyx	X	13.0448	0	nyctalopin	0.571314	1	no		0	1	0
132	Cask	X	13.0942	4	calcium/calmodulin-dependent serine protein kinase (MAGUK family)	4.47399	3	no		0	3	0
133	Gpr34	X	13.2099	0	G protein-coupled receptor 34	0.201854	1	no		0	1	0
134	Gpr82	X	13.2385	0	G protein-coupled receptor 82	0.197495	1	no		0	1	0
135	EG385328	X	13.7883	0	predicted gene, EG385328	0	1	no		1	0	0
136	4930403L05Rik	X	14.6877	0	RIKEN cDNA 4930403L05 gene	0.22497	1	no		0	1	0
137	Cypt6	X	16.1	0	cysteine-rich perinuclear theca 6	0	0	no		0	0	0
138	Cypt8	X	16.1	0	cysteine-rich perinuclear theca 8	0	0	no		0	0	0
139	Cypt7	X	16.1	0	cysteine-rich perinuclear theca 7	0	0	no		0	0	0
140	Maoa	X	16.1968	0	monoamine oxidase A	1.40442	2	no		0	2	0
141	Maob	X	16.2864	2	monoamine oxidase B	0.575342	1	no		0	1	0
142	Ndph	X	16.4626	0	Norrie disease homolog	0	0	no		0	0	0
143	Efhc2	X	16.7093	2	EF-hand domain (C-terminal) containing 2	0.614971	1	no		0	1	0
144	EG278181	X	16.7827	0	predicted gene, EG278181	0.215291	1	no		0	1	0
145	EG331391	X	17.0707	0	predicted gene, EG331391	0.326285	1	no		0	1	0
146	Fundc1	X	17.1337	0	FUN14 domain containing 1	1.34133	2	no		0	2	0
147	Dusp21	X	17.723	0	dual specificity phosphatase 21	0.538913	1	no		0	1	0
148	Utx	X	17.7398	1	ubiquitously transcribed tetratricopeptide repeat gene, X chromosome	0	0	no		0	0	0
149	4930578C19Rik	X	17.9956	0	RIKEN cDNA 4930578C19 gene	0.642599	1	no		0	1	0
150	BC049702	X	19.0566	0	cDNA sequence BC049702	0.208	1	no		0	1	0
151	6330509M05Rik	X	19.2559	0	RIKEN cDNA 6330509M05 gene	0.645668	1	no		0	1	0
152	Chst7	X	19.6367	0	carbohydrate (N-acetylglucosamino) sulfotransferase 7	1.41456	2	no		0	2	0
153	St7	X	19.6367	0	Suppression of tumorigenicity 7	0.296152	2	no		1	1	0
154	Slc9a7	X	19.6829	3	solute carrier family 9 (sodium/hydrogen exchanger), isoform 7	1.2656	2	no		0	2	0
155	Rp2h	X	19.9417	1	retinitis pigmentosa 2 homolog (human)	1.0371	2	no		0	2	0
156	Phf16	X	20.0377	2	PHD finger protein 16	0.2749	1	no		0	1	0
157	Rgn	X	20.1269	0	regucalcin	0.473346	1	no		0	1	0
158	Ndufb11	X	20.1925	1	NADH dehydrogenase (ubiquinone) 1 beta subcomplex, 11	0.763955	1	no		0	1	0
159	Rbm10	X	20.1971	1	RNA binding motif protein 10	1.02236	2	no		0	2	0
160	Uba1	X	20.2355	0	ubiquitin-like modifier activating enzyme 1	0	0	no		0	0	0
161	Pctk1	X	20.2656	0	PCTAIRE-motif protein kinase 1	0.656674	1	no		0	1	0
162	Usp11	X	20.281	0	ubiquitin specific peptidase 11	0.326119	1	no		0	1	0
163	Araf	X	20.4257	0	v-raf murine sarcoma 3611 viral oncogene homolog	0.700278	1	no		0	1	0
164	Syn1	X	20.4376	19	synapsin I	3.82471	3	no		0	3	0
165	Timp1	X	20.4473	0	tissue inhibitor of metalloproteinase 1	5.32112	4	no		0	3	1
166	Cfp	X	20.5027	0	complement factor properdin	0.758292	1	no		0	1	0
167	1500032P08Rik	X	20.509	0	RIKEN cDNA 1500032P08 gene	1.09997	2	no		0	2	0
168	Elk1	X	20.5105	0	ELK1, member of ETS oncogene family	0.784363	1	no		0	1	0
169	Uxt	X	20.5288	0	ubiquitously expressed transcript	1.39258	3	no		1	2	0
170	A230072C01Rik	X	20.5388	1	RIKEN cDNA A230072C01 gene	0.492524	1	no		0	1	0
171	Zfp182	X	20.6033	0	zinc finger protein 182	0.699688	1	no		0	1	0
172	Spaca5	X	20.6455	0	sperm acrosome associated 5	0.190497	1	no		0	1	0
173	Zfp300	X	20.6563	0	zinc finger protein 300	0.590126	1	no		0	1	0
174	Ssxa1	X	20.6929	0	synovial sarcoma, X member A, breakpoint 1	0.235796	1	no		0	1	0
175	4930453H23Rik	X	20.7837	0	RIKEN cDNA 4930453H23 gene	0.583328	1	no		0	1	0
176	EG331392	X	20.938	1	predicted gene, EG331392	0	0	no		0	0	0
177	Agtr2	X	21.0618	0	angiotensin II receptor, type 2	1.39753	2	no		0	2	0
178	Slc6a14	X	21.2921	0	solute carrier family 6 (neurotransmitter transporter), member 14	2.18709	2	no		0	2	0
179	1700023I07Rik	X	22.0388	0	RIKEN cDNA 1700023I07 gene	1.40497	2	no		0	2	0
180	4930554N03Rik	X	22.2155	0	RIKEN cDNA 4930554N03 gene	0.124814	1	no		0	1	0
181	Klhl13	X	22.7964	0	kelch-like 13 (Drosophila)	0.609779	1	no		0	1	0
182	Wdr44	X	23.2702	5	WD repeat domain 44	0.386292	1	no		0	1	0
183	EG236749	X	23.4218	0	predicted gene, EG236749	1.02338	2	no		0	2	0
184	EG245376	X	23.5348	0	predicted gene, EG245376	0.360291	1	no		0	1	0
185	EG546272	X	24.0514	0	predicted gene, EG546272	0	0	no		0	0	0
186	RP24-70F15.1	X	24.1294	0	novel Xlr-related, meiosis regulated (Xmr) family member	0	0	no		0	0	0
187	EG546282	X	24.3303	0	predicted gene, EG546282	0	0	no		0	0	0
188	RP23-191A10.1	X	24.4756	0	XMR-like	0	0	no		0	0	0
189	RP23-110D11.1	X	24.4756	0	Xlr-related, meiosis regulated Xmr	0	0	no		0	0	0
190	RP23-88C4.2	X	24.4756	0	Xlr-related, meiosis regulated-like	0	0	no		0	0	0
191	RP24-89M24.1	X	24.4757	0	Xlr-related, meiosis regulated-like	0	0	no		0	0	0
192	E330016L19Rik	X	24.5618	0	RIKEN cDNA E330016L19 gene	0	0	no		0	0	0
193	E330010L02Rik	X	24.8667	0	RIKEN cDNA E330010L02 gene	0	0	no		0	0	0
194	RP23-105E20.1	X	24.9754	0	Xlr-related, meiosis regulated (Xmr) family member	0	0	no		0	0	0
195	4930557B15Rik	X	25.0725	0	RIKEN cDNA 4930557B15 gene	0	0	no		0	0	0
196	EG382275	X	25.4553	0	predicted gene, EG382275	0	0	no		0	0	0
197	RP23-187P8.2	X	25.628	0	novel Xlr-related, meiosis regulated (Xmr) family member	0	0	no		0	0	0
198	RP23-18I13.1	X	25.7141	0	novel Xlr-related, meiosis regulated (Xmr) family member	0	0	no		0	0	0
199	Xmr	X	25.7143	1	Xmr protein	0	0	no		0	0	0
200	1700040G22Rik	X	25.9728	0	RIKEN cDNA 1700040G22 gene	0	0	no		0	0	0
201	RP24-73A23.1	X	26.7992	0	XMR-like	0	0	no		0	0	0
202	RP23-98M14.2	X	26.7992	0	novel protein similar to Xlr-related, meiosis regulated (Xmr)	0	0	no		0	0	0
203	RP23-442E11.1	X	29.9248	0	Xlr-related, meiosis regulated	0	0	no		0	0	0
204	RP23-418H15.1	X	32.6074	0	novel protein identical to Xlr-related, meiosis regulated Xmr	0	0	no		0	0	0
205	RP23-79C10.1	X	32.6074	0	XMR-like	0	0	no		0	0	0
206	42619	X	33.3437	2	septin 6	0.839038	1	no		0	1	0
207	Dock11	X	33.4288	3	dedicator of cytokinesis 11	0.709282	1	no		0	1	0
208	Snora69	X	33.5144	0	small nucleolar RNA, H/ACA box 69	0.766339	1	no		0	1	0
209	Il13ra1	X	33.6521	0	interleukin 13 receptor, alpha 1	0.947878	1	no		0	1	0
210	Zcchc12	X	33.7359	0	zinc finger, CCHC domain containing 12	0.731168	1	no		0	1	0
211	Lonrf3	X	33.8684	1	LON peptidase N-terminal domain and ring finger 3	0.464269	1	no		0	1	0
212	Pgrmc1	X	34.1382	0	progesterone receptor membrane component 1	0.788856	1	no		0	1	0
213	Sfrs17b	X	34.1482	7	splicing factor, arginine/serine-rich 17b	1.07263	2	no		0	2	0
214	Slc25a43	X	34.2837	0	solute carrier family 25, member 43	0.443518	1	no		0	1	0
215	Slc25a5	X	34.3356	1	solute carrier family 25 (mitochondrial carrier, adenine nucleotide translocator), member 5	1.03328	2	no		0	2	0
216	2310010G23Rik	X	34.3548	0	RIKEN cDNA 2310010G23 gene	0.635161	1	no		0	1	0
217	C330007P06Rik	X	34.3885	2	RIKEN cDNA C330007P06 gene	0.717319	1	no		0	1	0
218	Ube2a	X	34.4144	0	ubiquitin-conjugating enzyme E2A, RAD6 homolog (S. cerevisiae)	0.513251	1	no		0	1	0
219	Nkrf	X	34.4275	1	NF-kappaB repressing factor	0.390855	1	no		0	1	0
220	Ankrd58	X	34.5888	0	ankyrin repeat domain 58	0.162962	1	no		0	1	0
221	Rpl39	X	34.6225	0	ribosomal protein L39	0.705134	1	no		0	1	0
222	Upf3b	X	34.6318	0	UPF3 regulator of nonsense transcripts homolog B (yeast)	0.655849	1	no		0	1	0
223	Nkap	X	34.6668	1	NFKB activating protein	0.475887	1	no		0	1	0
224	Akap14	X	34.6907	0	A kinase (PRKA) anchor protein 14	0	0	no		0	0	0
225	Ndufa1	X	34.7276	0	NADH dehydrogenase (ubiquinone) 1 alpha subcomplex, 1	0.558325	1	no	Ndufa1	0	1	0
226	Rnf113a1	X	34.7313	0	ring finger protein 113A1	0.74204	4	no		3	1	0
227	Gm9	X	34.7485	0	gene model 9, (NCBI)	0.157594	1	no		0	1	0
228	Rhox1	X	34.7538	1	reproductive homeobox 1	0.374346	1	no		0	1	0
229	Rhox2a	X	34.785	0	reproductive homeobox 2A	0	0	no		0	0	0
230	RP23-457N24.1	X	34.785	0	reproductive homeobox 2E	0	0	no		0	0	0
231	Rhox3a	X	34.7899	0	reproductive homeobox 3A	0	0	no		0	0	0
232	Rhox4a	X	34.8054	0	reproductive homeobox 4A	0	0	no		0	0	0
233	Rhox2b	X	34.8266	0	reproductive homeobox 2B	0	0	no		0	0	0
234	Rhox4b	X	34.847	0	reproductive homeobox 4B	1.54319	2	no		0	2	0
235	Rhox2c	X	34.8682	0	reproductive homeobox 2C	0	0	no		0	0	0
236	EG665203	X	34.8731	0	predicted gene, EG665203	0	0	no		0	0	0
237	Rhox3c	X	34.8845	0	reproductive homeobox 3C	0	0	no		0	0	0
238	Rhox4c	X	34.8948	1	reproductive homeobox 4C	0	0	no		0	0	0
239	Rhox2d	X	34.9079	0	reproductive homeobox 2D	0	0	no		0	0	0
240	Rhox4d	X	34.929	0	reproductive homeobox 4D	0	0	no		0	0	0
241	Rhox4e	X	34.9719	0	reproductive homeobox 4E	0	0	no		0	0	0
242	EG434764	X	34.9859	0	predicted gene, EG434764	0	0	no		0	0	0
243	Rhox4f	X	35.0174	0	reproductive homeobox 4F	0	0	no		0	0	0
244	Rhox3f	X	35.0378	0	reproductive homeobox 3F	0	0	no		0	0	0
245	Rhox2g	X	35.0536	0	reproductive homeobox 2G	0	0	no		0	0	0
246	Rhox4g	X	35.061	0	reproductive homeobox 4G	0	0	no		0	0	0
247	Rhox3h	X	35.0722	0	reproductive homeobox 3H	0	0	no		0	0	0
248	Rhox2h	X	35.0835	1	eproductive homeobox 2H	0	0	no		0	0	0
249	Rhox6	X	35.1802	0	reproductive homeobox 6	0.245879	1	no		0	1	0
250	Rhox7	X	35.1849	0	reproductive homeobox 7	0.150171	2	no		1	1	0
251	Rhox8	X	35.228	0	reproductive homeobox 8	0.122624	1	no		0	1	0
252	Rhox9	X	35.2523	0	reproductive homeobox 9	0.707003	1	no		0	1	0
253	4930525M21Rik	X	35.3671	1	RIKEN cDNA 4930525M21 gene	0	0	no		0	0	0
254	4930430D24Rik	X	35.3914	0	RIKEN cDNA 4930430D24 gene	0.145097	1	no		0	1	0
255	Rhox10	X	35.4197	0	reproductive homeobox 10	0.091061	1	no		0	1	0
256	Rhox11	X	35.4298	0	reproductive homeobox 11	0.149612	1	no		0	1	0
257	Rhox12	X	35.4572	0	reproductive homeobox 12	0.931571	1	no		0	1	0
258	1700123J19Rik	X	35.4749	0	RIKEN cDNA 1700123J19 gene	0.850579	1	no		0	1	0
259	Zbtb33	X	35.543	0	zinc finger and BTB domain containing 33	0.515848	1	no		0	1	0
260	6430550H21Rik	X	35.5505	3	RIKEN cDNA 6430550H21 gene	0.653308	1	no		0	1	0
261	Atp1b4	X	35.6694	0	ATPase, (Na+)/K+ transporting, beta 4 polypeptide	0.887299	1	no		0	1	0
262	Lamp2	X	35.7727	1	lysosomal-associated membrane protein 2	0.819756	1	no		0	1	0
263	Cul4b	X	35.8848	0	cullin 4B	0.35187	1	no		0	1	0
264	Mcts1	X	35.9538	0	malignant T cell amplified sequence 1	0.196909	1	no		0	1	0
265	C1galt1c1	X	35.984	0	C1GALT1-specific chaperone 1	0.823272	1	no		0	1	0
266	6030498E09Rik	X	36.126	4	RIKEN cDNA 6030498E09 gene	1.68536	2	no		0	2	0
267	1700085A12Rik	X	36.6994	0	RIKEN cDNA 1700085A12 gene	0.25258	1	no		0	1	0
268	BC099555	X	37.2161	0	cDNA sequence BC099555	0	0	no		0	0	0
269	A230058F20Rik	X	37.9086	0	RIKEN cDNA A230058F20 gene	0.649677	1	no		0	1	0
270	EG333830	X	38.1681	0	predicted gene, EG333830	0.833608	1	no		0	1	0
271	A130057A22Rik	X	38.4235	0	RIKEN cDNA A130057A22 gene	0.750659	1	no		0	1	0
272	Gria3	X	38.7545	1	glutamate receptor, ionotropic, AMPA3 (alpha 3)	0.82476	1	no		0	1	0
273	E430013K19Rik	X	38.8879	0	RIKEN cDNA E430013K19 gene	0.733978	1	no		0	1	0
274	C030001C17Rik	X	38.9808	0	RIKEN cDNA C030001C17 gene	0.828606	1	no		0	1	0
275	Thoc2	X	39.1482	1	THO complex 2	0.659059	1	no		0	1	0
276	1110015C02Rik	X	39.4129	0	RIKEN cDNA 1110015C02 gene	0.661588	1	no		0	1	0
277	Birc4	X	39.421	0	baculoviral IAP repeat-containing 4	1.07904	2	no		0	2	0
278	Stag2	X	39.5026	2	stromal antigen 2	0.526589	1	no		0	1	0
279	Gm362	X	39.6729	0	gene model 362, (NCBI)	0.62069	1	no		0	1	0
280	B230118I11Rik	X	39.7569	0	RIKEN cDNA B230118I11 gene	0.311423	1	no		0	1	0
281	Sh2d1a	X	39.8558	0	SH2 domain protein 1A	0.524601	1	no		0	1	0
282	Odz1	X	39.8856	29	odd Oz/ten-m homolog 1 (Drosophila)	0.871781	1	no		0	1	0
283	A230106O10Rik	X	40.7209	0	RIKEN cDNA A230106O10 gene	0.29775	1	no		0	1	0
284	1110059M19Rik	X	41.3368	0	RIKEN cDNA 1110059M19 gene	0.489096	1	no		0	1	0
285	Wdr40c	X	41.7186	0	WD repeat domain 40C	0.0792168	4	no		3	1	0
286	Wdr40b	X	42.1397	0	WD repeat domain 40B	0.281189	1	no		0	1	0
287	4930515L19Rik	X	43.6207	4	RIKEN cDNA 4930515L19 gene	0	0	no		0	0	0
288	Actrt1	X	43.6822	0	actin-related protein T1	0.20396	1	no		0	1	0
289	EG245405	X	43.809	0	predicted gene, EG245405	0	0	no		0	0	0
290	5033418A18Rik	X	44.6865	0	RIKEN cDNA 5033418A18 gene	0.54891	1	no		0	1	0
291	EG434775	X	44.7862	6	predicted gene, EG434775	0	0	no		0	0	0
292	Smarca1	X	45.1625	66	SWI/SNF related, matrix associated, actin dependent regulator of chromatin, subfamily a, member 1	3.72454	3	no		0	3	0
293	Ocrl	X	45.2656	25	oculocerebrorenal syndrome of Lowe	0.64341	1	no		0	1	0
294	Apln	X	45.3783	5	apelin	0.261718	1	no		0	1	0
295	Xpnpep2	X	45.4619	21	X-prolyl aminopeptidase (aminopeptidase P) 2, membrane-bound	1.41528	2	no		0	2	0
296	1200013B08Rik	X	45.4997	20	RIKEN cDNA 1200013B08 gene	0.724297	1	no		0	1	0
297	Zdhhc9	X	45.5251	63	zinc finger, DHHC domain containing 9	0.932984	2	no		1	1	0
298	Utp14a	X	45.6101	11	UTP14, U3 small nucleolar ribonucleoprotein, homolog A (yeast)	0.451025	1	no		0	1	0
299	Bcorl1	X	45.6945	67	BCL6 co-repressor-like 1	0.680035	1	no		0	1	0
300	Elf4	X	45.7664	11	E74-like factor 4 (ets domain transcription factor)	2.38915	2	no		0	2	0
301	Aifm1	X	45.8281	30	apoptosis-inducing factor, mitochondrion-associated 1	0.969729	2	no		1	1	0
302	Rab33a	X	45.8726	11	RAB33A, member of RAS oncogene family	0.121783	1	no		0	1	0
303	Zfp280c	X	45.8948	47	zinc finger protein 280c	0.393397	1	no		0	1	0
304	Slc25a14	X	45.9768	62	solute carrier family 25 (mitochondrial carrier, brain), member 14	0.500584	2	no		1	1	0
305	Gpr119	X	46.0212	2	G-protein coupled receptor 119	0.176484	1	no		0	1	0
306	Rbmx2	X	46.0482	4	RNA binding motif protein, X-linked 2	1.28418	3	no		1	2	0
307	Gm595	X	46.1946	6	gene model 595, (NCBI)	0.359185	1	no		0	1	0
308	Enox2	X	46.3637	26	ecto-NOX disulfide-thiol exchanger 2	0.853008	1	no		0	1	0
309	Firre	X	46.803	0	firre intergenic repeating RNA element	2.94771	0	no		0	0	0
310	1100001E04Rik	X	46.8236	6	RIKEN cDNA 1100001E04 gene	0.355647	1	no		0	1	0
311	Olfr1320	X	47.0367	0	olfactory receptor 1320	0.626878	2	no	Olfr1320	0	1	0	1
312	Olfr1321	X	47.0801	0	olfactory receptor 1321	0.437581	1	no		0	1	0
313	Igsf1	X	47.1357	0	immunoglobulin superfamily, member 1	1.48804	4	no	Igsf1	1	2	0	1
314	Olfr1322	X	47.2386	0	olfactory receptor 1322	0.134251	1	no		0	1	0
315	Olfr1323	X	47.3625	1	olfactory receptor 1323	0.143515	1	no		0	1	0
316	Olfr1324	X	47.7787	0	olfactory receptor 1324	0.374494	1	no		0	1	0

## Sheet: 1638_sorted_212candidates_>4
List of 1638 positional candicate genes for QTLs sorted by summary candidate gene scores. 212 gene have summary candidate scores greater than or equal to 4 (Column L) in 16 QTLs
Reference: Lu L, Huang J, Xu F, Xiao Z, Wang J, Zhang B, David NV, Arends D, Gu W, Ackert-Bicknell C, Sabik OL, Farber CR, Quarles LD, Williams RW (2019) Genetic dissection of femoral and tibial microarchitecture. JBMR Plus, doi/10.1002/jbm4.10241
Note
A: Cis-modulation score = 3 if in bone; = 2 if in cartilage and/or muscle; =1 if in other tissue.
B: Grading score of average bone score = 1 if average bone score <1; = 2 if between 1 and 3; = 3 if >3.
C: Grading score of highest bone score = 1 if highest bone score is between 5 and 10; = 2 if >10.
D: SNP score (coding DNA variants score) = 1 if Grantham score <100; = 2 if between 100 and 300; =3 if >300, or nonsense, frame shift, splice site mutation.
Contacts	Robert W. Williams		rwilliams@uthsc.edu
	Lu Lu	llu@uthsc.edu
	Fuyi Xu	fxu10@uthsc.edu
Index_Orignal	Index_JBMR	Symbol	Chr	Mb Start (mm9)	SNP Count	Gene Description	Bone Score	Summary Candidate Score	Non-synonymous SNP_Yes_No	Cis-regulation score A	Grading score of average bone score B	Grading score of highest bone score C	SNP score D	within BMD GWAS locus	within RGD_mouse	within RGD_rat	within RGD_human
51	1	Ly9	1	173.519	92	lymphocyte antigen 9	1.45941	8	Y	3	2	0	3
106	2	Ifi205	1	175.942	114	interferon activated gene 205	1.29586	8	Y	3	2	0	3
79	3	Srpx	X	9.6151	10	sushi-repeat-containing protein	9.4202	8	Y	3	3	1	1
82	4	Obsl1	1	75.4824	25	obscurin-like 1	3.96946	7	Y	1	3	0	3
33	5	Adamts4	1	173.181	36	a disintegrin-like and metallopeptidase (reprolysin type) with thrombospondin type 1 motif, 4	1.51836	7	Y	2	2	0	3
44	6	Arhgap30	1	173.319	53	Rho GTPase activating protein 30	1.3079	7	Y	2	2	0	3
76	7	Slamf9	1	174.405	18	SLAM family member 9	1.30334	7	Y	3	2	0	2
104	8	Ifi203	1	175.851	31	interferon activated gene 203	1.767	7	Y	3	2	0	2
183	9	Sde2	1	182.781	14	SDE2 telomere maintenance homolog (S. pombe)	0.370379	7	Y	3	1	0	3
63	10	Zbtb6	2	37.281	1	zinc finger and BTB domain containing 6	1.0342	7	Y	3	2	0	2
29	11	Mgmt	7	144.086	191	O-6-methylguanine-DNA methyltransferase	1.61051	7	Y	3	2	0	2
65	12	Mll1	9	44.6114	113	myeloid/lymphoid or mixed-lineage leukemia 1	1.14433	7	Y	3	2	0	2
7	13	E2f6	12	16.8178	40	E2F transcription factor 6	1.35913	7	Y	3	2	0	2		E2f6
50	14	2010111I01Rik	13	63.1163	502	RIKEN cDNA 2010111I01 gene	1.02036	7	Y	3	2	0	2
124	15	Fastkd3	13	68.7211	2	FAST kinase domains 3	0.860362	7	Y	3	1	0	3
41	16	F2rl1	13	96.2817	0	coagulation factor II (thrombin) receptor-like 1	1.28608	7	Y	3	2	0	2
43	17	Iqgap2	13	96.3971	629	IQ motif containing GTPase activating protein 2	1.84262	7	Y	2	2	0	3
15	18	Smarcal1	1	72.6298	121	Swi/SNF related matrix associated, actin dependent regulator of chromatin, subfamily a-like 1	0.135134	6	Y	3	1	0	2		Smarcal1
45	19	Plcd4	1	74.5909	3	phospholipase C, delta 4	0.547494	6	Y	2	1	0	3
49	20	Stk36	1	74.648	3	serine/threonine kinase 36 (fused homolog, Drosophila)	2.07346	6	Y	1	2	0	3
36	21	Usp21	1	173.212	24	ubiquitin specific peptidase 21	0.899767	6	Y	3	1	0	2
42	22	Klhdc9	1	173.289	6	kelch domain containing 9	0.907593	6	Y	3	1	0	2
52	23	Slamf7	1	173.563	67	SLAM family member 7	1.09547	6	Y	2	2	0	2
57	24	Cd84	1	173.771	281	CD84 antigen	1.09499	6	Y	3	2	0	1
61	25	Ncstn	1	173.996	80	nicastrin	0.704232	6	Y	3	1	0	2
62	26	Copa	1	174.013	127	coatomer protein complex subunit alpha	1.17836	6	Y	2	2	0	2
105	27	Ifi202b	1	175.893	76	interferon activated gene 202B	0.315054	6	Y	2	1	0	3
187	28	Tmem63a	1	182.873	63	transmembrane protein 63a	1.06472	6	Y	2	2	0	2
189	29	Ephx1	1	182.92	49	epoxide hydrolase 1, microsomal	2.09863	6	Y	2	2	0	2
13	30	Adamts9	6	92.7227	50	a disintegrin-like and metallopeptidase (reprolysin type) with thrombospondin type 1 motif, 9	4.42261	6	N	3	3	0
2	31	Adam12	7	141.075	13	a disintegrin and metallopeptidase domain 12 (meltrin alpha)	7.9638	6	Y	1	3	1	1
12	32	Srpr	9	35.0188	7	signal recognition particle receptor ('docking protein')	0.788998	6	Y	3	1	0	2
71	33	Krt10	11	99.2466	8	keratin 10	3.35723	6	Y	1	3	0	2
161	34	Tubg2	11	101.017	1	tubulin, gamma 2	6.79213	6	N	2	3	1
6	35	Greb1	12	16.6774	582	gene regulated by estrogen in breast cancer protein	1.74591	6	Y	1	2	0	3
36	36	Adam17	12	21.3294	34	a disintegrin and metallopeptidase domain 17	1.19564	6	Y	3	2	0	1
56	37	0610007P08Rik	13	63.9166	319	RIKEN cDNA 0610007P08 gene	1.7388	6	Y	2	2	0	2
60	38	Zfp367	13	64.2344	72	zinc finger protein 367	1.10188	6	Y	3	2	0	1
61	39	Habp4	13	64.2632	67	hyaluronic acid binding protein 4	0.542469	6	Y	3	1	0	2
90	40	Zfp708	13	67.1703	8	zinc finger protein 708	0.668557	6	Y	2	1	0	3
91	41	Zfp759	13	67.2292	3	zinc finger protein 759	0.745975	6	Y	2	1	0	3
107	42	A530054K11Rik	13	67.7179	24	RIKEN cDNA A530054K11 gene	0.385009	6	Y	2	1	0	3
122	43	Mtrr	13	68.6997	16	5-methyltetrahydrofolate-homocysteine methyltransferase reductase	0.545675	6	Y	2	1	0	3
85	44	Mrps27	13	100.115	154	mitochondrial ribosomal protein S27	0.147762	6	Y	3	1	0	2
97	45	Naip5	13	100.982	80	NLR family, apoptosis inhibitory protein 5	1.45125	6	Y	1	2	0	3
43	46	Usp37	1	74.4857	89	ubiquitin specific peptidase 37	1.19269	5	Y	1	2	0	2
77	47	Speg	1	75.3719	89	SPEG complex locus	1.01386	5	Y	1	2	0	2
98	48	Kcne4	1	78.8135	6	potassium voltage-gated channel, Isk-related subfamily, gene 4	2.57568	5	N	3	2	0
103	49	Serpine2	1	79.7909	63	serine (or cysteine) peptidase inhibitor, clade E, member 2	2.74475	5	Y	2	2	0	1
8	50	Ddr2	1	171.902	3	discoidin domain receptor family, member 2	7.2186	5	N	1	3	1
47	51	B930036N10Rik	1	173.433	12	RIKEN cDNA B930036N10 gene	0	5	Y	2	0	0	3
50	52	Cd244	1	173.489	145	CD244 natural killer cell receptor 2B4	0.561307	5	Y	1	1	0	3
64	53	Atp1a4	1	174.06	2	ATPase, Na+/K+ transporting, alpha 4 polypeptide	0.523868	5	Y	2	1	0	2
82	54	Slamf8	1	174.512	11	SLAM family member 8	1.02002	5	Y	1	2	0	2
95	55	Darc	1	175.262	9	Duffy blood group, chemokine receptor	0.74735	5	Y	1	1	0	3
101	56	Pyhin1	1	175.561	30	pyrin and HIN domain family, member 1	0	5	Y	2	0	0	3
102	57	Ifi204	1	175.677	15	interferon activated gene 204	1.17519	5	N	3	2	0
123	58	Grem2	1	176.764	231	gremlin 2, DAN Family BMP Antagonist	0.75016	5	Y	1	1	0	3	Grem2			GREM2
124	59	Rgs7	1	176.989	1421	regulator of G protein signaling 7	3.1615	5	N	2	3	0
11	60	Traf1	2	34.7988	24	Tnf receptor-associated factor 1	1.2636	5	N	3	2	0
91	61	Lrp1b	2	40.4523	4588	low density lipoprotein-related protein 1B (deleted in tumors)	0.49938	5	Y	1	1	0	3
2	62	Kirrel3	9	34.2963	1474	kin of IRRE like 3 (Drosophila)	1.05316	5	N	3	2	0
20	63	Pus3	9	35.367	5	pseudouridine synthase 3	1.35178	5	Y	2	2	0	1
4	64	D230004N17Rik	9	41.4223	15	RIKEN cDNA D230004N17 gene	1.42412	5	N	3	2	0
72	65	Cfap46	9	44.8504	4	myelin protein zero-like 2	1.06338	5	N	3	2	0
107	66	Cadm1	9	47.3384	1867	cell adhesion molecule 1	7.74085	5	N	1	3	1		Cadm1	Cadm1	Cadm1
87	67	Sar1a	10	61.1431	0	SAR1 gene homolog A (S. cerevisiae)	7.75089	5	N	1	3	1
72	68	Krt12	11	99.277	11	keratin 12	2.30102	5	Y	1	2	0	2
130	69	Fkbp10	11	100.277	1	FK506 binding protein 10	7.50628	5	N	1	3	1			Fkbp10
148	70	Stat5a	11	100.721	3	signal transducer and activator of transcription 5A	1.07515	5	N	3	2	0
2	71	Trib2	12	15.7985	80	tribbles homolog 2 (Drosophila)	7.75427	5	N	1	3	1
4	72	Lpin1	12	16.5425	187	lipin 1	0.995623	5	Y	2	1	0	2
9	73	Pqlc3	12	16.9955	83	PQ loop repeat containing	1.1105	5	Y	2	2	0	1
16	74	Hpcal1	12	17.6976	119	hippocalcin-like 1	1.70737	5	N	3	2	0
6	75	Golm1	13	59.7364	3	golgi membrane protein 1	0.591841	5	N	2	1	0	2
51	76	Fancc	13	63.406	228	Fanconi anemia, complementation group C	0.760282	5	Y	3	1	0	1	Fancc	Fancc
71	77	Cntnap3	13	64.8389	528	contactin associated protein-like 3	0.181274	5	Y	1	1	0	3
94	78	Zfp458	13	67.3559	13	zinc finger protein 458	0.502429	5	Y	1	1	0	3
98	79	Zfp456	13	67.4645	23	zinc finger protein 456	0	5	Y	2	0	0	3
100	80	Zfp459	13	67.5067	0	zinc finger protein 459	0.652055	5	Y	2	1	0	2
113	81	4930441O14Rik	13	67.8452	13	RIKEN cDNA 4930441O14 gene	0.276044	5	Y	1	1	0	3
129	82	A530095I07Rik	13	69.6819	0	RIKEN cDNA A530095I07 gene	0.791417	5	Y	1	1	0	3
19	83	Cmya5	13	94.2452	0	cardiomyopathy associated 5	0.842262	5	Y	1	1	0	3
25	84	Arsb	13	94.5416	130	arylsulfatase B	1.4446	5	Y	2	2	0	1
48	85	Polk	13	97.2506	81	polymerase (DNA directed), kappa	0.339163	5	Y	1	1	0	3
65	86	Rgnef	13	98.6685	505	Rho-guanine nucleotide exchange factor	4.5199	5	Y	1	3	0	1
87	87	Mtap1b	13	100.191	153	microtubule-associated protein 1 B	2.03204	5	Y	1	2	0	2
28	88	Fndc1	17	7.93143	9	fibronectin type III domain containing 1	0.704711	5	Y	1	1	0	3
19	89	Igfbp5	1	72.9046	57	insulin-like growth factor binding protein 5	3.14408	4	N	1	3	0
28	90	Tns1	1	73.9253	0	tensin 1	1.06408	4	Y	1	2	0	1	Tns1
35	91	Aamp	1	74.3264	0	angio-associated migratory protein	0.774541	4	N	3	1	0
36	92	Pnkd	1	74.3316	110	paroxysmal nonkinesiogenic dyskinesia	1.09351	4	Y	1	2	0	1
46	93	Zfp142	1	74.6117	2	zinc finger protein 142	0.932693	4	Y	1	1	0	2
47	94	Bcs1l	1	74.6349	0	BCS1-like (yeast)	0.282772	4	N	3	1	0
59	95	Ihh	1	74.9943	0	Indian hedgehog	4.69191	4	N	1	3	0			Ihh		IHH
60	96	Nhej1	1	75.0139	2	nonhomologous end-joining factor 1	0.518054	4	Y	1	1	0	2
78	97	Gmppa	1	75.4325	13	GDP-mannose pyrophosphorylase A	4.26041	4	N	1	3	0
84	98	Stk11ip	1	75.5181	63	serine/threonine kinase 11 interacting protein	0.142704	4	N	3	1	0
101	99	Wdfy1	1	79.6988	114	WD repeat and FYVE domain containing 1	1.37124	4	N	2	2	0
25	100	Sdhc	1	173.059	107	succinate dehydrogenase complex, subunit C, integral membrane protein	0.627485	4	Y	1	1	0	2
27	101	Pcp4l1	1	173.103	105	Purkinje cell protein 4-like 1	0.983762	4	N	3	1	0
31	102	Fcer1g	1	173.16	13	Fc receptor, IgE, high affinity I, gamma polypeptide	0.823077	4	N	3	1	0			Fcer1g
32	103	Ndufs2	1	173.165	48	NADH dehydrogenase (ubiquinone) Fe-S protein 2	0.411663	4	Y	1	1	0	2
35	104	Ppox	1	173.207	22	protoporphyrinogen oxidase	1.295	4	N	2	2	0
40	105	Nit1	1	173.272	21	nitrilase 1	0.488579	4	Y	2	1	0	1
46	106	F11r	1	173.368	72	F11 receptor	0.248173	4	N	3	1	0
49	107	Itln1	1	173.448	36	intelectin 1 (galactofuranose binding)	0.556353	4	N	3	1	0
54	108	Cd48	1	173.612	87	CD48 antigen	0.439011	4	Y	1	1	0	2
58	109	Slamf6	1	173.848	91	SLAM family member 6	0.7515	4	N	3	1	0
59	110	Vangl2	1	173.935	115	vang-like 2 (van gogh, Drosophila)	0.456552	4	N	3	1	0
68	111	Pea15a	1	174.127	80	phosphoprotein enriched in astrocytes 15A	3.01706	4	N	1	3	0
74	112	Kcnj10	1	174.271	119	potassium inwardly-rectifying channel, subfamily J, member 10	1.0548	4	Y	1	2	0	1
75	113	Pigm	1	174.307	39	phosphatidylinositol glycan anchor biosynthesis, class M	1.08728	4	Y	1	2	0	1
77	114	Igsf9	1	174.412	82	immunoglobulin superfamily, member 9	0.296346	4	Y	1	1	0	2
78	115	Tagln2	1	174.43	1	transgelin 2	1.08512	4	N	2	2	0
79	116	Ccdc19	1	174.451	67	coiled-coil domain containing 19	0.838291	4	N	3	1	0
93	117	Fcer1a	1	175.151	37	Fc receptor, IgE, high affinity I, alpha polypeptide	1.24786	4	Y	1	2	0	1
97	118	Aim2	1	175.351	103	absent in melanoma 2	1.81918	4	Y	1	2	0	1
100	119	E030037K03Rik	1	175.522	14	RIKEN cDNA E030037K03 gene	0.809149	4	N	3	1	0
107	120	Olfr433	1	175.972	0	olfactory receptor 433	0.156928	4	Y	1	1	0	2
108	121	Olfr432	1	175.981	0	olfactory receptor 432	0.769058	4	Y	1	1	0	2
115	122	Olfr420	1	176.089	3	olfactory receptor 420	0.392802	4	Y	1	1	0	2
116	123	Spna1	1	176.103	82	spectrin alpha 1	0.607995	4	Y	1	1	0	2
118	124	1810030J14Rik	1	176.261	5	RIKEN cDNA 1810030J14 gene	0.366614	4	Y	0	1	0	3
197	125	Ccdc121	1	183.44	1	coiled-coil domain containing 121	0.272672	4	Y	1	1	0	2
204	126	Srp9	1	184.055	1	signal recognition particle 9	0.469023	4	N	3	1	0
208	127	Trp53bp2	1	184.339	0	transformation related protein 53 binding protein 2	3.18742	4	N	1	3	0
1	128	Mapkap1	2	34.2875	386	mitogen-activated protein kinase associated protein 1	0.731407	4	N	3	1	0
8	129	5730407M17Rik	2	34.7266	0	RIKEN cDNA 5730407M17 gene	0.825808	4	N	3	1	0
12	130	Hc	2	34.8389	62	hemolytic complement	0.760072	4	Y	1	1	0	2		Hc
62	131	Rc3h2	2	37.2256	8	ring finger and CCCH-type zinc finger domains 2	1.05229	4	Y	1	2	0	1
68	132	Strbp	2	37.4254	55	spermatid perinuclear RNA binding protein	1.58607	4	N	2	2	0
80	133	Nr6a1	2	38.5789	27	nuclear receptor subfamily 6, group A, member 1	3.38652	4	N	1	3	0
87	134	Golga1	2	38.872	4	golgi autoantigen, golgin subfamily a, 1	3.934	4	N	1	3	0
5	135	Fgd5	6	91.9371	234	FYVE, RhoGEF and PH domain containing 5	2.05124	4	Y	1	2	0	1
17	136	Magi1	6	93.6254	52	membrane associated guanylate kinase, WW and PDZ domain containing 1	3.7153	4	N	1	3	0
12	137	5430417C01Rik	7	142.286	0	RIKEN cDNA 5430417C01 gene	3.40547	4	N	1	3	0
45	138	Lrrc27	7	146.399	0	leucine rich repeat containing 27	0.56941	4	Y	1	1	0	2
50	139	Cfap46	7	146.825	0	(cilia and flagella associated protein 46	1.41362	4	Y	0	2	0	2
3	140	5330423I11Rik	9	34.5589	0	RIKEN cDNA 5330423I11 gene	0.451618	4	N	3	1	0
6	141	9330161A08Rik	9	34.8789	13	RIKEN cDNA 9330161A08 gene	0.442615	4	N	3	1	0
18	142	Cdon	9	35.2597	84	cell adhesion molecule-related/down-regulated by oncogenes	0.430789	4	Y	1	1	0	2
3	143	2610203C20Rik	9	41.3434	1	RIKEN cDNA 2610203C20 gene	0.141885	4	Y	1	1	0	2
6	144	Sorl1	9	41.7766	637	sortilin-related receptor, LDLR class A repeats-containing	1.64012	4	Y	1	2	0	1	Sorl1
8	145	Sc5d	9	42.0623	59	sterol-C5-desaturase (fungal ERG3, delta-5-desaturase) homolog (S. cerevisae)	0.533941	4	Y	2	1	0	1
9	146	Tecta	9	42.1377	219	tectorin alpha	0.299448	4	Y	1	1	0	2
10	147	Tbcel	9	42.2204	161	tubulin folding cofactor E-like	1.33508	4	N	2	2	0
13	148	Arhgef12	9	42.7719	172	Rho guanine nucleotide exchange factor (GEF) 12	1.04171	4	Y	1	2	0	1
26	149	C1qtnf5	9	43.9099	0	C1q and tumor necrosis factor related protein 5	4.67051	4	N	1	3	0
40	150	Hmbs	9	44.1444	16	hydroxymethylbilane synthase	1.28558	4	N	2	2	0
51	151	C030014I23Rik	9	44.2869	0	RIKEN cDNA C030014I23 gene	6.46279	4	N	0	3	1
70	152	Cd3d	9	44.7899	0	CD3 antigen, delta polypeptide	0.320625	4	N	3	1	0
81	153	Tmprss13	9	45.1272	58	transmembrane protease, serine 13	0.240069	4	Y	1	1	0	2
86	154	Cep164	9	45.575	15	centrosomal protein 164	0.981603	4	N	3	1	0
88	155	Bace1	9	45.6466	14	beta-site APP cleaving enzyme 1	3.21039	4	N	1	3	0
34	156	Frk	10	34.2032	8	fyn-related kinase	8.2186	4	N	0	3	1
24	157	Gja1	10	56.0971	0	gap junction protein, alpha 1	6.4227	4	N	0	3	1			Gja1
63	158	Spock2	10	59.569	2	sparc/osteonectin, cwcv and kazal-like domains proteoglycan 2	3.87704	4	N	1	3	0
69	159	Unc5b	10	60.2253	2	unc-5 homolog B (C. elegans)	9.86924	4	N	0	3	1
78	160	X99384	10	60.7824	1	cDNA sequence X99384	6.48652	4	N	0	3	1
91	161	Col13a1	10	61.3012	3	collagen, type XIII, alpha 1	7.22582	4	N	0	3	1
100	162	Supv3l1	10	61.8921	0	suppressor of var1, 3-like 1 (S. cerevisiae)	0.358117	4	N	3	1	0
1	163	Tbkbp1	11	96.9975	0	TBK1 binding protein 1	3.01762	4	N	1	3	0
21	164	Lasp1	11	97.661	0	LIM and SH3 protein 1	0.944888	4	N	3	1	0
26	165	Cacnb1	11	97.8642	42	calcium channel, voltage-dependent, beta 1 subunit	0.626715	4	N	3	1	0
28	166	Stac2	11	97.8979	53	SH3 and cysteine rich domain 2	0.858957	4	Y	1	1	0	2
30	167	Med1	11	98.0135	63	mediator complex subunit 1	0.564685	4	Y	1	1	0	2
39	168	Erbb2	11	98.2738	50	v-erb-b2 erythroblastic leukemia viral oncogene homolog 2, neuro/glioblastoma derived oncogene homolog (avian)	1.38521	4	Y	1	2	0	1
49	169	Psmd3	11	98.5439	9	proteasome (prosome, macropain) 26S subunit, non-ATPase, 3	0.44076	4	N	3	1	0
52	170	Thra	11	98.6032	38	thyroid hormone receptor alpha	3.74909	4	N	1	3	0
56	171	Rapgefl1	11	98.6981	6	Rap guanine nucleotide exchange factor (GEF)-like 1	0.174808	4	N	3	1	0
64	172	Smarce1	11	99.0704	0	SWI/SNF related, matrix associated, actin dependent regulator of chromatin, subfamily e, member 1	0.730834	4	N	3	1	0
126	173	Hap1	11	100.209	2	huntingtin-associated protein 1	3.15159	4	N	1	3	0		Hap1
149	174	Stat3	11	100.748	3	signal transducer and activator of transcription 3	0.647652	4	N	3	1	0
160	175	Tubg1	11	100.981	3	tubulin, gamma 1	1.28748	4	Y	1	2	0	1
167	176	Ramp2	11	101.108	0	receptor (calcitonin) activity modifying protein 2	1.32019	4	Y	1	2	0	1
174	177	Aoc2	11	101.186	3	amine oxidase, copper containing 2 (retina-specific)	1.40832	4	N	2	2	0
5	178	Ntsr2	12	16.6603	30	neurotensin receptor 2	0.211275	4	Y	1	1	0	2
8	179	Rock2	12	16.9018	374	Rho-associated coiled-coil containing protein kinase 2	1.6694	4	Y	1	2	0	1
12	180	Pdia6	12	17.2734	14	protein disulfide isomerase associated 6	1.01965	4	Y	1	2	0	1
31	181	Zfp125	12	20.9023	0	zinc finger protein 125	0.272321	4	N	3	1	0
37	182	Ywhaq	12	21.3962	36	tyrosine 3-monooxygenase/tryptophan 5-monooxygenase activation protein, theta polypeptide	0.890261	4	Y	1	1	0	2
44	183	Taf1b	12	25.1835	151	TATA box binding protein (Tbp)-associated factor, RNA polymerase I, B	0.534781	4	N	3	1	0
46	184	Klf11	12	25.3361	26	Kruppel-like factor 11	0.290835	4	N	1	1	0	2
47	185	Cys1	12	25.3507	40	cystin 1	0.341974	4	N	1	1	0	2
49	186	Mboat2	12	25.5165	471	membrane bound O-acyltransferase domain containing 2	0.533496	4	N	3	1	0
52	187	Ptch1	13	63.6128	125	patched homolog 1	2.69988	4	Y	1	2	0	1	Ptch1	Ptch1
59	188	Slc35d2	13	64.1976	145	solute carrier family 35, member D2	1.61774	4	Y	1	2	0	1
68	189	Ccrk	13	64.5339	14	cell cycle related kinase	0.622133	4	N	3	1	0
72	190	4930458L03Rik	13	65.0188	13	RIKEN cDNA 4930458L03 gene	0.249698	4	Y	0	1	0	3
74	191	4932441B19Rik	13	65.1344	28	RIKEN cDNA 4932441B19 gene	0.107972	4	Y	0	1	0	3
77	192	Nlrp4f	13	65.2784	106	NLR family, pyrin domain containing 4F	0.208268	4	Y	1	1	0	2
79	193	Zfp369	13	65.3802	3	zinc finger protein 369	0.651785	4	Y	1	1	0	2
80	194	2410006F04Rik	13	65.7407	34	RIKEN cDNA 2410006F04 gene	0.927767	4	N	3	1	0
88	195	Ptdss1	13	67.0338	7	phosphatidylserine synthase 1	0.355115	4	Y	1	1	0	2
105	196	Zfp748	13	67.6396	20	zinc finger protein 748	0.337572	4	Y	2	1	0	1
117	197	Zfp273	13	67.9148	63	zinc finger protein 273	0.552978	4	Y	1	1	0	2
130	198	Srd5a1	13	69.7123	110	steroid 5 alpha-reductase 1	0.333378	4	Y	1	1	0	2
131	199	Nsun2	13	69.7511	34	NOL1/NOP2/Sun domain family 2	0.460036	4	Y	1	1	0	2
2	200	Msh3	13	92.9818	0	mutS homolog 3 (E. coli)	0.980506	4	Y	1	1	0	2	Msh3
26	201	Lhfpl2	13	94.8277	381	lipoma HMGIC fusion partner-like 2	4.23328	4	N	1	3	0
44	202	F2rl2	13	96.4669	0	coagulation factor II (thrombin) receptor-like 2	0.899055	4	Y	1	1	0	2
53	203	1700029F12Rik	13	97.7918	11	RIKEN cDNA 1700029F12 gene	0.357642	4	Y	1	1	0	2
100	204	Naip1	13	101.178	4	NLR family, apoptosis inhibitory protein 1	2.04905	4	Y	0	2	0	2
5	205	Zdhhc14	17	5.4926	9	zinc finger, DHHC domain containing 14	5.67385	4	N	0	3	1
10	206	Synj2	17	5.97558	220	synaptojanin 2	2.92361	4	Y	1	2	0	1
40	207	Brp44l	17	8.47668	0	brain protein 44-like	0.203485	4	Y	2	1	0	1
46	208	5330430B06Rik	17	8.80423	0	RIKEN cDNA 5330430B06 gene	5.51727	4	N	0	3	1
165	209	Timp1	X	20.4473	0	tissue inhibitor of metalloproteinase 1	5.32112	4	N	0	3	1
226	210	Rnf113a1	X	34.7313	0	ring finger protein 113A1	0.74204	4	N	3	1	0
285	211	Wdr40c	X	41.7186	0	WD repeat domain 40C	0.0792168	4	N	3	1	0
313	212	Igsf1	X	47.1357	0	immunoglobulin superfamily, member 1	1.48804	4	Y	1	2	0	1

## Sheet: 50_strong_candidates>5
50 strong candidates have summary candidate score >=5 (Column L) on 7 robust QTLs, with one exception: Frk on Chr 10 (candidate score = 4)
Reference: Lu L, Huang J, Xu F, Xiao Z, Wang J, Zhang B, David NV, Arends D, Gu W, Ackert-Bicknell C, Sabik OL, Farber CR, Quarles LD, Williams RW (2019) Genetic dissection of femoral and tibial microarchitecture. JBMR Plus, doi/10.1002/jbm4.10241
Note
A: Cis-regulation score = 3 if in bone; = 2 if in cartilage and/or muscle; =1 if in other tissue.
B: Grading score of average bone score = 1 if average bone score <1; = 2 if between 1 and 3; =3 if >3.
C: Grading score of highest bone score = 1 if highest bone score is between 5 and 10; =2 if >10.
D: SNP score (coding DNA variants score) = 1 if Grantham score <100, =2 if between 100 and 300; =3 if >300, or nonsense, frame shift, splice site mutation.
	Robert W. Williams	rwilliams@uthsc.edu	Contacts
	Lu Lu	llu@uthsc.edu
	Fuyi Xu	fxu10@uthsc.edu
Index	Index	Symbol	Chr	Mb Start (mm9)	SNP Count	Gene Description	Bone Score	Summary Candidate Score	Nonsynonymous_SNP_Yes_No	Cis-regulation score A	Grading score of average bone score B	Grading score of highest bone score C	SNP score D	Gene_RIF	UniProt Annotation
1	51	Ly9	1	173.519	92	lymphocyte antigen 9	1.45941	8	Y	3	2	0	3	12242590: mouse novel Ly9 is a new member of the expanding CD150 family of cell surface receptors, CD229 is a self-ligand, interacting through its N-terminal V-like domain which contains three amino acid residues critical for the homophilic binding interaction., CD229 is a pan-lymphocyte marker and indicate that mAbs against CD229 are able to down-modulate T-cell activation., Data show that defec…	function:May participate in adhesion reactions between T lymphocytes and accessory cells by homophilic interaction., similarity:Contains 2 Ig-like C2-type (immunoglobulin-like) domains., similarity:Contains 2 Ig-like V-type (immunoglobulin-like) domains., tissue specificity:Lymphocytes.,
2	106	Ifi205	1	175.942	114	interferon activated gene 205	1.29586	8	Y	3	2	0	3	16458891: p205 induces growth arrest by interaction with multiple transcription factors that regulate the cell cycle, including but not entirely dependent on the Rb- and p53-mediated pathways of growth inhibition, This study aimed to determine whether p205 is involved in adipogenesis of mouse adipose-derived stem cells.,	function:May act as a transcriptional regulator in the myeloid lineage. Inhibits cell growth via TP53/p53 and RB1-dependent and independent pathways., similarity:Belongs to the HIN-200 family., similarity:Contains 1 DAPIN domain., similarity:Contains 1 HIN-200 domain.,
3	33	Adamts4	1	173.181	36	a disintegrin-like and metallopeptidase (reprolysin type) with thrombospondin type 1 motif, 4	1.51836	7	Y	2	2	0	3	ADAMTS1, ADAMTS4, and ADAMTS5 are expressed in patterns that relate to the expression pattern of versican in granulosa cells of small follicles, expanded cumulus cell-oocyte complexes, and endothelial cells of the ovary., ADAMTS-5 is entirely responsible for cleavage in the interglobular domain, but cleavage in the chondroitin sulfate-rich region may be driven by ADAMTS-4, comparison of aggrecan …	catalytic activity:Glutamyl endopeptidase; bonds cleaved include 370-Thr-Glu-Gly-Glu-|-Ala-Arg-Gly-Ser-377 in the interglobular domain of mammalian aggrecan., cofactor:Binds 1 zinc ion per subunit., domain:The conserved cysteine present in the cysteine-switch motif binds the catalytic zinc ion, thus inhibiting the enzyme. The dissociation of the cysteine from the zinc ion upon the activation-pept…
4	44	Arhgap30	1	173.319	53	Rho GTPase activating protein 30	1.3079	7	Y	2	2	0	3		function:GTPase activator for the Rho-type GTPases by converting them to an inactive GDP-bound state.,similarity:Contains 1 Rho-GAP domain.,
5	76	Slamf9	1	174.405	18	SLAM family member 9	1.30334	7	Y	3	2	0	2		function:May play a role in the immune response., similarity:Contains 1 Ig-like C2-type (immunoglobulin-like) domain.,
6	104	Ifi203	1	175.851	31	interferon activated gene 203	1.767	7	Y	3	2	0	2	17981725:analysis of p203 proteins that are expressed in the liver and down-regulated during liver regeneration,	induction:Isoform 1 and isoform 3 are induced by alpha interferon (at protein level).,similarity:Belongs to the HIN-200 family.,similarity:Contains 1 DAPIN domain.,similarity:Contains 1 HIN-200 domain.,tissue specificity:Constitutively expressed in the thymus, bone marrow and spleen. Isoform 1 and isoform 3 are present in liver (at protein level).,
7	183	Sde2	1	182.781	14	SDE2 telomere maintenance homolog (S. pombe)	0.370379	7	Y	3	1	0	3		PTM:Phosphorylated upon DNA damage, probably by ATM or ATR., similarity:Belongs to the UPF0667 family.,
8	36	Usp21	1	173.212	24	ubiquitin specific peptidase 21	0.899767	6	Y	3	1	0	2	19910467: USP21 plays an important role in the down-regulation of TNFalpha-induced NF-kappaB activation through deubiquitinating RIP1., Overexpression of USP21 inhibited RNA virus-induced RIG-I polyubiquitination and RIG-I-mediated interferon signaling, while USP21 deletion resulted in elevated RIG-I polyubiquitination, IRF3 phosphorylation, IFN production, and antiviral responses., Ubiquitin spe…	catalytic activity:Ubiquitin C-terminal thioester + H(2)O = ubiquitin + a thiol., function:Deubiquitinates histone H2A, a specific tag for epigenetic transcriptional repression, thereby acting as a coactivator. Deubiquitination of histone H2A releaves the repression of di- and trimethylation of histone H3 at 'Lys-4', resulting in regulation of transcriptional initiation. Regulates gene expression…
9	42	Klhdc9	1	173.289	6	kelch domain containing 9	0.907593	6	Y	3	1	0	2		similarity:Contains 3 Kelch repeats., subunit:Interacts with CCNA1.,
10	52	Slamf7	1	173.563	67	SLAM family member 7	1.09547	6	Y	2	2	0	2	17981603: 2B4, NTB-A and CRACC have roles in the regulation of Natural Killer cell function [review], CRACC was a critical positive regulator of NK cell function mediated by EAT-2., CRACC-CRACC interaction between Kupffer and NK cells contributes to poly I,	function:Mediates NK cell activation through a SAP-independent extracellular signal-regulated ERK-mediated pathway. May play a role in lymphocyte adhesion (By similarity). Isoform 1 does not bind SAP (in vitro)., similarity:Contains 1 Ig-like C2-type (immunoglobulin-like) domain., tissue specificity:Expressed in spleen, lymph node, bone marrow and testis. Lower levels detected in thymus. Expresse…
11	57	Cd84	1	173.771	281	CD84 antigen	1.09499	6	Y	3	2	0	1	20628063:CD84 is a pan-leukocyte receptor, able to modulate signaling pathways downstream of TLR4, and regulates macrophage cell-fate decisions and effector functions., Data show that defective tolerance was observed only in Fcgr2b-deficient mice with autoimmune-type Slam family genes, indicating that epistatic effects of both genes are involved., results reveal a dual regulation mechanism for pl…	domain:ITSM (immunoreceptor tyrosine-based switch motif) motif is a cytoplasmic motif which may bind SH2D1A., function:Plays a role as adhesion receptor functioning by homophilic interactions and by clustering. Recruits SH2 domain-containing proteins SH2D1A/SAP. Increases proliferative responses of activated T-cells and SH2D1A/SAP does not seen be required for this process. Homophilic interaction…
12	61	Ncstn	1	173.996	80	nicastrin	0.704232	6	Y	3	1	0	2	12032140: Mature glycosylation and trafficking modulate its binding to presenilins, a genetic modifier on mouse distal chromosome 1, coinciding with the locus containing Nicastrin, influences presenilin-mediated Notch S3-site cleavage and the resultant Notch phenotype without affecting presenilin-mediated APP gamma-site cleavage, In the absence of presenilin 1 and 2, nicastrin remains entirely en…	function:Essential subunit of the gamma-secretase complex, an endoprotease complex that catalyzes the intramembrane cleavage of integral membrane proteins such as Notch receptors and APP (beta-amyloid precursor protein). It probably represents a stabilizing cofactor required for the assembly of the gamma-secretase complex., similarity:Belongs to the nicastrin family., subunit:Component of the gam…
13	62	Copa	1	174.013	127	coatomer protein complex subunit alpha	1.17836	6	Y	2	2	0	2	20153416:In a a large-scale functional screening of mesothelioma cells, the COPA protein was highly expressed in some mesothelioma cell lines but not in a pleural mesothelial cell line.,21300694:SMN directly binds to COPI and moves with survival motor neuron within axons.,23175440:The novel function of Copa in inter-compartmental trafficking of RNA.,	function:The coatomer is a cytosolic protein complex that binds to dilysine motifs and reversibly associates with Golgi non-clathrin-coated vesicles, which further mediate biosynthetic protein transport from the ER, via the Golgi up to the trans Golgi network. Coatomer complex is required for budding from Golgi membranes, and is essential for the retrograde Golgi-to-ER transport of dilysine-tagge…
14	105	Ifi202b	1	175.893	76	interferon activated gene 202B	0.315054	6	Y	2	1	0	3	12676938: p202a can impair NF-kappaB activity both by inhibiting the binding to DNA of the transcriptionally active p65 homodimers and p50/p65 heterodimers and by boosting the binding of the repressive p50 homodimers, Expression stimulation by Rb was dependent, in part, on a JunD/AP-1 DNA-binding site present in the 5'-regulatory region of the Ifi202 gene. transcriptional activation of Ifi202 gen…	function:Inhibits the transcriptional activity of several transcription factors, including NF-kappa-B p50 and p65, FOS, JUN, E2F1, E2F4, MYOD1 and myogenin. Has anti-apoptotic effects due to inhibition of the transcriptional activity of p53., induction:By beta interferon. By IL6 in splenocytes (at protein level)., polymorphism:NZB mice express 10 to 100 fold more Ifi202 in spleen than B6 or NZW m…
15	187	Tmem63a	1	182.873	63	transmembrane protein 63a	1.06472	6	Y	2	2	0	2		sequence caution:Translated as Tyr., similarity:Belongs to the SPO75/TMEM63 family.,
16	189	Ephx1	1	182.92	49	epoxide hydrolase 1, microsomal	2.09863	6	Y	2	2	0	2	18369166: sEH gene deletion is protective against ischemic stroke by a vascular mechanism linked to reduced hydration of circulating EETs, Report effect of CYP2E1 gene deletion in mice on expression of microsomal epoxide hydrolase in response to 4-vinylcyclohexene diepoxide exposure. Suggest ovarian expression of CYP2E1/mEH may be linked., EPHX1 in oviductal cells may enhance the development of c…	catalytic activity:Cis-stilbene oxide + H(2)O = (+)-(1R,2R)-1,2-diphenylethane-1,2-diol., function:Biotransformation enzyme that catalyzes the hydrolysis of arene and aliphatic epoxides to less reactive and more water soluble dihydrodiols by the trans addition of water., similarity:Belongs to the peptidase S33 family.,
17	8	Ddr2	1	171.902	3	discoidin domain receptor family, member 2	7.2186	5	Y	1	3	1		12220173:Binding of DDR2 complexes onto individual molecules of triple-helical type I collagen has been characterized by an atomic force microscopy study, providing insight into the number and locations of binding sites on collagen I., The specific induction of MMP-13 by DDR2 in response to its cartilage-specific ligand, type II collagen, may contribute to cartilage damage in hereditary osteoarth…	catalytic activity:ATP + a [protein]-L-tyrosine = ADP + a [protein]-L-tyrosine phosphate., function:This tyrosine kinase receptor for fibrillar collagen mediates fibroblast migration and proliferation. Contributes to cutaneous wound healing., similarity:Belongs to the protein kinase superfamily. Tyr protein kinase family. Insulin receptor subfamily., similarity:Contains 1 F5/8 type C domain., sim…
18	50	Cd244	1	173.489	145	CD244 natural killer cell receptor 2B4	0.561307	5	Y	1	1	0	3	Regulation of CD8(+) T cell proliferation, Increased blood flow observed in response to topical application of capsaicin involves activation of NK 1 receptors., Due to a CxC cysteine motif found in the transmembrane region, 2B4 localizes in glycolipid-enriched microdomains of NK and T cell plasma membranes, where it associates with LAT., 2B4 represents a novel T cell costimulator that enhances MH…	function:Modulate other receptor-ligand interactions to enhance leukocyte activation., PTM:Phosphorylated., similarity:Contains 2 Ig-like (immunoglobulin-like) domains., subunit:Interacts with CD48. Following phosphorylation, it is able to recruit PTPN11/SHP-2 and SH2D1A/SAP. Binding of SH2D1A/SAP to CD244 prevents its association with PTPN11/SHP-2.,
19	64	Atp1a4	1	174.06	2	ATPase, Na+/K+ transporting, alpha 4 polypeptide	0.523868	5	Y	2	1	0	2	21187400:Na,K-ATPase alpha4 isoform is essential for sperm fertility,23229519:These findings highlight the exquisite spatial and temporal control of expression exerted by the Atp1a4 promoter on Na,K-ATPase alpha4, which is particularly well suited to fulfill the special functions of spermatozoa.,26343794:data suggests that both the promoter and the intragenic CGI could combine to provide multiple…
20	82	Slamf8	1	174.512	11	SLAM family member 8	1.02002	5	Y	1	2	0	2	22593622:Slamf8 was found to be a negative regulator of Nox2 activity in bacterial phagosomes., Slamf1 and Slamf8 govern ROS-dependent innate immune responses of myeloid cells.,	function:May play a role in B-lineage commitment and/or modulation of signaling through the B-cell receptor., similarity:Contains 1 Ig-like C2-type (immunoglobulin-like) domain.,
21	95	Darc	1	175.262	9	Duffy blood group, chemokine receptor	0.74735	5	Y	1	1	0	3	PMID:24146983 .Darc plays a role in modulating the regulation of inflammatory response to bone injury and that lack of Darc expression promotes cartilage formation in fracture calluses but does not affect bony union or fracture healing at 21 days post-fracture.
22	101	Pyhin1	1	175.561	30	pyrin and HIN domain family, member 1	0	5	Y	2	0	0	3		16479015: Major mediator of the tumor suppressor activity of IFN in breast cancer cells. Promotes ubiquitination and subsequent degradation of MDM2, which leads to p53/TP53 stabilization. Promotes ubiquitination and subsequent degradation of HDAC1, which in turn enhances maspin expression, and impairs invasive activity of cancer cells.The protein encoded by this gene belongs to the HIN-200 family…
23	102	Ifi204	1	175.677	15	interferon activated gene 204	1.17519	5	N	3	2	0		11943193: acquires malignant transformation capability upon mutation at the Rb-binding sites, This gene product interacts with the Tpr protein, a component of the nuclear pore complex., expression of p204 is activated by the cardiac Gata4, Nkx2.5, and Tbx5 proteins, binding of Id1, Id2, or Id3 protein to the Gata4 and Nkx2.5 proteins inhibits the p204-induced differentiation of P19 cells to myocy…	domain:The 2 HIN-200 domains are able to interacts with RUNX2., function:Inhibits the transcription of ribosomal RNA. May inhibit DNA binding by UBTF. Inhibits cell growth via TP53/p53 and RB1-dependent and independent pathways. Acts as a coactivator of RUNX2 during osteogenesis. May be involved in macrophage differentiation. Enables skeletal muscle and cardiac myocyte differentiation by sequestr…
24	123	Grem2	1	176.764	231	gremlin 2, DAN Family BMP Antagonist	0.75016	5	Y	1	1	0	3	PMID:23437003 .Genetic determinants of trabecular and cortical volumetric bone mineral densities and bone microstructure. The genetic variant in the FMN2/GREM2 locus was associated with fracture risk in the MrOS Sweden cohort (HR per extra T allele 0.75, 95% confidence interval 0.60-0.93) and GREM2 expression in human osteoblasts. PMID: 23902946. Genetic variants in GREM2 are associated with bone…	developmental stage:Expressed in commissural neurons in the developing spinal cord., function:Cytokine that inhibits the activity of BMP2 and BMP4 in a dose-dependent manner. Antagonized BMP4-induced suppression of progesterone production in granulosa cells., induction:Up-regulated by gonadotropin treatment., similarity:Belongs to the DAN family., similarity:Contains 1 CTCK (C-terminal cystine kn…
25	124	Rgs7	1	176.989	1421	regulator of G protein signaling 7	3.1615	5	N	2	3	0		18842904: Delivery of RGS7/Gbeta5 to dendrites of ON-bipolar cells occurs independently of its association with R7BP. These findings provide a new mechanism for adapter-independent targeting of RGS/Gbeta5 complexes., RGS7 staining is present in dendritic tips of all rod ON-retinal bipolar cell. Genetic disruption of RGS7 produced delays in the ON-BPC-derived electroretinogram b-wave, but no chang…	function:Inhibits signal transduction by increasing the GTPase activity of G protein alpha subunits thereby driving them into their inactive GDP-bound form. Activity on G(o)-alpha is specifically enhanced by the RGS6/GNG5 dimer. May play important role in the rapid regulation of neuronal excitability and the cellular responses to short-lived stimulations and in synaptic vesicle exocytosis., PTM:P…
26	29	Mgmt	7	144.086	191	O-6-methylguanine-DNA methyltransferase	1.61051	7	Y	3	2	0	2	13679151: Roles of MGMT and MLH1 proteins in alkylation-induced apoptosis and mutagenesis., Repression of MGMT is associated with precancerous conditions in hyperplastic mucosa adjacent to colon cancer, GAMT and AGAT mRNA are up-regulated 5.4- and 1.9-fold respectively in adult mdx muscle compared to C57, In vivo selection of MD9-P140K-transduced BM cells was more efficient following submyeloabla…	catalytic activity:DNA (containing 6-O-methylguanine) + protein L-cysteine = DNA (without 6-O-methylguanine) + protein S-methyl-L-cysteine., cofactor:Binds 1 zinc ion., function:Involved in the cellular defense against the biological effects of O6-methylguanine (O6-MeG) in DNA. Repairs alkylated guanine in DNA by stoichiometrically transferring the alkyl group at the O-6 position to a cysteine re…
27	2	Adam12	7	141.075	13	a disintegrin and metallopeptidase domain 12 (meltrin alpha)	7.9638	6	Y	1	3	1	1	12000744:properly folded mouse ADAM12, after passing a rate-limiting step of exit from the ER, is processed in the secretory pathway and reaches the cell surface, where it can mediate adhesion-mediated signaling,12482960:These observations suggest Meltrin alpha may be involved in regulating adipogenesis and myogenesis through a linked developmental pathway.We also report here the chromosomal loca…	cofactor:Binds 1 zinc ion per subunit.,domain:The conserved cysteine present in the cysteine-switch motif binds the catalytic zinc ion, thus inhibiting the enzyme. The dissociation of the cysteine from the zinc ion upon the activation-peptide release activates the enzyme.,domain:The cysteine-rich domain supports cell adhesion through syndecans and triggers signaling events that lead to beta-1 int…
28	34	Frk	10	34.2032	8	fyn-related kinase	8.2186	4	N	0	3	1		12077350: Characterization of mice deficient in the Src family nonreceptor tyrosine kinase Frk/rak. Decreases in the circulating levels of T3 but not T4 are reminiscent of euthyroid sick syndrome, a stress-associated clinical condition, The tyrosine kinases Brk/PTK6/Sik, Srm, Frk/Rak/Gtk/Iyk/Bsk, and Src42A/Dsrc41 have a low degree of sequence homology to other known kinases. The exon structure o…	catalytic activity:ATP + a [protein]-L-tyrosine = ADP + a [protein]-L-tyrosine phosphate., similarity:Belongs to the protein kinase superfamily. Tyr protein kinase family., similarity:Belongs to the protein kinase superfamily. Tyr protein kinase family. SRC subfamily., similarity:Contains 1 protein kinase domain., similarity:Contains 1 SH2 domain., similarity:Contains 1 SH3 domain., tissue specif…
29	71	Krt10	11	99.2466	8	keratin 10	3.35723	6	Y	1	3	0	2	11889133: expression in epidermal basal layer inhibits cell proliferation and prevents skin tumorigenesis, The epidermis of adult K10-/- mice displayed hyperproliferation of basal keratinocytes and increased cell size,accompanied by the induction of c-Myc, cyclin D1, 14-3-3sigma and wound healing keratins K6 and K16., role in inducing severe abnormalities in oral mucosa, loss of a keratin, a cyto…	miscellaneous:There are two types of cytoskeletal and microfibrillar keratin: I (acidic; 40-55 kDa) and II (neutral to basic; 56-70 kDa)., similarity:Belongs to the intermediate filament family., subunit:Heterotetramer of two type I and two type II keratins. keratin-10 is generally associated with keratin-1.,
30	161	Tubg2	11	101.017	1	tubulin, gamma 2	6.79213	6	N	2	3	1		22235350:gamma-tubulin 2 is able to nucleate microtubules and substitute for gamma-tubulin 1,	function:Tubulin is the major constituent of microtubules. Gamma tubulin is found at microtubule organizing centers (MTOC) such as the spindle poles or the centrosome, suggesting that it is involved in the minus-end nucleation of microtubule assembly., similarity:Belongs to the tubulin family.,
31	72	Krt12	11	99.277	11	keratin 12	2.30102	5	Y	1	2	0	2	20393120:clonal limbal stem cells randomly activate Krt12 alleles in the process of terminal differentiation in cornea,	developmental stage:Expression commences in corneal peridermal epithelium in embryo at 15.5 dpc. Between the 15.5 dpc embryonic stage to 4 day postnatal phase, expression is restricted to the suprabasal and/or superficial cells when the corneal epithelium begins to stratify. At 30 day postnatally, expression is sporadically detected in the basal corneal epithelium and the number of positive basal…
32	130	Fkbp10	11	100.277	1	FK506 binding protein 10	7.50628	5	N	1	3	1		20839288: Bruck syndrome 1 (BRKS1) [MIM:259450]: A disease characterized by generalized osteopenia, congenital joint contractures, fragile bones with onset of fractures in infancy or early childhood, short stature, severe limb deformity, progressive scoliosis, and pterygia. {ECO:0000269 PubMed:20839288, ECO:0000269 PubMed:22949511}. Osteogenesis imperfecta 11 (OI11) [MIM:610968]: A form of osteog…	catalytic activity:Peptidylproline (omega=180) = peptidylproline (omega=0)., developmental stage:Expressed in 12-day-old mouse; no or barely detectable expression is found in adult tissues., enzyme regulation:Inhibited by both FK506 and rapamycin, but not by cyclosporin A., function:PPIases accelerate the folding of proteins during protein synthesis., PTM:Glycosylated and phosphorylated., similar…
33	148	Stat5a	11	100.721	3	signal transducer and activator of transcription 5A	1.07515	5	N	3	2	0		11981045: Stat5a was the primary isoform activated in mammary epithelial cells, Constitutive activation by retrovirus integration in early pre-B lymphomas of SL/Kh strain mice., Loss of Stat5a delays mammary cancer progression in a mouse model.Stat5a activation is linked to mammary epithelial cell survival and differentiation, and proliferation in hematopoetic cell lineages., Stat5 is an essentia…	function:Carries out a dual function: signal transduction and activation of transcription. Binds to the GAS element and activates PRL-induced transcription., PTM:Tyrosine phosphorylated in response to IL-2, IL-3, IL-7, IL-15, GM-CSF, growth hormone, prolactin, erythropoietin and thrombopoietin. Tyrosine phosphorylation is required for DNA-binding activity and dimerization. Serine phosphorylation …
34	7	E2f6	12	16.8178	40	E2F transcription factor 6	1.35913	7	Y	3	2	0	2	12101104: Data suggest that during development, E2F6 participates in the recruitment of polycomb proteins to specific target promoters., The 5' untranslated regions of E2F6 and E2F6b are unusually long, and they contain several upstream AUG codons followed by short reading frames. Our results suggest that translation of E2F6b is initiated by internal ribosome entry., E2F6 is essential for the lon…	function:Inhibitor of E2F-dependent transcription. Binds DNA cooperatively with DP proteins through the E2 recognition site, 5'-TTTC[CG]CGC-3'. Has a preference for the 5'-TTTCCCGC-3' E2F recognition site. E2F-6 lacks the transcriptional activation and pocket protein binding domains. Appears to regulate a subset of E2F-dependent genes whose products are required for entry into the cell cycle but …
35	6	Greb1	12	16.6774	582	gene regulated by estrogen in breast cancer protein	1.74591	6	Y	1	2	0	3	PMID: 28293781. GREB1 genetic variants are associated with bone mineral density in Caucasians	sequence caution:Partially unspliced pre-RNA.,similarity:Belongs to the GREB1 family.,
36	36	Adam17	12	21.3294	34	a disintegrin and metallopeptidase domain 17	1.19564	6	Y	3	2	0	1	regulates epidermal growth factor receptor ligand availability, ADAM-17 has a role in stimulation of lung epithelial cells upon exposure to tobacco smoke by cleaving amphiregulin, which binds to EGF receptor, cardiac valvulogenesis is dependent on EGFR activation by TACE-derived soluble HB-EGF, and that EGFR signaling is required to regulate bone morphogenetic protein signaling, TACE processing o…	catalytic activity:Narrow endopeptidase specificity. Cleaves Pro-Leu-Ala-Gln-Ala-|-Val-Arg-Ser-Ser-Ser in the membrane-bound, 26-kDa form of tumor necrosis factor alpha (TNF-alpha). Similarly cleaves other membrane-anchored, cell-surface proteins to 'shed' the extracellular domains., cofactor:Binds 1 zinc ion per subunit., domain:Must be membrane anchored to cleave the different substrates. The c…
37	2	Trib2	12	15.7985	80	tribbles homolog 2 (Drosophila)	7.75427	5	N	1	3	1		17097562: Data identify Tribbles homolog 2 as an oncogene that induces acute myelogenous leukemia through a mechanism involving inactivation of C/EBPalpha., describe suppression of adipocyte differentiation by TRBs Trib1, Trib2, Trib3, Mice reconstituted with HSC cotransduced with HoxA9 and Trib2 had accelerated onset of AML compared to either gene alone, Linkage of Meis1 leukemogenic activity to…	function:Interacts with MAPK kinases and regulates activation of MAP kinases. Does not display kinase activity., similarity:Belongs to the protein kinase superfamily. CAMK Ser/Thr protein kinase family. Tribbles subfamily., similarity:Contains 1 protein kinase domain., subcellular location:May associate with the cytoskeleton.,
38	4	Lpin1	12	16.5425	187	lipin 1	0.995623	5	Y	2	1	0	2	14522948: Lpin1 null mutations lead to lipoatrophy of the epineurium, and to the dysregulation of a battery of genes required for the regulation of storage lipid metabolism in both the endoneurium and peri/epineurium, Results suggest that lipin expression is required prior to peroxisome proliferator-activated receptor (PPAR)gamma during adipocyte differentiation., This review summarizes the recen…	disease:Defects in Lpin1 are the cause of the fatty liver dystrophy phenotype (fld). Fld mutant mices are characterized by neonatal fatty liver and hypertriglyceridemia that resolve at weaning, and neuropathy affecting peripheral nerve in adulthood. Adipose tissue deficiency, glucose intolerance and increased susceptibility to atherosclerosis are associated with this mutation too. Two independent…
39	9	Pqlc3	12	16.9955	83	PQ loop repeat containing	1.1105	5	Y	2	2	0	1
40	16	Hpcal1	12	17.6976	119	hippocalcin-like 1	1.70737	5	N	3	2	0		14739275:visinin-like protein-3 interacts with microsomal cytochrome b5 in a Ca2+-dependent manner,	function:May be involved in the calcium-dependent regulation of rhodopsin phosphorylation.,miscellaneous:Probably binds two or three calcium ions.,similarity:Belongs to the recoverin family.,similarity:Contains 4 EF-hand domains.,
41	41	F2rl1	13	96.2817	0	coagulation factor II (thrombin) receptor-like 1	1.28608	7	Y	3	2	0	2	11850418:mediates factor Xa signaling in endothelial cells, role in allergic contact dermatitis of ear(studied in knockout mice), effect of activation following intranasal administration of peptide activator SLIGRL, Stimulation of PAR2 in respiratory mucosa significantgly enhance ion transport. This increase is dependent on the increase in intracellular Ca2+., Role of N-methyl-D-aspartate recepto…	function:Receptor for trypsin and trypsin-like enzymes coupled to G proteins that stimulate phosphoinositide hydrolysis., PTM:A proteolytic cleavage generates a new N-terminus that functions as a tethered ligand., similarity:Belongs to the G-protein coupled receptor 1 family.,
42	43	Iqgap2	13	96.3971	629	IQ motif containing GTPase activating protein 2	1.84262	7	Y	2	2	0	3	18180285. Development of hepatocellular carcinoma in Iqgap2-deficient mice is Iqgap1 dependent., murine IQGAP2 selectively regulates the facilitated phase of hepatic fatty acid uptake both in vitro and in vivo, Phosphoinositide module is defined by a C-terminal 105-107 amino acid region of which IQGAP1 and -2, but not IQGAP3, binds preferentially to phosphatidylinositol 3,4,5-trisphosphate (PtdIn…	function:Binds to activated CDC42 and RAC1 but does not seem to stimulate their GTPase activity. Associates with calmodulin., similarity:Contains 1 CH (calponin-homology) domain., similarity:Contains 1 Ras-GAP domain., similarity:Contains 1 WW domain., similarity:Contains 3 IQ domains.,
43	85	Mrps27	13	100.115	154	mitochondrial ribosomal protein S27	0.147762	6	Y	3	1	0	2		similarity:Contains 2 PPR (pentatricopeptide) repeats., subunit:Component of the mitochondrial ribosome small subunit (28S) which comprises a 12S rRNA and about 30 distinct proteins.,
44	97	Naip5	13	100.982	80	NLR family, apoptosis inhibitory protein 5	1.45125	6	Y	1	2	0	3	12483212: Birc1e is the gene within the Lgn1 locus associated with resistance to Legionella pneumophila, We conclude that polymorphisms in Naip5 are involved in the permissiveness differences of mouse macrophages for intracellular Legionella replication., role in intracellular replication of Legionella pneumophila in macrophages [review], Macrophages sense cytosolic flagellin via a toll-like rece…	function:Prevents motor-neuron apoptosis induced by a variety of signals., similarity:Contains 1 NACHT domain., similarity:Contains 3 BIR repeats.,
45	19	Cmya5	13	94.2452	0	cardiomyopathy associated 5	0.842262	5	Y	1	1	0	3	14688250:Myospryn is a novel binding partner for dysbindin in muscle,16407236:Functions directly downstream of MEF2A at the costamere in striated muscle potentially playing a role in myofibrillogenesis.,17872945:perinuclear localization of the TRIM-like protein myospryn requires its binding partner desmin,18252718:reveal for the first time abnormalities in the protein kinase A signal transduction…	developmental stage:At E10.5, strong expression is observed in the atria and ventricles of the heart. The signal is localized predominantly to the trabecular zone but not the compact zone of the ventricles. Weaker expression is detected in the developing somites at this time point. At E12.5 the intense hybridization signal is maintained in the heart with stronger expression in the atria compared …
46	25	Arsb	13	94.5416	130	arylsulfatase B	1.4446	5	Y	2	2	0	1	24240681:Arylsulfatase B regulates versican expression by galectin-3 and AP-1 mediated transcriptional effects.,24778176:These studies reveal how carrageenan exposure can lead to transcriptional events in colonic epithelial cells through decline in arylsulfatase B activity, with subsequent impact on C4S, galectin-3, Sp1, and Wnt9A,	catalytic activity:Hydrolysis of the 4-sulfate groups of the N-acetyl-D-galactosamine 4-sulfate units of chondroitin sulfate and dermatan sulfate.,cofactor:Binds 1 calcium ion per subunit.,PTM:The conversion to 3-oxoalanine (also known as C-formylglycine, FGly), of a serine or cysteine residue in prokaryotes and of a cysteine residue in eukaryotes, is critical for catalytic activity.,similarity:B…
47	48	Polk	13	97.2506	81	polymerase (DNA directed), kappa	0.339163	5	Y	1	1	0	3	12432099: Polkappa plays an important role in suppressing mutations at DNA lesions generated by benzo[a]pyrene, but not UV or x-ray irradiation., Rev7 competes directly with Pol kappa for binding to the Rev1 C-terminus., The multiple mouse/human (PolK/POLK) transcripts may encode multiple Polkappa isoforms in testis, the trans-lesion synthesis enzyme polkappa is specifically required for normal r…	catalytic activity:Deoxynucleoside triphosphate + DNA(n) = diphosphate + DNA(n+1)., cofactor:Divalent metal cations. Prefers magnesium, but can also use manganese., domain:The catalytic core consists of fingers, palm and thumb subdomains, but the fingers and thumb subdomains are much smaller than in high-fidelity polymerases; residues from five sequence motifs of the Y-family cluster around an ac…
48	65	Rgnef	13	98.6685	505	Rho-guanine nucleotide exchange factor	4.5199	5	Y	1	3	0	1
49	87	Mtap1b	13	100.191	153	microtubule-associated protein 1 B	2.03204	5	Y	1	2	0	2
50	28	Fndc1	17	7.93143	9	fibronectin type 3 domain containing 1	0.704711	5	Y	1	1	0	3

## Sheet: RGD_bone_curated_genes
Lists of RGD bone curated genes in mouse, rat, and human
Reference: Lu L, Huang J, Xu F, Xiao Z, Wang J, Zhang B, David NV, Arends D, Gu W, Ackert-Bicknell C, Sabik OL, Farber CR, Quarles LD, Williams RW (2019) Genetic dissection of femoral and tibial microarchitecture. JBMR Plus, doi/10.1002/jbm4.10241
Contacts	Robert W. Williams	rwilliams@uthsc.edu
	Lu Lu	llu@uthsc.edu
	Fuyi Xu	fxu10@uthsc.edu
	Mouse							Rat							Human
Index	RGD ID	Symbol	Chromosome	Start Position	Stop Position	Assembly		RGD ID	Symbol	Chromosome	Start Position	Stop Position	Assembly		RGD ID	Symbol	Chromosome	Start Position	Stop Position	Assembly
1	731333	Bmp3	5	98854415	98884053	GRCm38		2213	Bmp4	15	20776060	20791013	Rnor_6.0		735356	BMP3	4	81030778	81057625	GRCh38
2	1314331	Bmp5	9	75775365	75900316	GRCm38		2212	Bmp3	14	12362912	12387572	Rnor_6.0		1353193	BMP6	6	7726099	7881728	GRCh38
3	7242164	Bmp4-ps	X	90834222	90835060	GRCm38		2206	Bglap	2	187741770	187748445	Rnor_6.0		1344234	BMP7	20	57168753	57266651	GRCh38
4	1620926	Bmp8a	4	123312645	123343252	GRCm38		1585858	Bmp8a	5	141007462	141033511	Rnor_6.0		730832	BMP4	14	53949736	53956891	GRCh38
5	1558624	Bmp10	6	87428994	87434512	GRCm38		1305979	Bmp5	8	82669466	82950273	Rnor_6.0		619567	BGLAP	1	156241962	156243332	GRCh38
6	1551822	Bmp1	14	70474555	70520713	GRCm38		2211	Bmp2	3	126335963	126346771	Rnor_6.0		733110	BMP2	20	6768098	6780280	GRCh38
7	732562	Bmp6	13	38345716	38500314	GRCm38		1591873	Bmp8b	5	140803387	140821104	Rnor_6.0		1353352	BMP10	2	68860916	68871517	GRCh38
8	1553810	Bmp7	2	172868012	172940321	GRCm38		620743	Bmp7	3	170879972	170955820	Rnor_6.0		1314330	BMP5	6	55753653	55875590	GRCh38
9	737333	Prg2	2	84980461	84983632	GRCm38		70990	Bmp15	X	17016831	17021894	Rnor_6.0		1350211	BMP8A	1	39491626	39529869	GRCh38
10	10244	Bmp4	14	46383525	46390669	GRCm38		1562986	Bmp10	4	119224906	119230534	Rnor_6.0		1353706	BMP8B	1	39757182	39788861	GRCh38
11	730934	Bmp15	X	6314106	6320723	GRCm38		2214	Bmp6	17	26955142	27112820	Rnor_6.0		730933	BMP15	X	50910735	50916641	GRCh38
12	735602	Bmp2	2	133552159	133562896	GRCm38		620739	Bmp1	15	52166401	52210786	Rnor_6.0		1605441	BMP1	8	22165140	22212326	GRCh38
13	1620925	Bmp8b	4	123104307	123126094	GRCm38		620344	Bst1	14	71798218	71814540	Rnor_6.0		1354405	BMPR1B	4	94757977	95158453	GRCh38
14	1621634	Bglap	3	88383495	88384466	GRCm38		70989	Bmpr1a	16	10758278	10852170	Rnor_6.0		14392849	BMNCR	1	203404221	203407625	GRCh38
15	731885	Alpl	4	137741731	137796384	GRCm38		1595863	Bmpr1b	2	247392195	247662026	Rnor_6.0		735373	BMPR2	2	202376310	202567751	GRCh38
16	10238	Bglap2	3	88377736	88378701	GRCm38		727849	Bst2	16	19938781	19942353	Rnor_6.0		734372	BMPR1A	10	86755786	86927969	GRCh38
17	1621635	Bglap3	3	88368616	88372741	GRCm38		71082	Bmpr2	9	66568074	66683019	Rnor_6.0		1346555	BST2	19	17402939	17405648	GRCh38
18	9658769	Bmncr	1	133977282	134006449	GRCm38		1585470	LOC686129	9	108269461	108272467	Rnor_6.0		1342632	BST1	4	15701866	15774178	GRCh38
19	732142	Bst1	5	43818879	43843468	GRCm38		2207	Bgn	X	157319042	157331204	Rnor_6.0		1350917	BMP6P1	22	22185470	22187116	GRCh38
20	1558564	Bmpr1b	3	141837136	142169594	GRCm38		69336	Prg2	3	72385678	72389245	Rnor_6.0		1353972	BMPR1AP1	6	129157326	129159320	GRCh38
21	731927	Mepe	5	104325329	104338611	GRCm38		2855	Ibsp	14	6801200	6813987	Rnor_6.0		1351193	BMPR1AP2	11	121361653	121363122	GRCh38
22	734373	Bmpr1a	14	34411068	34503461	GRCm38		621512	Gdf10	16	10250508	10262383	Rnor_6.0		735575	IBSP	4	87799550	87812449	GRCh38
23	1619156	Bst2	8	71534259	71537437	GRCm38		1303055	Ubl7	8	62696557	62715694	Rnor_6.0		1606092	IFITM5	11	298200	299526	GRCh38
24	1550160	Ubl7	9	57910979	57929968	GRCm38		1306951	Zbtb24	20	46168149	46189806	Rnor_6.0		737332	PRG2	11	57386787	57390657	GRCh38
25	1552798	Brinp2	1	158245265	158356528	GRCm38		1586196	Gdf2	16	10267510	10293545	Rnor_6.0		1602843	UBL7	15	74445977	74461829	GRCh38
26	734244	Brinp1	4	68761372	68954397	GRCm38		708419	Brinp2	13	75948679	76049363	Rnor_6.0		1342570	GDF10	10	47300224	47313583	GRCh38
27	1550498	Brinp3	1	146495666	146902474	GRCm38		3683	LOC24906	10	43871628	43880549	Rnor_6.0		736066	SPP1	4	87975650	87983411	GRCh38
28	735374	Bmpr2	1	59764270	59878081	GRCm38		3752	Spp1	14	6673686	6679965	Rnor_6.0		1346147	ALPL	1	21508982	21578412	GRCh38
29	10755	Ibsp	5	104299287	104311472	GRCm38		620104	Gdf6	5	23056345	23072666	Rnor_6.0		1352745	ZNF256	19	57940833	57947709	GRCh38
30	1317362	Ifitm5	7	140948962	140950239	GRCm38		2100	Alpl	5	156086496	156141513	Rnor_6.0		1353215	GDF2	10	47322490	47327588	GRCh38
31	62188	Dcn	10	97479500	97518163	GRCm38		71036	Mepe	14	6782011	6793561	Rnor_6.0		1605645	BRINP2	1	177170890	177282422	GRCh38
32	1558587	Gdf2	14	33941039	33947198	GRCm38		735030	Igsf10	2	149535199	149564180	Rnor_6.0		737524	BGN	X	153494889	153509554	GRCh38
33	11340	Spp1	5	104435111	104441053	GRCm38		708519	Brinp1	5	84919416	85123828	Rnor_6.0		1352710	BRINP1	9	119166630	119369461	GRCh38
34	732797	Gdf10	14	33923587	33935285	GRCm38		708421	Brinp3	13	63526486	63959390	Rnor_6.0		1350705	ZNF224	19	44094329	44109831	GRCh38
35	1550536	Gdf6	4	9844372	9862345	GRCm38		620030	Nucb1	1	101480160	101511029	Rnor_6.0		1342555	ZNF257	19	22052448	22091103	GRCh38
36	1622400	Gdf5	2	155941023	155945364	GRCm38		61895	Dcn	7	38742250	38782282	Rnor_6.0		736255	MEPE	4	87821398	87846817	GRCh38
37	1321355	Irf5	6	29526130	29541869	GRCm38		620495	Rsad2	6	45655947	45669083	Rnor_6.0		1322427	CDC42EP1	22	37559778	37569405	GRCh38
38	736225	Gdf11	10	128884546	128891718	GRCm38		2673	Gdf11	7	3306863	3315856	Rnor_6.0		1317469	ELANE	19	850997	856250	GRCh38
39	1332058	Bod1	11	31665150	31671862	GRCm38		2075	Ahsg	11	81711269	81717594	Rnor_6.0		730969	TNFRSF11B	8	118923557	118952144	GRCh38
40	10239	Bgn	X	73483601	73495936	GRCm38		631339	Plod3	12	22716421	22726982	Rnor_6.0		1347722	GDF6	8	96142333	96160792	GRCh38
41	1550613	Zbtb24	10	41450358	41465582	GRCm38		67396	Ceacam1	1	82327955	82344345	Rnor_6.0		1607033	OSGIN1	16	83953222	83966332	GRCh38
42	1557017	Bmper	9	23223076	23485215	GRCm38		1559998	Ccdc154	10	14518240	14529920	Rnor_6.0		1345266	GDF5	20	35433347	35454746	GRCh38
43	1557616	Bmx	X	164192842	164258193	GRCm38		1306182	Phospho1	10	83635557	83643862	Rnor_6.0		1606655	BRINP3	1	190097662	190477997	GRCh38
44	1551609	Kazald1	19	45075091	45079289	GRCm38		1307194	Sbno2	7	12471805	12515700	Rnor_6.0		731907	GDF11	12	55743278	55757194	GRCh38
45	737572	Chad	11	94565074	94569127	GRCm38		62057	Ltbp3	1	221099155	221116096	Rnor_6.0		1350215	ZNF254	19	24033405	24129968	GRCh38
46	1621340	Suco	1	161816112	161877090	GRCm38		2323182	Zfp687	2	196172266	196180946	Rnor_6.0		1604265	SLC25A33	1	9539469	9582773	GRCh38
47	1314656	Phospho1	11	95824500	95832140	GRCm38		621729	Dnajc21	2	60419446	60446656	Rnor_6.0		1348327	ZNF253	19	19865830	19893484	GRCh38
48	62349	Ltbp3	19	5740904	5758532	GRCm38		9400356	LOC103690116	17	14635588	14646368	Rnor_6.0		1605440	BMX	X	15500777	15556529	GRCh38
49	1619887	Ccdc154	17	25162175	25171913	GRCm38		1596780	Thbs3	2	188528979	188540738	Rnor_6.0		1316350	TMEM242	6	157289022	157324259	GRCh38
50	733237	Ostf1	19	18580364	18631813	GRCm38		1307900	Ifitm5	1	213743331	213749879	Rnor_6.0		1604514	BMPER	7	33904911	34155872	GRCh38
51	1558269	Wnt16	6	22288168	22298522	GRCm38		2336	Chad	10	82290296	82296146	Rnor_6.0		1321754	KAZALD1	10	101061085	101068141	GRCh38
52	10072	Acp5	9	22126727	22135746	GRCm38		1586166	Trip11	6	125741520	125812926	Rnor_6.0		1344001	GDF15	19	18382170	18389177	GRCh38
53	1552822	Fam210a	18	68260175	68300333	GRCm38		1359600	Fam210a	18	64045023	64084594	Rnor_6.0		1321639	TNFRSF11A	18	62325287	62388096	GRCh38
54	1551655	Tnfsf11	14	78277446	78308043	GRCm38		1588777	Rflna	12	37038732	37047628	Rnor_6.0		1346102	DCN	12	91143277	91183124	GRCh38
55	1557413	Naca	10	128035346	128048637	GRCm38		7730597	Hoxd11	3	61604256	61606874	Rnor_6.0		1606319	ZMYND11	10	134340	254637	GRCh38
56	731352	Sfrp4	13	19623175	19632825	GRCm38		1305703	Tmem38b	5	70639156	70675055	Rnor_6.0		730984	COL1A2	7	94394561	94431232	GRCh38
57	10754	Iapp	6	142298425	142303820	GRCm38		1306356	Slc38a10	10	109284054	109333907	Rnor_6.0		734049	COL1A1	17	50184096	50201649	GRCh38
58	1317517	Lrrk1	7	66258745	66388341	GRCm38		1565985	Ttc9	6	105364668	105399500	Rnor_6.0		2299193	CCDC154	16	1434388	1444489	GRCh38
59	737335	Sost	11	101962458	101967015	GRCm38		628615	Lgr4	3	101051960	101152119	Rnor_6.0		1317516	LRRK1	15	100919017	101072890	GRCh38
60	1621359	Sbno2	10	80056997	80106108	GRCm38		1561537	Ercc6l2	17	1325654	1421732	Rnor_6.0		1606250	ZNF687	1	151281555	151291905	GRCh38
61	1557313	Trip11	12	101834043	101913171	GRCm38		1311043	Sbds	12	29921443	29930602	Rnor_6.0		736995	SP7	12	53326575	53344793	GRCh38
62	1552507	Ankrd11	8	122883822	123042284	GRCm38		1305782	Snx10	4	81311490	81375248	Rnor_6.0		1320245	CRTAP	3	33113958	33147773	GRCh38
63	1621493	Rflna	5	125003475	125012547	GRCm38		1309926	Sh3pxd2b	10	17209152	17296449	Rnor_6.0		1353458	PDLIM4	5	132257658	132273454	GRCh38
64	62102	Ctsk	3	95499210	95509387	GRCm38		621123	Ptprv	13	51935239	51956262	Rnor_6.0		1601937	SLC38A10	17	81244811	81295433	GRCh38
65	1552008	Gip	11	96024532	96030850	GRCm38		1304695	Slc39a13	3	79884524	79892664	Rnor_6.0		1312633	ARSE	X	2934632	2968310	GRCh38
66	1551756	Klf10	15	38291464	38300711	GRCm38		1564787	Srp72	14	33447583	33453788	Rnor_6.0		731272	CALCR	7	93424487	93574730	GRCh38
67	1614692	Dnm3os	1	162217623	162225550	GRCm38		69337	Trpv4	12	47698915	47737902	Rnor_6.0		1352066	FAM210A	18	13663347	13726592	GRCh38
68	11035	Tnfrsf11b	15	54250619	54278484	GRCm38		1305904	Epyc	7	38897278	38934989	Rnor_6.0		1315856	ZBTB24	6	109462516	109483237	GRCh38
69	62256	Fhl2	1	43123071	43198299	GRCm38		1309168	Trim45	2	203301838	203310532	Rnor_6.0		1603587	OSCAR	19	54094668	54102686	GRCh38
70	11336	Sparc	11	55394159	55420080	GRCm38		620784	Tnfsf11	15	60482527	60512704	Rnor_6.0		1322704	FRZB	2	182833275	182866770	GRCh38
71	1323064	Sik3	9	46012820	46224194	GRCm38		3000	Lep	4	56337695	56351818	Rnor_6.0		737334	SOST	17	43753731	43758788	GRCh38
72	1622164	Smim3	18	60474191	60518949	GRCm38		1560165	Lrrc17	4	10108184	10138652	Rnor_6.0		68543	SCRG1	4	173388148	173519238	GRCh38
73	1553694	Cxxc5	18	35829356	35861691	GRCm38		1564828	Bmp2k	14	14126086	14226823	Rnor_6.0		1603838	VWC2	7	49773661	49923777	GRCh38
74	69459	Nbr1	11	101552107	101581951	GRCm38		1561878	Asxl1	3	148832231	148902356	Rnor_6.0		1602276	TMEM119	12	108589846	108598118	GRCh38
75	1314020	Snx10	6	51523902	51590679	GRCm38		1309008	Def8	19	56238353	56259867	Rnor_6.0		733236	OSTF1	9	75088480	75147198	GRCh38
76	1617561	Scube2	7	109798690	109865679	GRCm38		1565948	Siglec15	18	74403384	74417333	Rnor_6.0		1348275	CHRD	3	184380073	184389835	GRCh38
77	731592	Pls3	X	75785654	75875178	GRCm38		1305069	Smad6	8	68897746	68967221	Rnor_6.0		1351161	CYTL1	4	5014586	5019470	GRCh38
78	1316941	Chaf1b	16	93883894	93906115	GRCm38		1307559	Ranbp3l	2	58221773	58458072	Rnor_6.0		736647	RAB3D	19	11322046	11339668	GRCh38
79	1618138	Il20ra	10	19711673	19760053	GRCm38		70982	Gsk3b	11	65060884	65208842	Rnor_6.0		1323719	FAM20C	7	192939	260774	GRCh38
80	1551259	Zfp687	3	94994674	95015452	GRCm38		1560113	Hoxb4	10	84167331	84169913	Rnor_6.0		734388	GLG1	16	74447427	74607144	GRCh38
81	1552412	Tcirg1	19	3896050	3907133	GRCm38		1588264	Ripply1	X	111099420	111114835	Rnor_6.0		1342553	CTDSP2	12	57816702	57846964	GRCh38
82	1551511	Ccn3	15	54745928	54753762	GRCm38		1308746	Ripply2	8	94676579	94691125	Rnor_6.0		1602423	RANBP3L	5	36246919	36301909	GRCh38
83	1314327	Thbs3	3	89214812	89226837	GRCm38		621734	Ncdn	5	144769452	144779271	Rnor_6.0		1352743	OCSTAMP	20	46541031	46550574	GRCh38
84	1616844	Usp34	11	23306846	23490560	GRCm38		1310887	Miga2	3	8928484	8951189	Rnor_6.0		1344845	LRRC17	7	102912897	102945111	GRCh38
85	1320283	Bbx	16	50191844	50432461	GRCm38		1303110	Ostn	11	76851923	76888140	Rnor_6.0		1351025	RBPMS2	15	64739891	64775587	GRCh38
86	1615193	Hoxd11	2	74679558	74687016	GRCm38		1306679	Ankrd11	19	55703831	55862446	Rnor_6.0		1604713	SIGLEC15	18	45825580	45842556	GRCh38
87	1316846	Tmem119	5	113793729	113800358	GRCm38		2325505	Mir188	X	16110270	16110349	Rnor_6.0		731480	CLCN7	16	1444933	1475084	GRCh38
88	1615466	Mn1	5	111418166	111457025	GRCm38		2161	Asgr2	10	56710446	56723608	Rnor_6.0		1322133	CCDC170	6	151494040	151621193	GRCh38
89	4093677	2610005L07Rik	8	20385782	20424814	GRCm38		728380	Qrfpr	2	122891321	122949241	Rnor_6.0		1349204	CHRDL1	X	110673856	110796058	GRCh38
90	1622604	Siglec15	18	78042499	78057437	GRCm38		620199	Mmp16	5	31568344	31818368	Rnor_6.0		1351393	QRFPR	4	121328642	121381054	GRCh38
91	736252	Cnn1	9	22099221	22109221	GRCm38		1311605	Atraid	6	26680628	26685185	Rnor_6.0		1354234	PLEKHM1	17	45434262	45490780	GRCh38
92	1316489	Zfp521	18	13687013	13972787	GRCm38		2325584	Mir34a	5	167092491	167092592	Rnor_6.0		1321712	ARHGEF3	3	56727418	57079308	GRCh38
93	10621	Gata1	X	7959260	7976682	GRCm38		1560913	Fam111a	1	229003778	229019532	Rnor_6.0		1342670	ZCCHC12	X	118823743	118826973	GRCh38
94	1551964	Smpd3	8	106252548	106337988	GRCm38		1306444	Fbxl15	1	266075782	266078023	Rnor_6.0		1603215	DEF8	16	89948731	89968060	GRCh38
95	731313	Pth1r	9	110722085	110747145	GRCm38		735215	Chrdl1	X	114554359	114658975	Rnor_6.0		1350114	SMAD9	13	36844831	36920721	GRCh38
96	1317047	Riox1	12	83950608	83952953	GRCm38		1359410	Matn1	5	149077412	149086957	Rnor_6.0		1606517	FAM111A	11	59142746	59155039	GRCh38
97	1557697	Asxl1	2	153346139	153404007	GRCm38		735185	Suco	13	79736485	79801133	Rnor_6.0		1347243	CER1	9	14715082	14724308	GRCh38
98	1558379	Satb2	1	56793981	56980448	GRCm38		1562253	Wnt16	4	49369246	49388156	Rnor_6.0		1318641	CRIM1	2	36356088	36551135	GRCh38
99	1322185	Cst10	2	149405249	149410278	GRCm38		620207	Prpsap2	10	48008799	48044435	Rnor_6.0		1605189	PTX4	16	1485939	1488909	GRCh38
100	1622206	Dnajc21	15	10446763	10470519	GRCm38		1310694	Bnc2	5	102407508	102807389	Rnor_6.0		1603623	SMURF1	7	99027435	99144120	GRCh38
101	1323607	Chsy1	7	66109515	66173798	GRCm38		1308000	Lrrk1	1	127166866	127301053	Rnor_6.0		1314655	PHOSPHO1	17	49223369	49230766	GRCh38
102	1551201	Sostdc1	12	36314169	36318452	GRCm38		1591785	Pappa2	13	76389150	76660248	Rnor_6.0		1315723	CD34	1	207886538	207911338	GRCh38
103	1552061	Ccr2	9	124101918	124109140	GRCm38		621818	Omd	17	15476100	15484324	Rnor_6.0		1347236	SUCO	1	172532349	172611833	GRCh38
104	11218	Rarg	15	102234938	102257522	GRCm38		620389	Efna2	7	12382636	12393266	Rnor_6.0		1348659	FETUB	3	186635828	186653008	GRCh38
105	735364	P3h4	11	100408748	100414819	GRCm38		1559828	Gpr55	9	92961431	93011157	Rnor_6.0		1353523	ARSD	X	2903970	2929375	GRCh38
106	1616653	Lgr4	2	109917647	110014257	GRCm38		620924	Rab3d	8	22920238	22929368	Rnor_6.0		733664	PHEX	X	22032327	22251310	GRCh38
107	1551989	Slc39a13	2	91061781	91070330	GRCm38		1563998	Scube2	1	174428056	174495356	Rnor_6.0		1349958	SMAD5	5	136132845	136182734	GRCh38
108	1332300	Duox2	2	122279246	122298742	GRCm38		1305078	Sulf2	3	162791349	162872984	Rnor_6.0		1347925	ALPG	2	232406842	232410714	GRCh38
109	1321112	Ncor2	5	125017153	125179219	GRCm38		1560642	Mcph1	16	75904087	76110624	Rnor_6.0		736576	DMP1	4	87650302	87664361	GRCh38
110	1322705	Frzb	2	80411970	80447396	GRCm38		1359696	Cldn18	8	107933725	107960656	Rnor_6.0		1606875	ERCC6L2	9	95875618	96041092	GRCh38
111	1550568	Tmem38b	4	53826045	53862019	GRCm38		1309769	Bbx	11	52983286	53228557	Rnor_6.0		736027	AHSG	3	186612923	186621318	GRCh38
112	1321903	Kremen2	17	23741199	23746057	GRCm38		1562331	Rspo2	7	81919911	82059659	Rnor_6.0		1350118	ZNF467	7	149764182	149776323	GRCh38
113	10816	Irs1	1	82233105	82291439	GRCm38		1565518	Irx5	19	16415813	16421088	Rnor_6.0		1318302	SP5	2	170714725	170717988	GRCh38
114	1617499	Amer1	X	95420313	95444840	GRCm38		735186	Evc	14	78213601	78253266	Rnor_6.0		1606005	MRNIP	5	179837266	179858840	GRCh38
115	1550216	Matn1	4	130944385	130955476	GRCm38		1311866	Cyp2r1	1	184060521	184106604	Rnor_6.0		737157	ALPI	2	232456112	232460745	GRCh38
116	1620878	Pappa2	1	158711727	158980527	GRCm38		69345	Glg1	19	42983879	43088074	Rnor_6.0		1352232	ZNF473	19	50025893	50048776	GRCh38
117	1313905	Foxn3	12	99190081	99563809	GRCm38		1307149	Colec10	7	93975451	94035999	Rnor_6.0		731820	CDH2	18	27932878	28177446	GRCh38
118	733401	Src	2	157423901	157471838	GRCm38		1309425	Col9a1	9	30419001	30502307	Rnor_6.0		1602501	CLEC3B	3	45026207	45036073	GRCh38
119	1314576	Smarcal1	1	72536691	72636790	GRCm38		621170	Anxa2	8	75687134	75723589	Rnor_6.0		1348980	ZFYVE16	5	80407615	80483379	GRCh38
120	11458	Tshr	12	91400993	91540509	GRCm38		621296	Tpp1	1	170588036	170594159	Rnor_6.0		733723	DLX5	7	97020390	97024831	GRCh38
121	1317381	Phc2	4	128654673	128752881	GRCm38		1308010	Plekhm1	10	91451890	91500675	Rnor_6.0		1347278	CNMD	13	52703264	52739812	GRCh38
122	1620051	Evc	5	37289098	37337630	GRCm38		1596128	Tmem64	5	28850864	28898203	Rnor_6.0		732783	KL	13	33016063	33066145	GRCh38
123	1557991	Dlx6	6	6863334	6867970	GRCm38		1311939	Pkdcc	6	6427657	6436974	Rnor_6.0		1317793	OGN	9	92383271	92404699	GRCh38
124	1332319	Pkdcc	17	83215283	83225069	GRCm38		1549776	Aspn	17	14655958	14681355	Rnor_6.0		1343094	SOSTDC1	7	16461481	16465849	GRCh38
125	736004	Hip1	5	135406518	135545320	GRCm38		1308499	Sp5	3	56766475	56769277	Rnor_6.0		1602056	THSD7A	7	11370435	11832198	GRCh38
126	62127	Clcn7	17	25133379	25162103	GRCm38		1311031	Clec3b	8	132241016	132248066	Rnor_6.0		2302834	BHLHA9	17	1270564	1271271	GRCh38
127	1619200	Tmem107	11	69070809	69073293	GRCm38		620493	Cbfb	19	37127508	37171075	Rnor_6.0		1354058	TINF2	14	24239641	24242674	GRCh38
128	10566	Fancc	13	63304705	63497294	GRCm38		628641	Ptger4	2	54951625	54966470	Rnor_6.0		1312907	MATN3	2	19992052	20012694	GRCh38
129	1312896	Sulf2	2	166073899	166155683	GRCm38		1306888	Nfe2	7	144872739	144880092	Rnor_6.0		1351496	CCN5	20	44714204	44728041	GRCh38
130	1552978	Cdh11	8	102632095	102785983	GRCm38		620767	P3h4	10	88318231	88325326	Rnor_6.0		1320282	BBX	3	107522936	107811329	GRCh38
131	1617206	Txlng	X	162778917	162829454	GRCm38		735136	Tcirg1	1	219126687	219139466	Rnor_6.0		1320297	MRC2	17	62627401	62693601	GRCh38
132	1319762	Col9a1	1	24177589	24252738	GRCm38		1359255	Ascc1	20	29558330	29648899	Rnor_6.0		734172	CTSK	1	150796208	150808441	GRCh38
133	1320246	Crtap	9	114375131	114390712	GRCm38		1304988	Wnt10b	7	140448284	140466159	Rnor_6.0		5507928	PMF1-BGLAP	1	156212988	156243332	GRCh38
134	1558100	Rspo2	15	43020788	43171595	GRCm38		621652	Klf10	7	77156010	77162096	Rnor_6.0		1345376	RSPO3	6	127118671	127199481	GRCh38
135	1322611	Hivep3	4	119733785	120138045	GRCm38		620998	Nell1	1	105348577	106218970	Rnor_6.0		1318522	AMN	14	102922430	102933597	GRCh38
136	1557339	Ercc6l2	13	63815058	63900302	GRCm38		620430	Myoc	13	80517531	80527928	Rnor_6.0		733228	PRKG2	4	81086874	81217837	GRCh38
137	733429	Fbn2	18	58008623	58210564	GRCm38		1311943	Nans	5	62109352	62126492	Rnor_6.0		1344739	ARSF	X	3040234	3112729	GRCh38
138	1313678	Zmpste24	4	121059237	121098249	GRCm38		1564371	Txlng	X	33599643	33648525	Rnor_6.0		1352051	KIF3A	5	132688808	132737578	GRCh38
139	1320405	Slc35d1	4	103170649	103215368	GRCm38		1593938	Sik3	8	50310263	50520284	Rnor_6.0		1346410	EBF3	10	129835232	129964274	GRCh38
140	736196	Pcolce	5	137605105	137611764	GRCm38		1307573	Tmem119	12	48598498	48605704	Rnor_6.0		734039	DNAJC21	5	34929540	34958964	GRCh38
141	11149	Prkg2	5	98929773	99038699	GRCm38		620744	Ift172	6	26390686	26485459	Rnor_6.0		736099	ANXA2	15	60347151	60398025	GRCh38
142	1558377	Rps6ka3	X	159255696	159368244	GRCm38		735100	Abcc12	19	21541324	21612757	Rnor_6.0		1602470	HMHB1	5	143812161	143820719	GRCh38
143	10823	Jak2	19	29251708	29313080	GRCm38		2319323	LOC100361854	X	115495660	115496062	Rnor_6.0		1605731	ECM1	1	150508011	150513789	GRCh38
144	10624	Gc	5	89417511	89457898	GRCm38		1564036	Mrnip	10	35680687	35704685	Rnor_6.0		732069	FAP	2	162170684	162243557	GRCh38
145	737509	Glg1	8	111157548	111259202	GRCm38		1310435	Dcstamp	7	78642016	78651763	Rnor_6.0		1344792	MPP7	10	28050993	28303066	GRCh38
146	1611166	Mir142hg						620244	Trpm4	1	101293300	101323484	Rnor_6.0		1323325	SEC24D	4	118722823	118838683	GRCh38
147	1550796	Sulf1	1	12692262	12861192	GRCm38		1309413	Nup205	4	62703779	62773931	Rnor_6.0		736484	SQSTM1	5	179806388	179838078	GRCh38
148	1317003	Disp1	1	183086264	183221535	GRCm38		1565591	Ski	5	172556196	172623878	Rnor_6.0		1345284	CTDSPL	3	37862152	37984469	GRCh38
149	1315953	Papss2	19	32595645	32667187	GRCm38		1307335	Il20ra	1	15180328	15222785	Rnor_6.0		1321308	EVC2	4	5562408	5709548	GRCh38
150	1312530	Dlx2	2	71543408	71546754	GRCm38		1305551	Rassf2	3	124574088	124610267	Rnor_6.0		1349818	MSLN	16	760765	768865	GRCh38
151	734406	Ank	15	27466677	27594909	GRCm38		2489	Dbh	3	5709236	5731895	Rnor_6.0		1351420	TGFBI	5	136028895	136063818	GRCh38
152	1620874	Gpc6	14	116924657	117979529	GRCm38		3186	Nos3	4	7321908	7342404	Rnor_6.0		1317112	PAPPA	9	116153752	116402321	GRCh38
153	62156	Npy4r	14	34145646	34152419	GRCm38		70500	Mapk1	11	88203863	88273301	Rnor_6.0		1316435	DKK1	10	52314183	52317657	GRCh38
154	1624060	Tyrobp	7	30413788	30417582	GRCm38		619802	Tnfrsf11b	7	93798580	93826586	Rnor_6.0		1350887	DYM	18	49041474	49460733	GRCh38
155	1313645	Rassf2	2	131992850	132030319	GRCm38		1305584	Dhrs3	5	162809090	162843385	Rnor_6.0		1320963	ALX4	11	44260728	44310166	GRCh38
156	734417	Khdrbs1	4	129702380	129742768	GRCm38		1597145	Glb1	8	122439328	122511939	Rnor_6.0		731035	SPARC	5	151661096	151687054	GRCh38
157	1320533	Sh3pxd2b	11	32347773	32428183	GRCm38		2886	Il10	13	47738933	47743392	Rnor_6.0		1321714	FLT3	13	28003274	28100592	GRCh38
158	1320590	Cbfb	8	105170674	105217989	GRCm38		620102	Gdf5	3	151482672	151487129	Rnor_6.0		1348971	XRN1	3	142306607	142448062	GRCh38
159	737440	Serpinh1	7	99345375	99353239	GRCm38		621233	Cdx1	18	56337485	56355477	Rnor_6.0		1313074	SEMA7A	15	74409284	74433959	GRCh38
160	1331927	Nabp2	10	128401394	128411487	GRCm38		621792	Actn3	1	220120532	220136460	Rnor_6.0		1315686	CA7	16	66844379	66854149	GRCh38
161	1322542	Tm7sf2	19	6062821	6067850	GRCm38		2901	Il6	4	3043231	3047807	Rnor_6.0		1345810	SMURF2	17	64542282	64662268	GRCh38
162	1552573	Pax3	1	78101267	78197136	GRCm38		620357	Ecm1	2	197855468	197860973	Rnor_6.0		1349366	ESRRG	1	216503246	217137755	GRCh38
163	1321204	Cdx1	18	61018862	61036199	GRCm38		1312006	Ift80	2	165506878	165600748	Rnor_6.0		1350364	GREM2	1	240489573	240612372	GRCh38
164	11000	Npm1	11	33152498	33163206	GRCm38		1311787	Mysm1	5	113902115	113939083	Rnor_6.0		1604611	BMP2K	4	78776378	78916365	GRCh38
165	1317392	Mfap5	6	122513383	122529290	GRCm38		2354	Chrng	9	94302218	94308591	Rnor_6.0		1322385	OLFML3	1	113979391	113982254	GRCh38
166	1317737	Gmnn	13	24751845	24761937	GRCm38		1305849	Rin3	6	126170672	126279682	Rnor_6.0		1350368	IHH	2	219054420	219060516	GRCh38
167	731920	Tob1	11	94211454	94215495	GRCm38		1305275	Ror2	17	11953552	12134386	Rnor_6.0		1319617	LRP5	11	68298866	68449275	GRCh38
168	733410	Omd	13	49579754	49592612	GRCm38		1563046	Cer1	5	101003019	101006375	Rnor_6.0		1344477	WNT11	11	76186326	76210842	GRCh38
169	1314482	Srp72	5	76974701	76999935	GRCm38		70487	Ctnnb1	8	129601511	129628378	Rnor_6.0		1347306	TXLNG	X	16786432	16844519	GRCh38
170	1614463	Csf2rb2	15	78282507	78305721	GRCm38		619931	Dlk1	6	133576513	133583751	Rnor_6.0		736996	PTHLH	12	27958084	27972864	GRCh38
171	1550776	Fcgr4	1	171018926	171029761	GRCm38		1305812	Osr2	7	74047820	74055096	Rnor_6.0		1314119	SLC17A4	6	25754673	25781175	GRCh38
172	735797	Trpv4	5	114622152	114658435	GRCm38		1307012	Papss2	1	251145264	251230716	Rnor_6.0		1315680	TRIP4	15	64387804	64455303	GRCh38
173	1319110	Def8	8	123442956	123463899	GRCm38		1588548	Pax1	3	141577124	141589849	Rnor_6.0		731621	VCP	9	35056064	35072742	GRCh38
174	1551231	Tmem64	4	15265820	15286753	GRCm38		1563106	Ctc1	10	55596172	55616873	Rnor_6.0		1347153	CA5A	16	87888013	87936575	GRCh38
175	1616050	Hottip	6	52262775	52267603	GRCm38		1560322	Amer1	X	64686620	64702504	Rnor_6.0		1348437	MMP9	20	46008908	46016561	GRCh38
176	11157	Prlr	15	10177238	10349180	GRCm38		2836	Hsd17b1	10	88987558	88989758	Rnor_6.0		1315327	CA12	15	63321378	63382166	GRCh38
177	1314073	Osr2	15	35296084	35303308	GRCm38		1566171	Mbtps2	X	40258933	40309047	Rnor_6.0		1603660	BBS9	7	33129244	33637238	GRCh38
178	1557584	Tbx22	X	107667964	107688980	GRCm38		1311694	Aff4	10	38692167	38773021	Rnor_6.0		1319854	SOX4	6	21593741	21598619	GRCh38
179	1611255	Mir17hg	14	115044390	115046728	GRCm38		2303312	Spns2	10	59010428	59049482	Rnor_6.0		1317436	CA14	1	150257258	150265862	GRCh38
180	1318272	Ndor1	2	25244813	25255443	GRCm38		1305629	Ctdsp1	9	81672613	81677979	Rnor_6.0		70833	CPS1	2	210477682	210679107	GRCh38
181	735540	Axin2	11	108917828	108950783	GRCm38		1309111	Dym	18	70996074	71313033	Rnor_6.0		1313207	ROR2	9	91722596	91950206	GRCh38
182	737557	Thrb	14	17659219	18040097	GRCm38		69356	Lgals3	15	24153602	24165537	Rnor_6.0		1345760	AREG	4	74445098	74455009	GRCh38
183	1621389	Bmp2k	5	96997689	97091048	GRCm38		69358	Sost	10	89897087	89900131	Rnor_6.0		1353429	CA4	17	60149936	60179021	GRCh38
184	11097	Phex	X	157162075	157415286	GRCm38		620355	Chst3	20	29731828	29768656	Rnor_6.0		69123	LEP	7	128241201	128257629	GRCh38
185	1557068	Ep400	5	110664373	110770886	GRCm38		1307810	Itgb1bp1	6	43348927	43363633	Rnor_6.0		1351773	CDH11	16	64943753	65126112	GRCh38
186	1317221	Itgb1bp1	12	21267246	21286279	GRCm38		1311983	Rgma	1	134699053	134742512	Rnor_6.0		1351041	SLC10A7	4	146253981	146522351	GRCh38
187	68641	Igfals	17	24877652	24882011	GRCm38		620851	Npr2	5	59128186	59147321	Rnor_6.0		736912	NBL1	1	19643229	19658456	GRCh38
188	10128	Ahsg	16	22892015	22899451	GRCm38		628761	Duox2	3	114218187	114237808	Rnor_6.0		1314481	SRP72	4	56467596	56503681	GRCh38
189	10476	Dlx5	6	6877801	6882068	GRCm38		68410	Pdgfc	2	179952227	180126897	Rnor_6.0		1351638	HBG2	11	5253191	5254781	GRCh38
190	736512	Slc34a1	13	55399622	55414695	GRCm38		1359178	Tmco1	13	85465015	85559113	Rnor_6.0		69022	FDPS	1	155308748	155320666	GRCh38
191	735282	Col10a1	10	34389981	34397085	GRCm38		1564784	Zfyve16	2	22060879	22105822	Rnor_6.0		736559	ESR1	6	151654148	152129604	GRCh38
192	10412	Csf1r	18	61096809	61131139	GRCm38		1311904	Chsy1	1	127010587	127071570	Rnor_6.0		1320302	CA1	8	85328229	85378154	GRCh38
193	1320013	Dlx1	2	71528113	71533981	GRCm38		628877	Sostdc1	6	55812820	55816994	Rnor_6.0		1345458	HBG1	11	5248272	5249857	GRCh38
194	732773	Xylt1	7	117380979	117667630	GRCm38		2282	Runx2	9	18564743	18773092	Rnor_6.0		1343486	FGF4	11	69771016	69775403	GRCh38
195	733576	Ptpn2	18	67665501	67724758	GRCm38		3323	Phex	X	40460047	40717982	Rnor_6.0		1342724	DAND5	19	12969618	12974753	GRCh38
196	737358	Inpp4b	8	81342342	82134316	GRCm38		3033	Smad4	18	69626682	69657373	Rnor_6.0		735664	GPER1	7	1086807	1093815	GRCh38
197	1312908	Matn3	12	8947929	8972028	GRCm38		1308370	Setdb1	2	196495867	196527412	Rnor_6.0		1348975	RUNX2	6	45328317	45551082	GRCh38
198	1616813	Islr	9	58156246	58159236	GRCm38		1310195	Hjv	2	198655437	198659318	Rnor_6.0		730970	DNM2	19	10718053	10831910	GRCh38
199	68600	Lrp2	2	69424335	69586067	GRCm38		1310357	Ubash3b	8	45224053	45375450	Rnor_6.0		1343079	CA5B	X	15738281	15787625	GRCh38
200	1332486	Sp7	15	102356606	102367040	GRCm38		1305570	Zmpste24	5	139982404	140015541	Rnor_6.0		1606137	ATP6V0E2	7	149872968	149880713	GRCh38
201	1552608	Kif3a	11	53567192	53604248	GRCm38		620349	Ptgs2	13	67351230	67356920	Rnor_6.0		1601775	ABCA7	19	1040103	1065572	GRCh38
202	1314927	Slc38a10	11	120103951	120151351	GRCm38		1305285	Postn	2	143656820	143688087	Rnor_6.0		1352877	STC2	5	173314723	173329503	GRCh38
203	1551786	Npy2r	3	82538383	82548989	GRCm38		1565004	Poc1a	8	114982764	115050844	Rnor_6.0		1354198	LIFR	5	38474963	38606290	GRCh38
204	1323572	Trps1	15	50654757	50890750	GRCm38		3183	Nog	10	76811759	76813386	Rnor_6.0		10071	ACP2	11	47239302	47248847	GRCh38
205	68606	Pdgfc	3	81035887	81214040	GRCm38		1306216	Tab1	7	121350953	121382100	Rnor_6.0		732775	ALOX5	10	45374166	45446121	GRCh38
206	1319360	Trim45	3	100922493	100936925	GRCm38		1310999	Cadm1	8	51858906	52200591	Rnor_6.0		1315034	CA9	9	35673809	35681159	GRCh38
207	11216	Rara	11	98927813	98974942	GRCm38		620474	Sox9	10	101288528	101294030	Rnor_6.0		1315219	TGDS	13	94574054	94596275	GRCh38
208	1317097	Recql4	15	76703553	76710638	GRCm38		71004	Smad9	2	143951725	144002025	Rnor_6.0		733044	FGFR3	4	1793299	1808872	GRCh38
209	1319365	Ctc1	11	69015908	69036473	GRCm38		708554	Sulf1	5	5999520	6186901	Rnor_6.0		1350673	COL27A1	9	114154271	114312516	GRCh38
210	1312374	Lrp6	6	134446476	134567018	GRCm38		620181	Chrd	11	83858503	83867543	Rnor_6.0		735849	EPO	7	100720800	100723700	GRCh38
211	1616826	Ski	4	155154075	155222592	GRCm38		1307568	Rac2	7	119769708	119797111	Rnor_6.0		1348503	CA11	19	48637942	48646312	GRCh38
212	1316825	Ranbp3l	15	8967949	9067335	GRCm38		1560339	Lgr6	13	51811904	51931193	Rnor_6.0		1351113	TYROBP	19	35904401	35908309	GRCh38
213	733254	Fgr	4	132974095	133001893	GRCm38		620910	Fbn2	18	53068495	53272254	Rnor_6.0		1354401	HLA-DQB2	6	32756094	32763553	GRCh38
214	10328	Cebpe	14	54710363	54712174	GRCm38		3353	Plod2	8	99977334	100059736	Rnor_6.0		1603710	FBXW4	10	101610664	101695295	GRCh38
215	733626	Alox15	11	70344147	70382635	GRCm38		3674	Shox2	2	164118175	164126783	Rnor_6.0		1347343	TNFSF11	13	42562736	42608013	GRCh38
216	1558450	Kdm6a	X	18162364	18279936	GRCm38		621319	Fgr	5	151172189	151199746	Rnor_6.0		1343149	HLA-C	6	31268749	31272136	GRCh38
217	11058	Pax1	2	147361918	147375049	GRCm38		1594738	Smurf1	12	11433815	11526465	Rnor_6.0		1318365	COCH	14	30874496	30890618	GRCh38
218	732189	Chst3	10	60181527	60221094	GRCm38		1309527	Tab2	1	1999574	2017574	Rnor_6.0		1352836	HLA-B	6	31353866	31357245	GRCh38
219	1312399	Ano6	15	95790843	95975472	GRCm38		1303320	Nqo2	17	32131847	32158559	Rnor_6.0		1349444	HLA-A	6	29942470	29945884	GRCh38
220	1316436	Dkk1	19	30545876	30549496	GRCm38		2904	Il7	2	96427884	96474979	Rnor_6.0		1351810	HLA-DQA1	6	32637406	32654846	GRCh38
221	1315544	Tal1	4	115056426	115071755	GRCm38		1306838	Trip4	8	71369121	71533281	Rnor_6.0		1353457	SMAD1	4	145481306	145559176	GRCh38
222	734156	Smad1	8	79338395	79399468	GRCm38		727922	Sptbn1	14	114517839	114700199	Rnor_6.0		1352527	SMAD4	18	51030213	51085042	GRCh38
223	1321640	Tnfrsf11a	1	105780723	105847981	GRCm38		3092	Mitf	4	130172484	130425496	Rnor_6.0		1319353	CLDN14	21	36460621	36576569	GRCh38
224	731522	Rgs12	5	34949387	35039642	GRCm38		61908	Rab7a	4	119910461	119963065	Rnor_6.0		1353906	HLA-DQB1	6	32659464	32666689	GRCh38
225	734068	Fzd9	5	135248938	135251047	GRCm38		620470	Inpp4b	19	29592889	30341528	Rnor_6.0		1346462	GREM1	15	32718004	32734669	GRCh38
226	10758	Idh1	1	65158616	65186479	GRCm38		2425	Csf1r	18	56414493	56458300	Rnor_6.0		1312575	SCUBE3	6	35214047	35253079	GRCh38
227	733892	Gsk3b	16	38089001	38246080	GRCm38		619963	Stambp	4	115249343	115277340	Rnor_6.0		1350012	HLA-DRB5	6	32517343	32530316	GRCh38
228	1319523	Gli2	1	118834061	119053619	GRCm38		2022	Acp5	8	23142733	23149067	Rnor_6.0		1322330	MPL	1	43336875	43354464	GRCh38
229	735735	Sox11	12	27334268	27342718	GRCm38		619925	Ankh	2	80131563	80256948	Rnor_6.0		1343169	HLA-DRB3
230	1322048	Miga2	2	30364198	30385520	GRCm38		71008	Gpnmb	4	78694447	78715685	Rnor_6.0		736262	MBP	18	76978833	77133708	GRCh38
231	1314213	Epyc	10	97644068	97681900	GRCm38		621409	Pls3	X	119030311	119124268	Rnor_6.0		1345500	HLA-DRB4
232	733224	Adam15	3	89339640	89350028	GRCm38		1561261	Zic3	X	140875191	140888344	Rnor_6.0		1349823	HLA-DRB1	6	32578769	32589836	GRCh38
233	11484	Vdr	15	97854427	97908296	GRCm38		3196	Npr3	2	61883946	61950291	Rnor_6.0		736916	GNAS	20	58839681	58911196	GRCh38
234	1322188	Mpzl3	9	45055181	45075042	GRCm38		2096	Alox5	4	148398004	148446308	Rnor_6.0		735776	NOG	17	56593699	56595590	GRCh38
235	1615626	Dkc1	X	75095854	75109777	GRCm38		621392	Ccn2	1	21851657	21854773	Rnor_6.0
236	69092	Smad4	18	73634858	73703741	GRCm38		621803	Hsd17b2	19	50246404	50317892	Rnor_6.0
237	735972	Ppt2	17	34616662	34638024	GRCm38		69302	Serpinh1	1	164301010	164308306	Rnor_6.0
238	733808	Nab1	1	52455849	52500448	GRCm38		61810	Ctsk	2	196655469	196666447	Rnor_6.0
239	737196	Junb	8	84976909	84978748	GRCm38		2375	Col2a1	7	139454945	139484403	Rnor_6.0
240	1318015	Nlrp3	11	59541569	59566956	GRCm38		1585259	Tulp3	4	161636084	161677807	Rnor_6.0
241	70823	Fgf2	3	37348477	37404893	GRCm38		1304977	Nup214	3	9227869	9236878	Rnor_6.0
242	69103	Jak1	4	101151974	101265291	GRCm38		1306393	Nipbl	2	57508830	57676197	Rnor_6.0
243	1322802	Fig4	10	41188172	41303241	GRCm38		621536	Kif3a	10	38918705	38953958	Rnor_6.0
244	62317	Rps14	18	60774596	60778546	GRCm38		1565889	Slc25a13	4	31134165	31757006	Rnor_6.0
245	11422	Tle4	19	14448072	14598183	GRCm38		2359	Grem1	3	105203309	105214989	Rnor_6.0
246	732786	Serp1	3	58521969	58525884	GRCm38		3373	Ppm1a	6	94433658	94484979	Rnor_6.0
247	1552243	Mmp13	9	7272514	7283333	GRCm38		1308349	Trim37	10	74436165	74568636	Rnor_6.0
248	1607539	n-TUtca2	7	19301244	19301329	GRCm38		2319910	H3f3a	13	99091246	99102828	Rnor_6.0
249	1553808	Aff4	11	53350482	53421830	GRCm38		619755	Rac1	12	13090316	13111841	Rnor_6.0
250	1551128	Gna11	10	81528732	81545046	GRCm38		621513	Ctss	2	197655780	197679768	Rnor_6.0
251	1550273	Smad5	13	56702990	56742379	GRCm38		2506	Dlx5	4	32387741	32392085	Rnor_6.0
252	62358	Slc37a4	9	44396857	44402968	GRCm38		69314	Smad7	18	71395830	71424164	Rnor_6.0
253	732906	Prpsap2	11	61729650	61762088	GRCm38		620312	Ppib	8	71719681	71725538	Rnor_6.0
254	1332223	Tmem178	17	80944632	81001816	GRCm38		1593188	Eng	3	11679530	11717486	Rnor_6.0
255	1318296	Prdm5	6	65778753	65937622	GRCm38		621455	Twist1	6	53401241	53403235	Rnor_6.0
256	1550300	Ift80	3	68892499	69004645	GRCm38		2868	Igf1	7	28412123	28491815	Rnor_6.0
257	1611829	Lrrc17	5	21543527	21575911	GRCm38		2283	Runx1	11	32765147	33003061	Rnor_6.0
258	1550860	Abcc12	8	86504576	86580688	GRCm38		628823	P3h1	5	138279597	138294280	Rnor_6.0
259	732584	Col3a1	1	45311538	45349706	GRCm38		2687	Ghr	2	53149225	53413954	Rnor_6.0
260	1315377	Dot1l	10	80755130	80795461	GRCm38		1307955	Nsd2	14	82119210	82196501	Rnor_6.0
261	733886	Fmod	1	134037515	134048277	GRCm38		621063	Csf1	2	210522370	210550546	Rnor_6.0
262	1558313	Ninl	2	150934519	151009398	GRCm38		621526	Ppp1r15a	1	101511899	101515043	Rnor_6.0
263	736485	Sqstm1	11	50200152	50210820	GRCm38		1311883	Trps1	7	90085895	90320430	Rnor_6.0
264	732991	Ppib	9	66060169	66066629	GRCm38		1308614	Aldh7a1	18	51619007	51651267	Rnor_6.0
265	1618239	Fam111a	19	12573072	12589769	GRCm38		1583621	Tcf7l2	1	276686911	276730517	Rnor_6.0
266	10572	Fcer1g	1	171229572	171234349	GRCm38		620158	Smad5	17	8307448	8336996	Rnor_6.0
267	1314129	Rin3	12	102282829	102390854	GRCm38		620692	Xiap	X	128409425	128455786	Rnor_6.0
268	1622292	Dym	18	75018698	75286966	GRCm38		2633	Fst	2	46537589	46544813	Rnor_6.0
269	1321584	Sh3bp2	5	34525784	34563639	GRCm38		1309438	Map3k7	5	47183142	47244424	Rnor_6.0
270	1322972	Plekho1	3	95988809	95995863	GRCm38		1563860	Rps6ka3	X	37469736	37576055	Rnor_6.0
271	1617452	Ddx10	9	53098454	53248170	GRCm38		621831	Bambi	17	56905419	56909675	Rnor_6.0
272	1614292	Asxl2	12	3426857	3510811	GRCm38		1310067	Smurf2	10	95018050	95118107	Rnor_6.0
273	1557423	Ids	X	70343069	70385816	GRCm38		2914	Inpp5d	9	94745220	94850778	Rnor_6.0
274	1621630	Ostm1	10	42678916	42702462	GRCm38		3030	Smad1	19	32182942	32248694	Rnor_6.0
275	1557666	Golgb1	16	36875173	36933085	GRCm38		2965	Kdr	14	34727677	34787127	Rnor_6.0
276	1318319	Hbs1l	10	21295979	21368889	GRCm38		621466	Il2rg	X	71165378	71169078	Rnor_6.0
277	1615419	Ripply1	X	139779681	139782353	GRCm38
278	1551890	Dhps	8	85069723	85075162	GRCm38
279	1323151	Atraid	5	31048640	31054633	GRCm38
280	1623960	Poc1a	9	106281022	106349891	GRCm38
281	1315066	Fbxl15	19	46328119	46330446	GRCm38
282	1622045	Colec10	15	54410774	54466360	GRCm38
283	1615680	Clec12a	6	129349785	129365303	GRCm38
284	1553872	Chrdl1	X	143285674	143394265	GRCm38
285	733713	Atf4	15	80255184	80257545	GRCm38
286	69488	Ccn4	15	66891325	66923205	GRCm38
287	1321487	Azi2	9	118040522	118069798	GRCm38
288	1557963	Hoxb4	11	96318267	96321638	GRCm38
289	1557419	Col24a1	3	145292105	145552013	GRCm38
290	1616691	Trat1	16	48731914	48810528	GRCm38
291	732712	Rps26	10	128624529	128626506	GRCm38
292	1323314	Nab2	10	127660918	127666703	GRCm38
293	1314414	Mfap2	4	141010424	141015984	GRCm38
294	1319588	Ufl1	4	25247820	25281930	GRCm38
295	733518	Smad9	3	54755455	54801662	GRCm38
296	1314278	Efna2	10	80179482	80190010	GRCm38
297	1315188	Rgs18	1	144752692	144775421	GRCm38
298	1557600	Dph1	11	75177643	75190483	GRCm38
299	734134	Ncdn	4	126743750	126753637	GRCm38
300	1620864	Ctdsp2	10	126978717	126999975	GRCm38
301	1623045	Mpig6b	17	35062693	35066778	GRCm38
302	1551573	Ascc1	10	60002479	60099990	GRCm38
303	1551507	Plod2	9	92542223	92608428	GRCm38
304	1312513	Ctdspl	9	118926536	119044119	GRCm38
305	1331873	Spon1	7	113765998	114043375	GRCm38
306	1315328	Car12	9	66711626	66766845	GRCm38
307	1552058	Ift172	5	31253279	31291114	GRCm38
308	1552420	Arid4b	13	14063609	14199603	GRCm38
309	2312710	Gon4l	3	88830966	88910099	GRCm38
310	1313078	Spta1	1	174172776	174248449	GRCm38
311	11290	Shox2	3	66971723	66981771	GRCm38
312	1318698	Ripply2	9	87015376	87020441	GRCm38
313	1617439	Smap1	1	23844825	23922450	GRCm38
314	736648	Rab3d	9	21907491	21918183	GRCm38
315	62220	Pecam1	11	106654213	106750623	GRCm38
316	1558089	Galns	8	122578237	122611503	GRCm38
317	1614276	Msi2	11	88339382	88718267	GRCm38
318	1615023	Rflnb	11	76019194	76027782	GRCm38
319	1318523	Amn	12	111271096	111276426	GRCm38
320	1321335	Dcstamp	15	39745930	39760938	GRCm38
321	1323088	2700049A03Rik	12	71136848	71309964	GRCm38
322	734316	Stc1	14	69029289	69041401	GRCm38
323	737011	Hand1	11	57828713	57832147	GRCm38
324	1550938	Tob2	15	81848270	81858326	GRCm38
325	1614840	Scube3	17	28142100	28174848	GRCm38
326	1551991	Cnmd	14	79637682	79662195	GRCm38
327	733662	Gfra4	2	131039632	131043088	GRCm38
328	1332260	Bnc2	4	84266804	84676354	GRCm38
329	1557736	Pyy	11	102106676	102107859	GRCm38
330	1616827	Sin3b	8	72723270	72758203	GRCm38
331	1620780	Nup205	6	35177616	35247599	GRCm38
332	1321042	Mzb1	18	35647265	35649997	GRCm38
333	1323105	Terf1	1	15804982	15844052	GRCm38
334	1320779	Sema3b	9	107597674	107609299	GRCm38
335	1318731	Irf9	14	55603985	55610030	GRCm38
336	1316637	Arid4a	12	71015967	71099351	GRCm38
337	1322558	Twsg1	17	65923065	65951187	GRCm38
338	1317733	Bscl2	19	8837467	8848683	GRCm38
339	1619817	Ostn	16	27307641	27351209	GRCm38
340	1550045	Tacc3	5	33658128	33672203	GRCm38
341	1620120	Ebf2	14	67233292	67430952	GRCm38
342	1550037	Icmt	4	152297214	152307126	GRCm38
343	1619923	Srrt	5	137295704	137307714	GRCm38
344	1332510	Qrfpr	3	36179426	36222275	GRCm38
345	69109	Matk	10	81252798	81262985	GRCm38
346	1312750	Thoc5	11	4895283	4928867	GRCm38
347	1315615	Enam	5	88487975	88506049	GRCm38
348	1323661	Nans	4	46489329	46503438	GRCm38
349	737597	Hapln1	13	89540528	89611832	GRCm38
350	1320390	Irx5	8	92357796	92361456	GRCm38
351	1323494	Lrfn2	17	48931565	49097590	GRCm38
352	1312408	Cnot3	7	3645269	3661109	GRCm38
353	1617617	Mt2	8	94172618	94173567	GRCm38
354	737313	Ager	17	34597410	34600937	GRCm38
355	736283	Cyp27b1	10	127048246	127053422	GRCm38
356	1318034	Alkbh1	12	87428077	87443839	GRCm38
357	1557042	Mcph1	8	18595136	18805912	GRCm38
358	1332124	Serpinf1	11	75410029	75422623	GRCm38
359	1557093	Lgr6	1	134983300	135105374	GRCm38
360	730985	Col1a2	6	4505618	4541543	GRCm38
361	1550588	Hcst	7	30417712	30419854	GRCm38
362	1319280	Fkbp10	11	100415694	100424840	GRCm38
363	1315760	Nfe2	15	103248212	103258403	GRCm38
364	1312264	Chordc1	9	18292267	18314000	GRCm38
365	1323720	Fam20c	5	138754309	138810072	GRCm38
366	733373	Hip1r	5	123973609	124003215	GRCm38
367	1331955	Ubash3b	9	41010760	41161692	GRCm38
368	1323547	Cyp2r1	7	114550123	114565621	GRCm38
369	1551048	Mysm1	4	94942037	94979112	GRCm38
370	1313349	Hs2st1	3	144430008	144570216	GRCm38
371	1620824	Mrnip	11	50174851	50200116	GRCm38
372	1615706	Spns2	11	72451638	72489920	GRCm38
373	1313771	Ctdsp1	1	74391609	74397285	GRCm38
374	10300	Cckbr	7	105425559	105436339	GRCm38
375	1315826	Slc30a5	13	100802645	100833570	GRCm38
376	1617975	Fat4	3	38885630	39011987	GRCm38
377	1614935	Gpr55	1	85933198	85991571	GRCm38
378	1318173	Hoxd13	2	74668310	74671599	GRCm38
379	1315778	Atp6v0d2	4	19876838	19922566	GRCm38
380	1320328	Hoxd12	2	74675013	74677705	GRCm38
381	1621641	Nkx3-2	5	41761483	41764220	GRCm38
382	1621207	Mia3	1	183326236	183369565	GRCm38
383	62199	Nr1h2	7	44549616	44553968	GRCm38
384	1557427	Tnfrsf13c	15	82221742	82224380	GRCm38
385	1558139	Dkk2	3	132085243	132180304	GRCm38
386	1550647	Unc13d	11	116062095	116078195	GRCm38
387	1320287	Rpl27a	7	109519195	109522369	GRCm38
388	1317533	Plekhm1	11	103365092	103412664	GRCm38
389	1621633	Ackr1	1	173331886	173333503	GRCm38
390	733301	Cd151	7	141467362	141471481	GRCm38
391	731402	Dll3	7	28293555	28301785	GRCm38
392	1615723	Fancd2	6	113531661	113597018	GRCm38
393	1552237	Ihh	1	74945315	74951672	GRCm38
394	1552269	Sgpl1	10	61098642	61147684	GRCm38
395	1615086	Rgmb	17	15804661	15831817	GRCm38
396	1551251	Trpv5	6	41651661	41681453	GRCm38
397	11004	Nppb	4	147985773	147987205	GRCm38
398	11188	Pthlh	6	147252109	147264013	GRCm38
399	1332483	Slc4a4	5	88793897	89239656	GRCm38
400	1323270	Tshz1	18	84011627	84086562	GRCm38
401	734448	Csf2rb	15	78325798	78351001	GRCm38
402	1552654	Pdgfd	9	6168361	6534284	GRCm38
403	1552947	Gprc6a	10	51614823	51631458	GRCm38
404	1557997	Glce	9	62057248	62122719	GRCm38
405	1558498	Mbtps2	X	157547822	157598715	GRCm38
406	1551929	Nppc	1	86666293	86670573	GRCm38
407	1622919	Bbs12	3	37312485	37321450	GRCm38
408	1615884	Jam2	16	84774123	84826380	GRCm38
409	1550440	Espl1	15	102296252	102324357	GRCm38
410	1314637	Tiparp	3	65528447	65555518	GRCm38
411	1558019	Ofd1	X	166390033	166440704	GRCm38
412	736246	Hoxa4	6	52189687	52191703	GRCm38
413	736994	Wipf1	2	73429610	73529726	GRCm38
414	731825	Anxa2	9	69453683	69491792	GRCm38
415	734341	Myoc	1	162639150	162649694	GRCm38
416	733203	Cux1	5	136248135	136567490	GRCm38
417	1551463	Hjv	3	96525163	96529216	GRCm38
418	1557215	Hoxd3	2	74711993	74748271	GRCm38
419	735477	Prdx2	8	84969622	84974811	GRCm38
420	1622162	U2af1	17	31647081	31658764	GRCm38
421	737212	Npy1r	8	66697116	66706800	GRCm38
422	1319872	Dok1	6	83030932	83033471	GRCm38
423	1323820	Lnpk	2	74514836	74579458	GRCm38
424	1322722	Nt5c2	19	46885390	47015189	GRCm38
425	1550433	Ptpn9	9	56994968	57062808	GRCm38
426	1551327	Irf6	1	193153112	193172036	GRCm38
427	1319134	Mex3c	18	73572592	73592578	GRCm38
428	1313700	Dhrs3	4	144892608	144927645	GRCm38
429	1557674	Tulp3	6	128321161	128355873	GRCm38
430	732180	Polg	7	79448910	79466306	GRCm38
431	1316333	Hoxc10	15	102966796	102971898	GRCm38
432	1318729	Sox12	2	152393611	152398046	GRCm38
433	1550525	Meis1	11	18880428	19020672	GRCm38
434	1553084	Sipa1	19	5651185	5663839	GRCm38
435	1552997	Tmco1	1	167308670	167333978	GRCm38
436	1322221	Cadm1	9	47530170	47862280	GRCm38
437	1320733	Ndfip1	18	38418912	38465190	GRCm38
438	1322130	Idua	5	108660331	108685446	GRCm38
439	11190	Ptn	6	36714924	36811361	GRCm38
440	62347	Limk1	5	134656039	134688659	GRCm38
441	1312745	Wnt10b	15	98770712	98778212	GRCm38
442	1319272	Csf3r	4	126023441	126044975	GRCm38
443	1317523	Farp2	1	93512104	93621976	GRCm38
444	1615859	Gpr15	16	58717435	58718724	GRCm38
445	732218	Slc26a2	18	61196854	61211596	GRCm38
446	1557672	Plekha1	7	130860556	130913308	GRCm38
447	1614230	Nsd2	5	33820730	33897966	GRCm38
448	736577	Dmp1	5	104197558	104214109	GRCm38
449	733033	Slc20a1	2	129198773	129211615	GRCm38
450	11132	Ppp1ca	19	4192174	4195419	GRCm38
451	1318954	Zfp36l2	17	84183924	84187947	GRCm38
452	1312798	Wnt9a	11	59306849	59333552	GRCm38
453	1317780	Golga5	12	102469134	102497911	GRCm38
454	1318490	Aldh7a1	18	56524722	56572939	GRCm38
455	1550461	Cthrc1	15	39076851	39087121	GRCm38
456	1558090	Hdac8	X	102284638	102507710	GRCm38
457	1318247	Tcf15	2	152143049	152149097	GRCm38
458	10802	Il6	5	30013114	30019975	GRCm38
459	732851	Hoxa1	6	52155367	52159286	GRCm38
460	10288	Alx1	10	103007847	103029457	GRCm38
461	10372	Col12a1	9	79598987	79719599	GRCm38
462	10828	Jun	4	95049036	95052222	GRCm38
463	736335	Mstn	1	53061640	53068079	GRCm38
464	1320516	Sall1	8	89027239	89044162	GRCm38
465	1323622	Flnb	14	7817957	7951588	GRCm38
466	1550133	Atp6ap1	X	74294907	74304721	GRCm38
467	1557652	Hoxa3	6	52169062	52213067	GRCm38
468	1550472	Nipbl	15	8289824	8465310	GRCm38
469	1550582	Sfrp2	3	83766158	83774314	GRCm38
470	1623310	Gba	3	89202914	89208966	GRCm38
471	1622294	Kmt2e	5	23433129	23504229	GRCm38
472	1322421	Gcm2	13	41101427	41111035	GRCm38
473	731543	Nox4	7	87246405	87398710	GRCm38
474	68608	Sh2b3	5	121815481	121837650	GRCm38
475	10677	Gpc3	X	52272426	52613974	GRCm38
476	1322782	Ptpn3	4	57190841	57339040	GRCm38
477	1557793	Fpr2	17	17887824	17893952	GRCm38
478	1557502	Rrm2b	15	37923952	37961110	GRCm38
479	1557552	Wrn	8	33234372	33385542	GRCm38
480	1319374	Upf2	2	5951447	6056703	GRCm38
481	1319157	Ptch1	13	63508328	63573616	GRCm38
482	737178	Picalm	7	90130220	90209447	GRCm38
483	737210	Mbtps1	8	119508151	119558825	GRCm38
484	732503	Mapk1	16	16983379	17047453	GRCm38
485	732744	Has2	15	56665627	56694546	GRCm38
486	735406	Camk4	18	32934961	33195767	GRCm38
487	1313695	Itgb2	10	77530329	77565681	GRCm38
488	10276	Calcr	6	3685720	3764732	GRCm38
489	1320964	Alx4	2	93642434	93681341	GRCm38
490	1332254	Errfi1	4	150853801	150868889	GRCm38
491	1318303	Sp5	2	70474923	70477726	GRCm38
492	1314046	Trim21	7	102557920	102565482	GRCm38
493	1557890	Cer1	4	82881751	82885151	GRCm38
494	1550755	Akap9	5	3927827	4080204	GRCm38
495	1553518	Ecm1	3	95734147	95739870	GRCm38
496	1321828	Stag1	9	100597709	100958544	GRCm38
497	69162	Nfix	8	84704712	84800338	GRCm38
498	11297	Slc12a1	2	125152600	125230002	GRCm38
499	730893	Nfkb1	3	135584655	135691982	GRCm38
500	1331978	Ppargc1b	18	61291445	61401462	GRCm38
501	1322331	Mpl	4	118442412	118457513	GRCm38
502	1316582	Bmi1	2	18677018	18686629	GRCm38
503	1332118	Slc34a3	2	25228897	25234271	GRCm38
504	1558226	Jdp2	12	85598614	85639878	GRCm38
505	1556931	Hoxb5	11	96303512	96306121	GRCm38
506	1556873	Csgalnact2	6	118107452	118139140	GRCm38
507	1552551	Trip4	9	65828926	65908810	GRCm38
508	1615159	Sox5	6	143828425	144781989	GRCm38
509	735469	Twist2	1	91801461	91848034	GRCm38
510	1315477	Prkra	2	76609215	76648198	GRCm38
511	1319653	Fes	7	80377758	80387954	GRCm38
512	1550370	Chrd	16	20733050	20742384	GRCm38
513	1550759	Hdac4	1	91928779	92195670	GRCm38
514	10551	Esr1	10	4611989	5005633	GRCm38
515	1320468	Cep57	9	13807783	13827561	GRCm38
516	1557301	Bcor	X	12036737	12160528	GRCm38
517	1618017	Mgat5b	11	116918856	116986944	GRCm38
518	1317055	Eya1	1	14168953	14310267	GRCm38
519	1558542	Zfyve16	13	92487101	92530922	GRCm38
520	737087	Rgs10	7	128373621	128419201	GRCm38
521	733333	Pfn1	11	70651847	70654650	GRCm38
522	11311	Slc4a2	5	24423761	24440947	GRCm38
523	737218	Ick	9	78109192	78172114	GRCm38
524	737119	Kitl	10	100015635	100100416	GRCm38
525	1323001	Slc25a13	6	6041218	6217234	GRCm38
526	1318133	Mzf1	7	13042303	13054764	GRCm38
527	1557550	Tbx15	3	99240349	99354260	GRCm38
528	1614461	Foxc2	8	121116171	121118895	GRCm38
529	1615754	Bcr	10	75060896	75184923	GRCm38
530	1321855	Nlk	11	78567168	78697595	GRCm38
531	731946	Ppard	17	28232754	28301469	GRCm38
532	730827	Esrra	19	6910977	6922048	GRCm38
533	62109	Col1a1	11	94936224	94953042	GRCm38
534	10468	Ace	11	105967945	105989964	GRCm38
535	1313549	Rnf2	1	151469406	151500922	GRCm38
536	1317053	Ext2	2	93695631	93822583	GRCm38
537	737351	Cd47	16	49855253	49912424	GRCm38
538	1622098	Il31ra	13	112521849	112580732	GRCm38
539	1552190	Zeb1	18	5591860	5775468	GRCm38
540	1319265	Ercc2	7	19382039	19395692	GRCm38
541	11329	Sod1	16	90220742	90226324	GRCm38
542	737538	Ednra	8	77663029	77724452	GRCm38
543	1316918	Csgalnact1	8	68356781	68735675	GRCm38
544	1323335	Gfi1b	2	28609450	28621982	GRCm38
545	10271	Ddr1	17	35681567	35704630	GRCm38
546	1621212	Nell1	7	49975350	50863289	GRCm38
547	10370	Cnr1	4	33923844	33948831	GRCm38
548	1322981	Cdkn1c	7	143458339	143461073	GRCm38
549	737384	Chrng	1	87205811	87211835	GRCm38
550	1316094	Lmo2	2	103957995	103981878	GRCm38
551	1320535	Wwox	8	114439635	115352712	GRCm38
552	1549974	Bnip3l	14	66985238	67008877	GRCm38
553	10746	Htr1b	9	81631392	81632552	GRCm38
554	1319221	Gadd45b	10	80930091	80932204	GRCm38
555	1558001	Hspg2	4	137468764	137570630	GRCm38
556	1552292	E2f6	12	16810903	16826752	GRCm38
557	732661	Igf2r	17	12682406	12769706	GRCm38
558	1323725	Rgma	7	73375520	73419899	GRCm38
559	730834	Socs3	11	117966079	117970342	GRCm38
560	69200	a	2	154950204	155051012	GRCm38
561	732072	Il13ra2	X	147383478	147429192	GRCm38
562	733843	Dll1	17	15367354	15376048	GRCm38
563	10424	Ctsl	13	64361890	64370748	GRCm38
564	731573	Ppm1a	12	72761211	72799819	GRCm38
565	731563	Msx1	5	37820491	37824585	GRCm38
566	1332459	Mtf2	5	108065668	108109219	GRCm38
567	1557069	Flt3l	7	45131183	45136490	GRCm38
568	1553292	Smurf1	5	144876495	144965830	GRCm38
569	1320602	Gsta4	9	78191966	78209349	GRCm38
570	732752	Nr4a1	15	101254213	101274795	GRCm38
571	736630	Npr2	4	43630615	43651437	GRCm38
572	10465	Dcc	18	71253613	72351240	GRCm38
573	10865	Lepr	4	101717134	101815354	GRCm38
574	1318148	Chst11	10	82985382	83195904	GRCm38
575	1317607	Wnt3a	11	59248036	59290751	GRCm38
576	1312525	Smarcc1	9	110132024	110240178	GRCm38
577	1315669	Stim1	7	102261514	102437319	GRCm38
578	1313300	Mdm2	10	117688875	117710758	GRCm38
579	1312177	Fnip1	11	54438145	54518241	GRCm38
580	1558610	Setdb1	3	95323525	95357202	GRCm38
581	11067	Pdgfa	5	138976381	138997686	GRCm38
582	734144	Runx3	4	135120645	135177990	GRCm38
583	1319168	Ncoa1	12	4247362	4477209	GRCm38
584	1323653	Bap1	14	31251454	31259930	GRCm38
585	730924	E2f1	2	154559400	154569892	GRCm38
586	735755	Sfrp1	8	23411382	23449632	GRCm38
587	69218	Aldh2	5	121566027	121593824	GRCm38
588	69027	Prkcd	14	30595353	30626414	GRCm38
589	1332289	Apln	X	48025146	48034852	GRCm38
590	1313375	Rbl1	2	157145893	157204534	GRCm38
591	732291	Fgfr1	8	25513623	25575718	GRCm38
592	1550660	Gsn	2	35256359	35307902	GRCm38
593	1314177	Carm1	9	21546894	21589467	GRCm38
594	1615192	Hoxd4	2	74721978	74729160	GRCm38
595	1320870	T	17	8422178	8442496	GRCm38
596	1314246	Zfpm1	8	122282141	122337862	GRCm38
597	735959	Grem1	2	113748674	113758785	GRCm38
598	1318854	Irak3	10	120141648	120201744	GRCm38
599	1332166	Socs2	10	95383903	95417253	GRCm38
600	69114	Pdk4	6	5483351	5496278	GRCm38
601	69116	Cdkn1b	6	134920401	134925525	GRCm38
602	1313015	Itga10	3	96645584	96664519	GRCm38
603	10297	Cbs	17	31612623	31637233	GRCm38
604	732633	Ebf1	11	44618100	45008096	GRCm38
605	62200	Rps7	12	28630847	28635953	GRCm38
606	1616796	Map3k20	2	72285637	72442610	GRCm38
607	11220	Rbl2	8	91070057	91123844	GRCm38
608	735300	Cxcr2	1	74153994	74161246	GRCm38
609	734304	Siah2	3	58674949	58692439	GRCm38
610	10649	Gja1	10	56377300	56390419	GRCm38
611	62201	Rab7	6	87999106	88045270	GRCm38
612	10070	Acp2	2	91202812	91214098	GRCm38
613	733393	Enpp1	10	24637914	24712159	GRCm38
614	732543	Dlk1	12	109452823	109463336	GRCm38
615	1319912	Tab2	10	7905648	7956653	GRCm38
616	1320416	Tcof1	18	60813738	60848983	GRCm38
617	1551095	Rela	19	5637440	5648131	GRCm38
618	1622924	Dusp5	19	53529318	53541322	GRCm38
619	1553789	Plod3	5	136987019	136996646	GRCm38
620	1551425	Sptbn1	11	30099395	30268205	GRCm38
621	1318722	Smarcb1	10	75896769	75921614	GRCm38
622	736873	Plagl1	10	13090788	13131694	GRCm38
623	736709	Bambi	18	3507957	3516404	GRCm38
624	731764	Lig1	7	13277313	13311427	GRCm38
625	735918	Mmp16	4	17852893	18123739	GRCm38
626	732704	Ppp1r15a	7	45522917	45526268	GRCm38
627	1332343	Inpp5e	2	26396249	26409219	GRCm38
628	1323164	Spop	11	95414063	95493410	GRCm38
629	1317787	Tcf7l2	19	55741785	55933661	GRCm38
630	1319618	Lrp5	19	3584825	3686564	GRCm38
631	1557923	Atr	9	95857597	95953217	GRCm38
632	1623129	Akap13	7	75455508	75754609	GRCm38
633	1551956	Wnt11	7	98834916	98854747	GRCm38
634	11436	Tnnt3	7	142498771	142516213	GRCm38
635	70832	Cyp51	5	4080674	4104697	GRCm38
636	10765	Igf1	10	87858265	87937047	GRCm38
637	735582	Plcb1	2	134786164	135475258	GRCm38
638	1557273	Zic3	X	58021464	58041735	GRCm38
639	11217	Rarb	14	16430839	17082331	GRCm38
640	1322907	Wnt7b	15	85535437	85581821	GRCm38
641	1552490	Smurf2	11	106820061	106920715	GRCm38
642	10577	Fgf1	18	38838672	38929480	GRCm38
643	10326	Cebpb	2	167688915	167690432	GRCm38
644	732296	Ncoa3	2	165992636	166073242	GRCm38
645	1318781	Csk	9	57626646	57653631	GRCm38
646	1332107	Gsc	12	104471209	104473236	GRCm38
647	11334	Sp1	15	102406316	102436404	GRCm38
648	69141	Smad7	18	75367365	75395935	GRCm38
649	1322217	Mecom	3	29951296	30509783	GRCm38
650	1319783	Map3k7	4	31963395	32023470	GRCm38
651	1557071	Polr2a	11	69733997	69758633	GRCm38
652	733443	Ccnd3	17	47505051	47599689	GRCm38
653	733599	Ptk2b	14	66153257	66281068	GRCm38
654	11495	Xrcc5	1	72307417	72394953	GRCm38
655	10556	F2r	13	95601789	95618433	GRCm38
656	10734	Hsd11b1	1	193221640	193264049	GRCm38
657	732539	Bid	6	120893119	120917141	GRCm38
658	736489	Ccne1	7	38097984	38107490	GRCm38
659	68967	Eef1a1	9	78478453	78481724	GRCm38
660	734280	Cdk7	13	100697024	100730942	GRCm38
661	732106	Fadd	7	144578323	144582436	GRCm38
662	1622085	Nup214	2	31974418	32053975	GRCm38
663	10289	Casp3	8	46617291	46639698	GRCm38
664	10989	Nog	11	89300638	89302559	GRCm38
665	1620111	Ikbkg	X	74393291	74456792	GRCm38
666	735403	Prkab1	5	116013586	116024503	GRCm38
667	1558608	Cbl	9	44145040	44234046	GRCm38
668	1550022	Gnaq	19	16132831	16387453	GRCm38
669	10308	Cd247	1	165779942	165871153	GRCm38
670	736689	Gadd45a	6	67035096	67037407	GRCm38
671	1312881	Smad6	9	63953076	64022087	GRCm38
672	731977	Cflar	1	58711307	58759209	GRCm38
673	733900	Rad50	11	53649519	53707319	GRCm38
674	1316231	Nfkb2	19	46304320	46312090	GRCm38
675	731835	Ggt1	10	75564114	75586192	GRCm38
676	1615945	Slfn4	11	83175172	83190216	GRCm38
677	1552347	Creb3l1	2	91982328	92024170	GRCm38
678	731957	Grm1	10	10686059	11082380	GRCm38
679	10261	Hc	2	34983329	35067034	GRCm38
680	11040	Oxt	2	130574520	130577054	GRCm38
681	733045	Fgfr3	5	33721724	33737068	GRCm38
682	10884	Mbp	18	82475123	82585637	GRCm38
683	68620	Dio2	12	90724552	90739037	GRCm38

## Sheet: 731_BMD_GWAS_genes
List genes underlying GWAS loci for bone mineral density (BMD)
Reference: Lu L, Huang J, Xu F, Xiao Z, Wang J, Zhang B, David NV, Arends D, Gu W, Ackert-Bicknell C, Sabik OL, Farber CR, Quarles LD, Williams RW (2019) Genetic dissection of femoral and tibial microarchitecture. JBMR Plus, doi/10.1002/jbm4.10241
Using the 2017 UKBioBank eBMD GWAS data (Kemp et al. Nature Genetics, 2017), bins were defined by the furthest upstream and downstream SNPs with LD >= 0.7 with the lead SNP, calculated from the European populations in the 1000 genomes phase III data.
For each bin, we identified all genes that intersected a bin.
If no genes interested the bin, the nearest upstream and downstream genes were included.
This yielded 730 genes underlying GWAS loci for eBMD.
Contacts	Robert W. Williams	rwilliams@uthsc.edu
	Lu Lu	llu@uthsc.edu
	Fuyi Xu	fxu10@uthsc.edu
	KEMP_BMD_GWAS_2017
Index	Gene_Symbol_Human
1	FANCC
2	IDUA
3	PTCH1
4	SOX9
5	RFXAP
6	AHCY
7	GHRHR
8	POLR2B
9	BMP2
10	KLF6
11	DAB2
12	GTF2B
13	ARCN1
14	MPP7
15	EVX1
16	JUP
17	MSH3
18	PKN2
19	RASGRF2
20	SALL1
21	SMARCD3
22	SPTBN1
23	SSR1
24	TGFB2
25	SCGB1A1
26	TNFSF11
27	EIF3H
28	CRADD
29	TNFRSF11A
30	HAP1
31	EYA4
32	KLF4
33	NFE2L3
34	DDX6
35	AXIN2
36	BAG5
37	XBP1
38	DLX5
39	NEU2
40	WNT1
41	HOXA11
42	NFIB
43	SMAD5
44	AFF1
45	TBX3
46	DAGLA
47	NSF
48	MRPL28
49	RASL10A
50	USP3
51	MASP2
52	MARCO
53	TACC2
54	TREH
55	SMARCAD1
56	N6AMT1
57	PITRM1
58	ATAD1
59	UTP11
60	ING3
61	ALG5
62	BMP4
63	HOXA10
64	ANAPC1
65	TCF7L2
66	BCL2L11
67	GSC
68	HOXA9
69	SIPA1
70	NR0B2
71	RHBDD3
72	AKAP11
73	HOXC4
74	TRPS1
75	PIK3R5
76	FAM120A
77	PLEKHM1
78	FAM3C
79	CYLD
80	TIPARP
81	PRLH
82	PDGFC
83	NME8
84	AHI1
85	CNTLN
86	ARMC4
87	LGR4
88	MOV10
89	CCNL1
90	AKIP1
91	ZBTB2
92	FADS3
93	FGFRL1
94	CBFB
95	CRTC3
96	PLEKHJ1
97	STARD3NL
98	EFCAB1
99	ZFP408
100	WLS
101	NAA50
102	MTERF2
103	TMEM88
104	RNF146
105	MRPL52
106	TMEM175
107	DDN
108	B3GNT9
109	LYPLAL1
110	ERC1
111	TTC7B
112	FBXL14
113	NIPBL
114	G6PC3
115	TPCN2
116	TMEM263
117	WDSUB1
118	SLC38A9
119	BNC2
120	RPGRIP1L
121	FAM84B
122	SPPL2C
123	ITGB8
124	EXOC3L
125	TRP53INP2
126	GPR141
127	MRGPRD
128	PKDCC
129	DAPL1
130	3110079O15RIK
131	SUSD5
132	ITGB2
133	CHRM3
134	PTGER4
135	DGKQ
136	PBX1
137	FZD7
138	ARHGAP1
139	FXR2
140	TLE3
141	SMAD1
142	ARID1A
143	ACTL7B
144	KLF12
145	DHH
146	WNT4
147	SOX6
148	FADS1
149	WDFY3
150	DNM3
151	LRRC36
152	ACTRT2
153	CLASP2
154	PAIP2B
155	CEP120
156	CYP19A1
157	PAPPA
158	HERC1
159	CTDP1
160	SEMA3A
161	HNRNPUL1
162	ESPL1
163	RTN2
164	SATB2
165	TTC12
166	ERCC6L2
167	CCDC97
168	MRPL21
169	ANKFN1
170	CCDC66
171	SAMD12
172	ARHGAP26
173	TGFBI
174	CKB
175	SEC14L1
176	FHL3
177	SLC15A1
178	SEM1
179	VTI1A
180	EYA2
181	TMEM208
182	DOCK9
183	GPATCH1
184	ARMT1
185	KCNK7
186	SLC45A1
187	CDHR3
188	ISPD
189	BAZ1A
190	KLHL42
191	4931428F04RIK
192	LY86
193	PTBP1
194	EIF5
195	SLX4IP
196	EN1
197	DCP1B
198	ATXN7L1
199	ATP2B1
200	RPS6KA1
201	SLC4A4
202	GPC6
203	HOXA7
204	NAV3
205	TBC1D1
206	WNT16
207	BSX
208	AHNAK
209	RARB
210	DMP1
211	DYNLRB1
212	BC030867
213	MTFR2
214	CES4A
215	CEP192
216	UACA
217	C9
218	CETN3
219	DAPK2
220	NGEF
221	ASB16
222	1700011L22RIK
223	PLB1
224	CENPW
225	ALKAL2
226	ITCH
227	PRKAG1
228	MS4A4A
229	EML6
230	ZDHHC18
231	PPP6R3
232	MROH9
233	SPEN
234	H2-BL
235	H2-Q1
236	H2-Q4
237	CFL2
238	RDH16F2
239	BAHCC1
240	RNF212
241	ANGPTL7
242	ENO1
243	EMID1
244	MALRD1
245	MS4A2
246	JAG1
247	NDP
248	STK11
249	CD44
250	DCK
251	GRM8
252	PRL
253	CD68
254	CPN1
255	EMP1
256	HCRTR2
257	CTNNB1
258	E2F4
259	FGF9
260	KCNMA1
261	TNFRSF11B
262	PTHLH
263	ABCE1
264	SFRP4
265	SORL1
266	SRP54A
267	STXBP1
268	CLDN5
269	ZBTB17
270	PSMG1
271	TRADD
272	MPDZ
273	SOCS2
274	BBOX1
275	FEN1
276	FADS2
277	LDLRAD4
278	GPC5
279	DLG5
280	MTOR
281	MSC
282	ETS2
283	PHF2
284	NOG
285	INPP5A
286	REST
287	MC5R
288	MTF1
289	TAX1BP1
290	MS4A3
291	MERTK
292	P3H4
293	GAS2L1
294	NCOA2
295	TPBG
296	SF3A3
297	ADAMTS5
298	DUSP10
299	PIGV
300	WARS2
301	MYG1
302	TRMT61A
303	PIGU
304	ASS1
305	MON1A
306	FZD4
307	IRX3
308	ZFP638
309	AXL
310	DKK1
311	GSG1
312	NTAN1
313	TBX15
314	FTO
315	BAMBI
316	UBIAD1
317	UBP1
318	1110004F10RIK
319	CADM1
320	RAB11FIP4
321	ZBTB39
322	SBNO2
323	SUN2
324	AAAS
325	LACTB2
326	CDH9
327	EPDR1
328	FERMT1
329	ZCCHC2
330	WDR12
331	MKKS
332	SERTAD4
333	MEPE
334	KLHL8
335	PRDM12
336	QK
337	ABR
338	1810055G02RIK
339	FAM129B
340	MLPH
341	SOST
342	PPP1R3B
343	JHY
344	CSRNP3
345	EFHC2
346	THUMPD2
347	CCDC77
348	CCDC34
349	RHPN2
350	RSPO3
351	KREMEN1
352	DICER1
353	SSH2
354	FAM207A
355	CHPF2
356	SP7
357	PHLDB1
358	ICA1L
359	PCNX3
360	FAAP24
361	SYNE3
362	CREB5
363	JAZF1
364	B4GALNT3
365	TNKS
366	PLEKHG4
367	TMUB2
368	KCTD19
369	E2F7
370	MACC1
371	UBE2CBP
372	KDM6B
373	4930505A04RIK
374	TNFAIP8L3
375	HOXC6
376	RPE65
377	KCNJ2
378	SCNN1G
379	COL4A1
380	WNT5A
381	SLC1A3
382	CRHR1
383	CDH6
384	MYO1A
385	SMAD9
386	HS3ST2
387	RAB38
388	AP1B1
389	WNT2B
390	WNT5B
391	LIN7C
392	SRR
393	PDXDC1
394	PKD2L1
395	ALS2
396	NAA38
397	CD109
398	DOPEY1
399	WDR88
400	NR3C1
401	EXOSC10
402	NOL3
403	ATOH1
404	COLEC10
405	ATE1
406	MYRF
407	PDE7B
408	NGRN
409	GAN
410	TPPP3
411	ARHGAP24
412	MYO16
413	DDHD1
414	OTUD4
415	THRB
416	CTTNBP2NL
417	EPB41L2
418	MAP3K11
419	VAPA
420	STX8
421	DNAL4
422	LSM6
423	NUF2
424	NCAM1
425	TMEM258
426	WAC
427	HHAT
428	PLXDC2
429	USP31
430	CEP112
431	TBC1D4
432	AGMO
433	ARHGAP27
434	FUBP3
435	BLM
436	RPS6KA5
437	SULF1
438	CCER1
439	PLET1
440	4930558K02RIK
441	SYNE1
442	LEKR1
443	MARK3
444	UBE2V2
445	GALNT3
446	SMAD3
447	CLCN7
448	FBLIM1
449	CPED1
450	CHD3
451	CSMD3
452	SAMD3
453	MPPED2
454	INPP5B
455	ERC2
456	CCDC170
457	MSRB3
458	DNAH2
459	COL1A1
460	AKR1E1
461	43348
462	SCD1
463	EYA1
464	THADA
465	BTBD16
466	INSC
467	CES3A
468	FAM133B
469	DLX6
470	43352
471	HSF4
472	EIF4A1
473	MBL2
474	CSNK1A1
475	SUPT3
476	ATP6V1A
477	GM10499
478	H2-D1
479	H2-Q10
480	H2-Q6
481	RDH1
482	RDH19
483	TTC34
484	H2-M3
485	SURF6
486	ENO1B
487	FBXL2
488	FMN2
489	TBX5
490	SGCG
491	NF1
492	F2
493	TGFB1
494	FGF1
495	HRH1
496	SHBG
497	CDK6
498	CTSO
499	FRZB
500	IGFBP7
501	DCT
502	ERCC1
503	IGHMBP2
504	LRP5
505	PFDN5
506	PTPRZ1
507	RREB1
508	SLC6A1
509	SOX4
510	SRP54B
511	TCF21
512	SUMO1
513	AXIN1
514	IRS2
515	RNMT
516	RGS9
517	AP3D1
518	KYAT3
519	HABP2
520	GTPBP1
521	COL12A1
522	MEOX1
523	MPDU1
524	IBSP
525	CDKN3
526	GPR25
527	ST5
528	HDAC5
529	SMAD6
530	PLXNC1
531	MEOX2
532	NAB2
533	BPNT1
534	SFN
535	ATG7
536	ERLIN1
537	HIC1
538	NUDC
539	LMO4
540	ZFP36L2
541	PRSS23
542	GPR182
543	RHEBL1
544	RMND1
545	EPRS
546	SKIV2L2
547	HAO1
548	GPN2
549	BARX1
550	HLX
551	KLF3
552	TAC2
553	VASP
554	GAL
555	HOXA6
556	PRRX1
557	GREM2
558	RERE
559	SEMA3E
560	NCKAP1
561	LRP10
562	TRAM1
563	IL17B
564	CKAP5
565	ZBTB40
566	DNMBP
567	KANSL1
568	FBXL8
569	INSIG2
570	NINJ2
571	NSMCE4A
572	BCAS3
573	CDKAL1
574	COPRS
575	DNAJC10
576	NOA1
577	RTN4
578	2310035C23RIK
579	PLEKHA1
580	NPVF
581	GPATCH3
582	TNS1
583	TMEM135
584	1110051M20RIK
585	GCC1
586	CLMN
587	PLPPR3
588	MYCT1
589	D230025D16RIK
590	MAP1LC3A
591	DDX59
592	LURAP1L
593	CFAP52
594	METTL15
595	BUD13
596	CDC5L
597	A830018L16RIK
598	GLDN
599	ST7L
600	ERG
601	CYB5D1
602	SPDYA
603	MRGPRF
604	KDF1
605	LRP4
606	L3MBTL3
607	DLEU7
608	NEMP1
609	ZFP608
610	ZFP800
611	VGLL4
612	UBAC2
613	ZFP438
614	CMIP
615	CAMSAP2
616	TANC1
617	PTX4
618	TRNP1
619	XKR9
620	SPP1
621	MAOB
622	CAR12
623	KCNA4
624	DYSF
625	SEMA3F
626	NTN1
627	MMP14
628	RBM5
629	AFDN
630	PDLIM5
631	ABCF2
632	BMP5
633	WNT3
634	PDCD6IP
635	FYB
636	SLC25A13
637	ADGRL3
638	SMG6
639	ELMO3
640	CAPZA1
641	MED13L
642	TMEM196
643	HMGCLL1
644	MEF2C
645	PPM1D
646	SLC9A5
647	RBM6
648	FOSB
649	PCTP
650	TIMM22
651	ATG13
652	NFATC1
653	SLC26A1
654	ZMYND8
655	DOT1L
656	FAM210A
657	KCNRG
658	ATXN7L3
659	FKBP4
660	ZDHHC1
661	KLF5
662	PPP1CB
663	COL6A3
664	MINPP1
665	TBX2
666	SLC2A10
667	SRM
668	RAB18
669	ZNRD1
670	SIDT1
671	IRX6
672	MRPS6
673	LRSAM1
674	GORAB
675	BLOC1S2
676	ZFP827
677	GFRAL
678	ZNRF3
679	ESR1
680	FOXL1
681	AKAP7
682	1700010I14RIK
683	MINDY4
684	1700016H13RIK
685	SPAG17
686	CACNA1C
687	PLCG2
688	PDHX
689	PAPSS2
690	PDIA2
691	SLC17A5
692	EML4
693	PPM1N
694	CDK15
695	MYLK4
696	AQP1
697	CKMT2
698	SLC8A1
699	ABO
700	TRIL
701	KCNE2
702	MKX
703	HOXA13
704	ACTG1
705	IQGAP1
706	SOX15
707	MAPT
708	GMDS
709	APCDD1
710	1700018B08RIK
711	CES3B
712	NXPE2
713	CALCA
714	HAO2
715	SLC30A10
716	CORO6
717	RPS12
718	HPGDS
719	CSNK1G3
720	GM973
721	GM8909
722	H2-K1
723	H2-Q2
724	H2-Q7
725	RDH16
726	RDH9
727	MS4A6D
728	LRRC29
729	UQCRH
730	TOP2B
731	OBP2A
